# Supplementary material for: Disease-free monoculture farming by fungus-growing termites
Source: Sci Rep. 2019 Jun 19;9:8819. doi: 10.1038/s41598-019-45364-z (PMC6584615; doi:10.1038/s41598-019-45364-z)
Supplement: Supplementary file 2 — Table S2 [file 41598_2019_45364_MOESM2_ESM.xlsx]

## Sheet: Sheet1
Table S2. Relative abundances of full fungal OTUs, identified with 454 pyrosequencing, in each fungus comb sample with taxonomical levels presented
Fungal taxa	OTU number	Macrotermes natalensis 115	Macrotermes natalensis 116	Macrotermes natalensis 118	Macrotermes natalensis 132	Macrotermes natalensis 134	Macrotermes natalensis 135	Macrotermes natalensis 136	Macrotermes natalensis 141	Odontotermes badius 111	Odontotermes badius 112	Odontotermes badius 114	Odontotermes badius 122	Odontotermes badius 126	Odontotermes.sp 120	Odontotermes.sp 121	Odontotermes.sp 124	Odontotermes.sp 125	Odontotermes.sp 127	Odontotermes.sp 143
k__Fungi;p__Basidiomycota;c__Agaricomycetes;o__Agaricales;f__Lyophyllaceae;g__Termitomyces;s__Termitomyces_sp_symbiont_of_Macrotermes_bellicosus	AY764150	91.1824	92.6142	93.6544	94.2272	94.0284	93.2969	94.0327	93.1708	0.00973118	0.0493723	0.020718	0.0236686	0	0.0163941	0.0112104	0.962983	0.0148189	0.016239	0
k__Fungi;p__Basidiomycota;c__Agaricomycetes;o__Agaricales;f__Lyophyllaceae;g__Termitomyces	OTU0	0	0.00933498	0.338146	0	0.00297539	0	0.00196036	0	0.0243279	0.039968	0.0295972	0.0236686	0	94.7006	94.9245	92.7449	94.1783	0.0135325	0.00457634
k__Fungi;p__Basidiomycota;c__Agaricomycetes;o__Agaricales;f__Lyophyllaceae;g__Termitomyces	OTU20	0.00553174	0.00373399	0	0	0	0	0	0	97.7691	97.6513	97.869	0.00473373	0	0	0	0	0	0	0
Unassigned	OTU3	0	0	0	0	0	0	0	0	0	0	0	0	0	0	0	0.00385193	0.00211698	98.5737	98.5447
k__Fungi;p__Basidiomycota;c__Agaricomycetes;o__Agaricales;f__Lyophyllaceae;g__Termitomyces;s__Termitomyces_sp_Group8	OTU10	0	0	0	0	0	0	0	0	0.00243279	0	0	0.00473373	98.0032	0	0	0	0	0	0
k__Fungi;p__Basidiomycota;c__Agaricomycetes;o__Agaricales;f__Lyophyllaceae;g__Termitomyces	OTU11	0	0	0	0	0	0	0	0	0	0	0	95.8296	0	0	0	0.00192597	0	0	0
k__Fungi;p__Basidiomycota;c__Agaricomycetes;o__Agaricales;f__Lyophyllaceae;g__Termitomyces;s__Termitomyces_sp_symbiont_of_Macrotermes_bellicosus	OTU7	1.82271	1.61308	2.9234	2.97326	3.10036	3.56542	2.73863	1.66885	0	0.00940424	0.00295972	0.00473373	0	0.00819706	0.00280261	0.0423712	0.00211698	0	0
k__Fungi;p__Basidiomycota;c__Agaricomycetes;o__Agaricales;f__Lyophyllaceae;g__Termitomyces	OTU18	0	0	0.00479639	0	0	0	0.00196036	0	0.00243279	0	0.00295972	0	0	2.68454	2.53917	3.17977	2.56579	0	0
k__Fungi;p__Basidiomycota;c__Agaricomycetes;o__Agaricales;f__Lyophyllaceae;g__Termitomyces;s__Termitomyces_sp_symbiont_of_Macrotermes_bellicosus	OTU13	1.17273	1.31997	1.22788	1.07861	1.25859	1.33271	1.24875	0.998037	0	0	0	0	0	0.00409853	0	0.0115558	0	0	0
k__Fungi;p__Basidiomycota;c__Agaricomycetes;o__Agaricales;f__Lyophyllaceae;g__Termitomyces;s__Termitomyces_sp_symbiont_of_Macrotermes_bellicosus	OTU12	1.3857	1.90434	0.482038	0.335299	0.41953	0.457423	0.466566	1.54123	0	0.00235106	0	0	0	0	0	0.00770386	0	0	0
k__Fungi;p__Basidiomycota;c__Agaricomycetes;o__Agaricales;f__Lyophyllaceae;g__Termitomyces;s__Termitomyces_sp_Type_A	OTU6	0	0	0.00719459	0	0	0	0	0	0	0	0	0	0	0.827903	0.975309	0.978391	0.901835	0	0
k__Fungi;p__Basidiomycota;c__Agaricomycetes;o__Agaricales;f__Lyophyllaceae;g__Termitomyces;s__Termitomyces_sp_symbiont_of_Macrotermes_bellicosus	GQ922679	0.730189	0.763601	0.0143892	0.0201988	0.014877	0.00741766	0.0137225	0.801702	0	0	0	0	0	0	0	0.00192597	0	0	0
Unassigned	OTU19	0	0	0	0	0	0	0	0	0.72254	0.639488	0.722171	0	0	0	0	0	0	0	0
Unassigned	OTU14	0.16042	0.182966	0.297376	0.32318	0.255884	0.217585	0.37835	0.173429	0	0	0	0	0	0	0	0	0	0	0
k__Fungi;p__Basidiomycota;c__Agaricomycetes;o__Agaricales;f__Lyophyllaceae;g__Termitomyces;s__Termitomyces_sp_Type_A	OTU1	0	0	0	0	0	0	0	0	0	0	0	1.87456	0	0	0	0	0	0	0
Unassigned	OTU16	0	0	0	0	0	0	0	0	0.693346	0.423191	0.683695	0.00473373	0	0	0	0	0	0	0
k__Fungi;p__Basidiomycota;c__Agaricomycetes;o__Agaricales;f__Agaricaceae	OTU9	1.68165	0	0	0	0	0	0	0	0	0	0	0	0	0	0	0	0	0	0
k__Fungi;p__Basidiomycota;c__Agaricomycetes;o__Agaricales;f__Lyophyllaceae;g__Termitomyces;s__Termitomyces_sp_Group4	OTU2718	0	0	0	0.00403975	0	0	0	0	0	0	0	0	0	0.344276	0.285866	0.279265	0.313314	0	0
k__Fungi;p__Basidiomycota;c__Agaricomycetes;o__Agaricales;f__Lyophyllaceae;g__Termitomyces;s__Termitomyces_sp_Group3	OTU21	0	0	0	0	0	0	0	0	0	0	0	0	0	0.204926	0.221406	0.337044	0.171476	0	0
k__Fungi;p__Basidiomycota;c__Agaricomycetes;o__Agaricales;f__Lyophyllaceae;g__Termitomyces;s__Termitomyces_sp_DKA2	OTU4273	0.107869	0.153094	0.112715	0.109073	0.104139	0.0939571	0.0999784	0.114529	0	0	0	0	0	0	0	0.00192597	0	0	0
k__Fungi;p__Basidiomycota;c__Agaricomycetes;o__Agaricales;f__Lyophyllaceae;g__Termitomyces;s__Termitomyces_sp_symbiont_of_Macrotermes_bellicosus	GQ922680	0.22127	0.252044	0.0023982	0	0	0	0	0.235602	0	0	0	0	0	0	0	0	0	0	0
k__Fungi;p__Basidiomycota;c__Agaricomycetes;o__Agaricales;f__Lyophyllaceae;g__Termitomyces	OTU5	0	0	0	0	0	0	0	0	0	0	0	0	0	0.077872	0.0700653	0.142521	0.1122	0	0
k__Fungi;p__Basidiomycota;c__Agaricomycetes;o__Agaricales;f__Lyophyllaceae;g__Termitomyces;s__Termitomyces_sp_symbiont_of_Macrotermes_bellicosus	OTU8	0.0663809	0.0728128	0.0527603	0.0565565	0.0535571	0.0543962	0.0686127	0.0752618	0	0	0	0	0	0	0	0	0	0	0
k__Fungi;p__Basidiomycota;c__Agaricomycetes;o__Agaricales;f__Agaricaceae	OTU1461	0	0	0	0	0	0	0	0	0	0	0	0	0	0.00819706	0.00280261	0.0057779	0.446684	0	0
k__Fungi;p__Basidiomycota;c__Agaricomycetes;o__Agaricales;f__Lyophyllaceae;g__Termitomyces	OTU4343	0	0	0	0	0	0	0	0	0	0	0	0.00473373	0.429594	0	0	0	0	0	0
k__Fungi;p__Basidiomycota;c__Agaricomycetes;o__Agaricales;f__Lyophyllaceae;g__Termitomyces;s__Termitomyces_sp_Type_A	OTU3390	0	0	0	0	0	0	0	0	0	0	0	0.364497	0	0	0	0	0	0	0
k__Fungi;p__Basidiomycota;c__Agaricomycetes;o__Agaricales;f__Lyophyllaceae;g__Termitomyces;s__Termitomyces_sp_Type_A	OTU3448	0	0	0	0	0	0	0	0	0	0	0	0	0	0.0860691	0.0560522	0.0442972	0.0889134	0	0
k__Fungi;p__Basidiomycota;c__Agaricomycetes;o__Agaricales;f__Lyophyllaceae;g__Termitomyces;s__Termitomyces_sp_Type_A	OTU2317	0	0	0	0	0	0	0	0	0	0	0	0	0	0.0819706	0.0756705	0.0597049	0.0804454	0	0
k__Fungi;p__Basidiomycota;c__Agaricomycetes;o__Agaricales;f__Lyophyllaceae;g__Termitomyces;s__Termitomyces_sp_symbiont_of_Macrotermes_bellicosus	OTU918	0.0248928	0.0298719	0.0575567	0.048477	0.0386801	0.0420334	0.0392072	0.0458115	0	0	0	0	0	0	0	0.00385193	0	0	0
Unassigned	OTU2	0	0	0	0	0	0	0	0	0	0	0	0.326627	0	0	0	0	0	0	0
k__Fungi;p__Basidiomycota;c__Agaricomycetes;o__Agaricales;f__Lyophyllaceae;g__Termitomyces;s__Termitomyces_sp_symbiont_of_Macrotermes_bellicosus	OTU2886	0.107869	0.0858818	0.0023982	0.00403975	0.00892618	0.0148353	0.00784145	0.0752618	0	0	0	0	0	0	0	0	0	0	0
k__Fungi;p__Basidiomycota;c__Agaricomycetes;o__Agaricales;f__Lyophyllaceae;g__Termitomyces;s__Termitomyces_sp_symbiont_of_Macrotermes_bellicosus	OTU4242	0.0248928	0.0205369	0.0719459	0.0121193	0.0178524	0.044506	0.0450883	0.0490838	0	0	0	0	0	0	0	0	0	0	0
k__Fungi;p__Basidiomycota;c__Agaricomycetes;o__Agaricales;f__Lyophyllaceae;g__Termitomyces;s__Termitomyces_sp_Type_A	OTU4	0	0	0	0	0	0	0	0	0	0	0	0.284024	0	0	0	0	0	0	0
k__Fungi;p__Basidiomycota;c__Agaricomycetes;o__Agaricales;f__Lyophyllaceae;g__Termitomyces	OTU1853	0	0	0	0	0	0	0	0	0	0	0	0	0	0.0491823	0.0448418	0.0500751	0.0465737	0	0
k__Fungi;p__Basidiomycota;c__Agaricomycetes;o__Agaricales;f__Lyophyllaceae;g__Termitomyces;s__Termitomyces_sp_symbiont_of_Macrotermes_bellicosus	OTU582	0.0138293	0.0298719	0.0527603	0.0363578	0.0267785	0.0271981	0.0274451	0.026178	0.00243279	0	0	0	0	0	0	0	0	0	0
k__Fungi;p__Basidiomycota;c__Agaricomycetes;o__Agaricales;f__Lyophyllaceae;g__Termitomyces;s__Termitomyces_sp_Group4	OTU2776	0	0	0	0	0	0	0	0	0	0	0	0	0	0.0491823	0.0532496	0.0462232	0.0338718	0	0
k__Fungi;p__Basidiomycota;c__Agaricomycetes;o__Agaricales;f__Lyophyllaceae;g__Termitomyces	OTU470	0	0	0	0	0	0	0	0	0	0	0	0	0.230708	0	0	0	0	0	0
k__Fungi;p__Basidiomycota;c__Agaricomycetes;o__Agaricales;f__Lyophyllaceae;g__Termitomyces	OTU2481	0	0	0	0	0	0	0	0	0	0	0	0	0.230708	0	0	0	0	0	0
k__Fungi;p__Basidiomycota;c__Agaricomycetes;o__Agaricales;f__Lyophyllaceae;g__Termitomyces;s__Termitomyces_sp_symbiont_of_Macrotermes_bellicosus	OTU125	0.0442539	0.0560099	0.0023982	0.0121193	0.014877	0.00494511	0.00980181	0.0458115	0	0	0	0	0	0	0	0.00385193	0	0	0
Unassigned	OTU3876	0	0	0	0	0	0	0	0	0.00243279	0.183383	0.00295972	0	0	0	0	0	0	0	0
Unassigned	OTU1091	0	0	0	0	0	0	0	0	0	0	0	0	0	0	0	0	0	0.105554	0.0823742
k__Fungi;p__Basidiomycota;c__Agaricomycetes;o__Agaricales;f__Lyophyllaceae;g__Termitomyces;s__Termitomyces_sp_Type_A	OTU4126	0	0	0	0	0	0	0	0	0	0	0	0	0	0.0204926	0.0420392	0.0192597	0.0338718	0	0
Unassigned	OTU1931	0	0	0	0	0	0	0	0	0	0	0	0	0	0	0	0	0	0.0757822	0.0846624
k__Fungi;p__Basidiomycota;c__Agaricomycetes;o__Agaricales;f__Lyophyllaceae;g__Termitomyces;s__Termitomyces_sp_symbiont_of_Macrotermes_bellicosus	OTU4387	0.022127	0.0261379	0.0143892	0.0121193	0.0178524	0.00741766	0.00588108	0.0359948	0	0	0	0	0	0	0	0	0	0	0
Unassigned	OTU22	0	0	0	0	0	0	0	0	0	0	0	0	0	0.0163941	0.0336313	0.0173337	0.0359887	0	0
k__Fungi;p__Basidiomycota;c__Agaricomycetes;o__Agaricales;f__Lyophyllaceae;g__Termitomyces;s__Termitomyces_sp_symbiont_of_Macrotermes_bellicosus	OTU2965	0.0110635	0.016803	0.0263802	0.0201988	0.014877	0.0148353	0.0235243	0.00981675	0	0	0	0	0	0	0	0	0	0	0
k__Fungi;p__Basidiomycota;c__Agaricomycetes;o__Agaricales;f__Lyophyllaceae;g__Termitomyces	OTU600	0	0	0	0	0	0	0	0	0	0	0	0	0	0.0245912	0.036434	0.0154077	0.0211698	0	0
k__Fungi;p__Basidiomycota;c__Agaricomycetes;o__Agaricales;f__Lyophyllaceae;g__Termitomyces;s__Termitomyces_sp_DKA2	OTU1333	0.0470198	0.00746798	0.011991	0.016159	0.00595079	0.0173079	0.0117622	0.0163613	0	0	0	0	0	0	0	0	0	0	0
k__Fungi;p__Basidiomycota;c__Agaricomycetes;o__Agaricales;f__Lyophyllaceae;g__Termitomyces;s__Termitomyces_sp_DKA2	OTU628	0.0110635	0.0242709	0.0143892	0.0121193	0.014877	0.0173079	0.0196036	0.0196335	0	0	0	0	0	0	0	0	0	0	0
k__Fungi;p__Basidiomycota;c__Agaricomycetes;o__Agaricales;f__Lyophyllaceae;g__Termitomyces	OTU4073	0	0	0	0	0	0	0	0	0	0	0	0	0	0.00819706	0.0112104	0.053927	0.0148189	0	0
k__Fungi;p__Basidiomycota;c__Agaricomycetes;o__Agaricales;f__Lyophyllaceae;g__Termitomyces;s__Termitomyces_sp_symbiont_of_Macrotermes_bellicosus	OTU4503	0.0193611	0.0224039	0.00959279	0.016159	0.0119016	0.00741766	0.00588108	0.0294503	0	0	0	0	0	0	0	0	0	0	0
Unassigned	OTU462	0	0	0	0	0	0	0	0	0	0	0	0	0	0.0286897	0.0168157	0.0231116	0.0296378	0	0
k__Fungi;p__Basidiomycota;c__Agaricomycetes;o__Agaricales;f__Lyophyllaceae;g__Termitomyces;s__Termitomyces_sp_symbiont_of_Macrotermes_bellicosus	OTU464	0.0304246	0.013069	0.00719459	0.00403975	0.00297539	0.0148353	0.00784145	0.039267	0	0	0	0	0	0	0	0	0	0	0
k__Fungi;p__Basidiomycota;c__Agaricomycetes;o__Agaricales;f__Lyophyllaceae;g__Termitomyces	OTU3635	0	0	0	0	0	0	0	0	0	0	0	0	0.119332	0	0	0	0	0	0
Unassigned	OTU1016	0	0	0	0	0	0	0	0	0	0	0	0	0.119332	0	0	0	0	0	0
k__Fungi;p__Basidiomycota;c__Agaricomycetes;o__Agaricales;f__Lyophyllaceae;g__Termitomyces	OTU1749	0	0	0	0	0	0	0	0	0	0	0	0.113609	0	0	0	0	0	0	0
Unassigned	OTU604	0.110635	0	0	0	0	0	0	0	0	0	0	0	0	0	0	0	0	0	0
Unassigned	OTU1768	0	0	0	0	0	0	0	0	0	0	0	0	0	0	0	0.10978	0	0	0
Unassigned	OTU1620	0	0	0	0	0	0	0	0	0	0	0	0	0	0	0	0	0	0.0757822	0.0297462
Unassigned	OTU2541	0	0	0	0	0	0	0	0	0	0	0	0	0	0.0122956	0.0196183	0.0269635	0.0232868	0	0
k__Fungi;p__Basidiomycota;c__Agaricomycetes;o__Agaricales;f__Lyophyllaceae;g__Termitomyces;s__Termitomyces_sp_DKA2	OTU2600	0.00829761	0.011202	0.0167874	0	0.00892618	0.0197804	0.00588108	0.0327225	0	0	0	0	0	0	0	0	0	0	0
Unassigned	OTU2733	0	0	0	0	0	0	0	0	0	0	0	0	0	0	0	0	0	0.0541301	0.0480516
k__Fungi;p__Basidiomycota;c__Agaricomycetes;o__Agaricales;f__Lyophyllaceae;g__Termitomyces	OTU1668	0	0	0	0	0	0	0	0	0	0	0	0.0994083	0	0	0	0	0	0	0
k__Fungi;p__Basidiomycota;c__Agaricomycetes;o__Agaricales;f__Lyophyllaceae;g__Termitomyces;s__Termitomyces_sp_Type_A	OTU465	0	0	0	0	0	0	0	0	0	0	0	0.0994083	0	0	0	0	0	0	0
k__Fungi;p__Basidiomycota;c__Agaricomycetes;o__Agaricales;f__Lyophyllaceae;g__Termitomyces	OTU649	0	0	0	0	0	0	0	0	0	0	0	0	0	0.0163941	0.0224209	0.0250376	0.00846794	0	0
Unassigned	OTU3785	0	0	0	0	0	0	0	0	0.0291935	0.0188085	0.0503152	0	0	0	0	0	0	0	0
k__Fungi;p__Basidiomycota;c__Agaricomycetes;o__Agaricales;f__Lyophyllaceae;g__Termitomyces;s__Termitomyces_sp_DKA2	OTU2866	0.00829761	0.00560099	0.023982	0.016159	0.0208278	0.00741766	0.0156829	0	0	0	0	0	0	0	0	0	0	0	0
k__Fungi;p__Basidiomycota;c__Agaricomycetes;o__Agaricales;f__Lyophyllaceae;g__Termitomyces;s__Termitomyces_sp_Group3	OTU2318	0	0	0	0	0	0	0	0	0	0	0	0	0	0.0163941	0	0.0115558	0.0656265	0	0
k__Fungi;p__Basidiomycota;c__Agaricomycetes;o__Agaricales;f__Lyophyllaceae;g__Termitomyces	OTU2092	0	0	0	0	0	0	0	0	0	0	0	0	0.0954654	0	0	0	0	0	0
k__Fungi;p__Basidiomycota;c__Agaricomycetes;o__Agaricales;f__Lyophyllaceae;g__Termitomyces	OTU552	0	0	0	0	0	0	0	0	0	0	0	0.0946746	0	0	0	0	0	0	0
k__Fungi;p__Basidiomycota;c__Agaricomycetes;o__Agaricales;f__Lyophyllaceae;g__Termitomyces;s__Termitomyces_sp_symbiont_of_Macrotermes_bellicosus	OTU797	0	0.00560099	0.011991	0.016159	0.0238031	0.022253	0.00784145	0.0065445	0	0	0	0	0	0	0	0	0	0	0
Unassigned	OTU3647	0	0	0	0	0	0	0	0	0.0656854	0.0188085	0.00887915	0	0	0	0	0	0	0	0
k__Fungi;p__Basidiomycota;c__Agaricomycetes;o__Agaricales;f__Lyophyllaceae;g__Termitomyces;s__Termitomyces_sp_symbiont_of_Macrotermes_bellicosus	OTU2299	0.0110635	0.0224039	0.00719459	0.0121193	0.00297539	0	0.00588108	0.0294503	0	0	0	0	0	0	0	0	0	0	0
Unassigned	OTU2119	0	0	0	0	0	0	0	0	0.0316263	0.0235106	0.0355166	0	0	0	0	0	0	0	0
k__Fungi;p__Basidiomycota;c__Agaricomycetes;o__Agaricales;f__Lyophyllaceae;g__Termitomyces	OTU1339	0	0	0	0	0	0	0	0	0	0	0	0	0.0875099	0	0	0	0	0	0
Unassigned	OTU4405	0	0	0	0	0	0	0	0	0	0	0	0	0.0875099	0	0	0	0	0	0
Unassigned	OTU368	0	0	0	0	0	0	0	0	0.00486559	0.0634786	0.0177583	0	0	0	0	0	0	0	0
k__Fungi;p__Basidiomycota;c__Agaricomycetes;o__Agaricales;f__Lyophyllaceae;g__Termitomyces	OTU1940	0	0	0	0	0	0	0	0	0	0	0	0	0	0.0163941	0.00560522	0.0250376	0.0254038	0	0
Unassigned	OTU15	0	0	0	0	0	0	0	0	0	0	0	0	0	0.0163941	0.0168157	0.0134818	0.0254038	0	0
Unassigned	OTU199	0	0	0	0	0	0	0	0	0	0	0	0	0	0	0	0	0	0.00270651	0.080086
k__Fungi;p__Basidiomycota;c__Agaricomycetes;o__Agaricales;f__Lyophyllaceae;g__Termitomyces;s__Termitomyces_sp_DKA2	OTU3945	0.00276587	0	0.00479639	0.0080795	0	0.066759	0	0	0	0	0	0	0	0	0	0	0	0	0
k__Fungi;p__Basidiomycota;c__Agaricomycetes;o__Agaricales;f__Lyophyllaceae;g__Termitomyces;s__Termitomyces_sp_symbiont_of_Macrotermes_bellicosus	OTU3843	0	0	0.00479639	0	0.00595079	0.0642864	0.00392072	0.00327225	0	0	0	0	0	0	0	0	0	0	0
Unassigned	OTU4597	0	0	0	0	0	0	0	0	0.0389247	0.0235106	0.0177583	0	0	0	0	0	0	0	0
k__Fungi;p__Basidiomycota;c__Agaricomycetes;o__Agaricales;f__Lyophyllaceae;g__Termitomyces;s__Termitomyces_sp_Group8	OTU81	0	0	0	0	0	0	0	0	0	0	0	0	0.0795545	0	0	0	0	0	0
Unassigned	OTU2665	0	0	0	0	0	0	0	0	0	0	0	0	0.0795545	0	0	0	0	0	0
k__Fungi;p__Basidiomycota;c__Agaricomycetes;o__Agaricales;f__Agaricaceae	OTU2891	0	0	0	0	0	0	0.0764541	0	0	0	0	0	0	0	0	0	0	0	0
k__Fungi;p__Basidiomycota;c__Agaricomycetes;o__Agaricales;f__Lyophyllaceae;g__Termitomyces;s__Termitomyces_sp_symbiont_of_Macrotermes_bellicosus	OTU800	0.00276587	0.00560099	0.00959279	0.0201988	0.00595079	0.00989022	0.0196036	0	0	0	0	0	0	0	0	0	0	0	0
Unassigned	OTU1412	0	0	0	0	0	0	0	0	0	0	0	0	0	0	0.00280261	0.00385193	0.0656265	0	0
k__Fungi;p__Basidiomycota;c__Agaricomycetes;o__Agaricales;f__Lyophyllaceae;g__Termitomyces	OTU586	0	0	0	0	0	0	0	0	0	0	0	0	0	0.0204926	0.00840784	0.0192597	0.0127019	0	0
k__Fungi;p__Basidiomycota;c__Agaricomycetes;o__Agaricales;f__Lyophyllaceae;g__Termitomyces	OTU3328	0	0	0	0	0	0	0	0	0	0	0	0.0710059	0	0	0	0	0	0	0
Unassigned	OTU711	0	0	0	0	0	0	0	0	0	0	0	0	0	0.0122956	0.0140131	0.0057779	0.0190529	0	0
k__Fungi;p__Basidiomycota;c__Agaricomycetes;o__Agaricales;f__Lyophyllaceae;g__Termitomyces;s__Termitomyces_sp_symbiont_of_Macrotermes_bellicosus	OTU981	0.0110635	0.00560099	0.0023982	0.0080795	0.0178524	0.00247255	0.0156829	0.0065445	0	0	0	0	0	0	0	0	0	0	0
k__Fungi;p__Basidiomycota;c__Agaricomycetes;o__Agaricales;f__Lyophyllaceae;g__Termitomyces;s__Termitomyces_sp_symbiont_of_Macrotermes_bellicosus	OTU1819	0	0	0.011991	0.0201988	0.0119016	0.0123628	0.00980181	0.00327225	0	0	0	0	0	0	0	0	0	0	0
Unassigned	OTU2215	0	0	0	0	0	0	0	0	0	0	0	0	0	0	0	0	0	0.0351846	0.0343226
Unassigned	OTU2237	0	0	0	0	0	0	0	0	0	0	0	0	0	0.0163941	0.0140131	0	0.0190529	0	0
k__Fungi;p__Basidiomycota;c__Agaricomycetes;o__Agaricales;f__Lyophyllaceae;g__Termitomyces	OTU2153	0	0	0	0	0	0	0	0	0	0	0	0	0	0.00819706	0.0112104	0.0154077	0.0105849	0	0
k__Fungi;p__Basidiomycota;c__Agaricomycetes;o__Agaricales;f__Lyophyllaceae;g__Termitomyces	OTU2741	0	0	0.0023982	0	0	0	0	0	0	0	0	0	0	0.0204926	0.00560522	0.0192597	0.0127019	0	0
k__Fungi;p__Basidiomycota;c__Agaricomycetes;o__Agaricales;f__Lyophyllaceae;g__Termitomyces;s__Termitomyces_sp_symbiont_of_Macrotermes_bellicosus	OTU1519	0.0193611	0.0280049	0	0	0	0	0	0.0196335	0	0	0	0	0	0	0	0	0	0	0
k__Fungi;p__Basidiomycota;c__Agaricomycetes;o__Agaricales;f__Lyophyllaceae;g__Termitomyces	OTU785	0	0	0	0	0	0	0	0	0	0	0	0	0	0.00819706	0.0168157	0.0154077	0.0105849	0	0
k__Fungi;p__Basidiomycota;c__Agaricomycetes;o__Agaricales;f__Lyophyllaceae;g__Termitomyces	OTU1004	0	0	0	0	0	0	0	0	0	0	0	0	0	0.00819706	0.00840784	0.0211856	0.00846794	0	0
k__Fungi;p__Basidiomycota;c__Agaricomycetes;o__Agaricales;f__Lyophyllaceae;g__Termitomyces;s__Termitomyces_sp_symbiont_of_Macrotermes_bellicosus	OTU123	0.00829761	0.00746798	0.011991	0.00403975	0.014877	0.00741766	0.00784145	0.00327225	0	0	0	0	0	0	0	0	0	0	0
k__Fungi;p__Basidiomycota;c__Agaricomycetes;o__Agaricales;f__Lyophyllaceae;g__Termitomyces	OTU632	0	0	0	0	0	0	0	0	0	0	0	0	0.0636436	0	0	0	0	0	0
k__Fungi;p__Basidiomycota;c__Agaricomycetes;o__Agaricales;f__Lyophyllaceae;g__Termitomyces	OTU3276	0	0	0	0	0	0	0	0	0	0	0	0	0.0636436	0	0	0	0	0	0
k__Fungi;p__Basidiomycota;c__Agaricomycetes;o__Agaricales;f__Lyophyllaceae;g__Termitomyces;s__Termitomyces_sp_Group8	OTU3449	0	0	0	0	0	0	0	0	0	0	0	0	0.0636436	0	0	0	0	0	0
Unassigned	OTU4581	0	0	0	0	0	0	0	0	0	0	0	0	0	0	0	0	0	0.0378911	0.0251699
Unassigned	OTU3014	0	0	0	0	0	0	0	0	0	0	0	0	0	0.00409853	0.00280261	0.0231116	0.00211698	0	0
k__Fungi;p__Basidiomycota;c__Agaricomycetes;o__Agaricales;f__Lyophyllaceae;g__Termitomyces;s__Termitomyces_sp_symbiont_of_Macrotermes_bellicosus	OTU3090	0.00276587	0	0.00479639	0.00403975	0.00595079	0.044506	0	0	0	0	0	0	0	0	0	0	0	0	0
Unassigned	OTU3067	0	0	0	0	0	0	0	0	0	0	0	0.0615385	0	0	0	0	0	0	0
k__Fungi;p__Basidiomycota;c__Agaricomycetes;o__Agaricales;f__Lyophyllaceae;g__Termitomyces	OTU4367	0	0	0	0	0	0	0	0	0	0	0	0	0	0.0122956	0.00840784	0.0115558	0.00635095	0	0
k__Fungi;p__Basidiomycota;c__Agaricomycetes;o__Agaricales;f__Lyophyllaceae;g__Termitomyces;s__Termitomyces_sp_DKA2	OTU175	0.00276587	0.013069	0.011991	0.0080795	0.00297539	0.00247255	0.00588108	0.013089	0	0	0	0	0	0	0	0	0	0	0
k__Fungi;p__Basidiomycota;c__Agaricomycetes;o__Agaricales;f__Lyophyllaceae;g__Termitomyces;s__Termitomyces_sp_Type_A	OTU611	0	0	0	0	0	0	0	0	0	0	0	0	0	0.0122956	0.0140131	0.0154077	0.0105849	0	0
Unassigned	OTU2402	0	0	0	0	0	0	0	0	0.0194624	0.0188085	0.020718	0	0	0	0	0	0	0	0
Unassigned	OTU708	0	0	0	0	0	0	0	0	0	0	0	0	0	0.0122956	0.00560522	0.0134818	0.00846794	0	0
k__Fungi;p__Basidiomycota;c__Agaricomycetes;o__Agaricales;f__Lyophyllaceae;g__Termitomyces;s__Termitomyces_sp_symbiont_of_Macrotermes_bellicosus	OTU790	0.00829761	0.00746798	0.0023982	0.0080795	0.00595079	0.0148353	0.0117622	0	0	0	0	0	0	0	0	0	0	0	0
Unassigned	OTU133	0	0	0	0	0	0	0	0	0	0	0	0	0	0	0	0	0	0.0541301	0.00457634
k__Fungi;p__Basidiomycota;c__Agaricomycetes;o__Agaricales;f__Lyophyllaceae;g__Termitomyces;s__Termitomyces_sp_symbiont_of_Macrotermes_bellicosus	OTU2300	0.00276587	0.00560099	0.011991	0.0080795	0.00595079	0.00989022	0.00980181	0.00327225	0	0	0	0	0	0	0	0	0	0	0
Unassigned	OTU2522	0	0	0	0	0	0	0	0	0	0	0	0	0	0.00409853	0.0196183	0.0115558	0.00635095	0	0
Unassigned	OTU2327	0	0	0	0	0	0	0	0	0	0	0	0	0	0	0	0	0	0.0405976	0.0160172
k__Fungi;p__Basidiomycota;c__Agaricomycetes;o__Agaricales;f__Lyophyllaceae;g__Termitomyces;s__Termitomyces_sp_symbiont_of_Macrotermes_bellicosus	OTU157	0.0193611	0.011202	0.0023982	0	0	0	0.00392072	0.0196335	0	0	0	0	0	0	0	0	0	0	0
k__Fungi;p__Basidiomycota;c__Agaricomycetes;o__Agaricales;f__Lyophyllaceae;g__Termitomyces	OTU3698	0	0	0	0	0	0	0	0	0	0	0	0	0	0.0204926	0.00840784	0.0192597	0.00423397	0	0
k__Fungi;p__Basidiomycota;c__Agaricomycetes;o__Agaricales;f__Lyophyllaceae;g__Termitomyces;s__Termitomyces_sp_symbiont_of_Macrotermes_bellicosus	OTU1103	0.00829761	0.00560099	0.0023982	0.0121193	0.00892618	0.00247255	0.00980181	0.0065445	0	0	0	0	0	0	0	0	0	0	0
k__Fungi;p__Basidiomycota;c__Agaricomycetes;o__Agaricales;f__Lyophyllaceae;g__Termitomyces;s__Termitomyces_sp_DKA2	OTU1820	0.0110635	0.013069	0.0023982	0.0080795	0.00297539	0	0.0117622	0.0065445	0	0	0	0	0	0	0	0	0	0	0
k__Fungi;p__Basidiomycota;c__Agaricomycetes;o__Agaricales;f__Lyophyllaceae;g__Termitomyces	OTU4041	0	0	0.0023982	0	0	0	0	0	0	0	0	0	0	0.0163941	0.0168157	0.0057779	0.0105849	0	0
k__Fungi;p__Basidiomycota;c__Agaricomycetes;o__Agaricales;f__Lyophyllaceae;g__Termitomyces	OTU348	0	0	0	0	0	0	0	0	0	0	0	0	0.0556881	0	0	0	0	0	0
Unassigned	OTU668	0	0	0	0	0	0	0	0	0.0145968	0.0258617	0.0147986	0	0	0	0	0	0	0	0
k__Fungi;p__Basidiomycota;c__Agaricomycetes;o__Agaricales;f__Lyophyllaceae;g__Termitomyces	OTU2444	0	0	0	0	0	0	0	0	0	0	0	0	0	0.00409853	0	0	0.0508076	0	0
k__Fungi;p__Basidiomycota;c__Agaricomycetes;o__Agaricales;f__Lyophyllaceae;g__Termitomyces;s__Termitomyces_sp_symbiont_of_Macrotermes_bellicosus	OTU676	0	0.00560099	0.00959279	0.00403975	0.014877	0.00494511	0.0137225	0	0	0	0	0	0	0	0	0.00192597	0	0	0
k__Fungi;p__Basidiomycota;c__Agaricomycetes;o__Agaricales;f__Lyophyllaceae;g__Termitomyces;s__Termitomyces_sp_symbiont_of_Macrotermes_bellicosus	OTU723	0.0138293	0.016803	0	0	0	0	0.00196036	0.0196335	0	0	0	0	0	0	0	0	0	0	0
k__Fungi;p__Basidiomycota;c__Agaricomycetes;o__Agaricales;f__Lyophyllaceae;g__Termitomyces;s__Termitomyces_sp_DKA2	OTU794	0	0.001867	0.00959279	0.0080795	0.0208278	0	0.0117622	0	0	0	0	0	0	0	0	0	0	0	0
Unassigned	OTU775	0	0	0	0	0	0	0	0	0	0	0	0	0	0.0163941	0.0196183	0.00192597	0.00635095	0	0
k__Fungi;p__Basidiomycota;c__Agaricomycetes;o__Agaricales;f__Lyophyllaceae;g__Termitomyces;s__Termitomyces_sp_symbiont_of_Macrotermes_bellicosus	OTU3113	0.0138293	0.014936	0.0023982	0.00403975	0	0	0	0.0163613	0	0	0	0	0	0	0	0	0	0	0
Unassigned	OTU4829	0	0	0	0	0	0	0	0	0	0	0	0	0	0.0163941	0.0112104	0.00385193	0.00846794	0	0
k__Fungi;p__Basidiomycota;c__Agaricomycetes;o__Agaricales;f__Lyophyllaceae;g__Termitomyces	OTU2647	0	0	0	0	0	0	0	0	0	0	0	0	0	0.0204926	0.00280261	0.0057779	0.0105849	0	0
k__Fungi;p__Basidiomycota;c__Agaricomycetes;o__Agaricales;f__Lyophyllaceae;g__Termitomyces	OTU4092	0	0	0	0	0	0	0	0	0	0	0	0	0	0.00819706	0.00560522	0.00770386	0.00635095	0	0
k__Fungi;p__Basidiomycota;c__Agaricomycetes;o__Agaricales;f__Lyophyllaceae;g__Termitomyces	OTU2108	0	0	0	0	0	0	0	0	0	0.0446701	0.00591944	0	0	0	0	0	0	0	0
Unassigned	OTU942	0	0	0	0	0	0	0	0	0	0	0	0	0	0	0	0	0	0.0297716	0.0205936
k__Fungi;p__Basidiomycota;c__Agaricomycetes;o__Agaricales;f__Lyophyllaceae;g__Termitomyces;s__Termitomyces_sp_DKA2	OTU2121	0.00553174	0.00560099	0.00719459	0.0080795	0.00595079	0.00494511	0.00392072	0.0065445	0	0	0	0	0	0	0	0.00192597	0	0	0
Unassigned	OTU3401	0	0	0	0	0	0	0	0	0	0	0	0	0	0	0	0	0	0.0243586	0.0251699
k__Fungi;p__Basidiomycota;c__Agaricomycetes;o__Agaricales;f__Lyophyllaceae;g__Termitomyces;s__Termitomyces_sp_symbiont_of_Macrotermes_bellicosus	OTU1053	0.00276587	0.011202	0.00959279	0.0080795	0	0	0.00784145	0.00981675	0	0	0	0	0	0	0	0	0	0	0
Unassigned	OTU4450	0	0	0	0	0	0	0	0	0	0	0	0	0	0.00819706	0.00560522	0.0134818	0.0105849	0	0
k__Fungi;p__Basidiomycota;c__Agaricomycetes;o__Agaricales;f__Lyophyllaceae;g__Termitomyces;s__Termitomyces_sp_symbiont_of_Macrotermes_bellicosus	OTU4497	0.022127	0.013069	0	0	0	0	0.00392072	0.00981675	0	0	0	0	0	0	0	0	0	0	0
k__Fungi;p__Basidiomycota;c__Agaricomycetes;o__Agaricales;f__Lyophyllaceae;g__Termitomyces	OTU2752	0	0	0	0	0	0	0	0	0	0	0	0	0	0.0286897	0	0.0057779	0.00635095	0	0
Unassigned	OTU4457	0	0	0	0	0	0	0	0	0.0170296	0.00470212	0.0266375	0	0	0	0	0	0	0	0
k__Fungi;p__Basidiomycota;c__Agaricomycetes;o__Agaricales;f__Lyophyllaceae;g__Termitomyces;s__Termitomyces_sp_symbiont_of_Macrotermes_bellicosus	OTU484	0.0110635	0.00560099	0.00959279	0.0080795	0.00595079	0.00247255	0.00196036	0.00327225	0	0	0	0	0	0	0	0	0	0	0
Unassigned	OTU2324	0	0	0	0	0	0	0	0	0	0	0	0	0	0.00409853	0.0140131	0.0115558	0.0105849	0	0
k__Fungi;p__Basidiomycota;c__Agaricomycetes;o__Agaricales;f__Lyophyllaceae;g__Termitomyces	OTU563	0	0	0	0	0	0	0	0	0	0	0	0	0.0477327	0	0	0	0	0	0
k__Fungi;p__Basidiomycota;c__Agaricomycetes;o__Agaricales;f__Lyophyllaceae;g__Termitomyces	OTU2939	0	0	0	0	0	0	0	0	0	0	0	0	0.0477327	0	0	0	0	0	0
k__Fungi;p__Basidiomycota;c__Agaricomycetes;o__Agaricales;f__Lyophyllaceae;g__Termitomyces	OTU4398	0	0	0	0	0	0	0	0	0	0	0	0	0.0477327	0	0	0	0	0	0
k__Fungi;p__Basidiomycota;c__Agaricomycetes;o__Agaricales;f__Lyophyllaceae;g__Termitomyces	OTU4401	0	0	0	0	0	0	0	0	0	0	0	0	0.0477327	0	0	0	0	0	0
k__Fungi;p__Basidiomycota;c__Agaricomycetes;o__Agaricales;f__Lyophyllaceae;g__Termitomyces;s__Termitomyces_sp_symbiont_of_Macrotermes_bellicosus	OTU2512	0.00829761	0.0261379	0	0	0	0	0	0.013089	0	0	0	0	0	0	0	0	0	0	0
k__Fungi;p__Basidiomycota;c__Agaricomycetes;o__Agaricales;f__Lyophyllaceae;g__Termitomyces	OTU2759	0	0	0	0	0	0	0	0	0	0	0	0.0473373	0	0	0	0	0	0	0
k__Fungi;p__Basidiomycota;c__Agaricomycetes;o__Agaricales;f__Lyophyllaceae;g__Termitomyces;s__Termitomyces_sp_Type_A	OTU2638	0	0	0	0	0	0	0	0	0	0	0	0.0473373	0	0	0	0	0	0	0
Unassigned	OTU2835	0	0	0	0	0	0	0	0	0	0	0	0.0473373	0	0	0	0	0	0	0
k__Fungi;p__Basidiomycota;c__Agaricomycetes;o__Agaricales;f__Lyophyllaceae;g__Termitomyces;s__Termitomyces_sp_symbiont_of_Macrotermes_bellicosus	OTU895	0.00553174	0.001867	0	0.016159	0.00892618	0.00494511	0.00980181	0	0	0	0	0	0	0	0	0	0	0	0
k__Fungi;p__Basidiomycota;c__Agaricomycetes;o__Agaricales;f__Lyophyllaceae;g__Termitomyces;s__Termitomyces_sp_symbiont_of_Macrotermes_bellicosus	OTU1049	0.0470198	0	0	0	0	0	0	0	0	0	0	0	0	0	0	0	0	0	0
k__Fungi;p__Basidiomycota;c__Agaricomycetes;o__Agaricales;f__Lyophyllaceae;g__Termitomyces	OTU985	0	0	0	0	0	0	0	0	0	0	0	0	0	0.00409853	0	0.0173337	0.00635095	0	0
k__Fungi;p__Basidiomycota;c__Agaricomycetes;o__Agaricales;f__Lyophyllaceae;g__Termitomyces;s__Termitomyces_sp_symbiont_of_Macrotermes_bellicosus	OTU211	0.00829761	0.001867	0	0.0121193	0.00297539	0.00741766	0.00392072	0.00981675	0	0	0	0	0	0	0	0	0	0	0
k__Fungi;p__Basidiomycota;c__Agaricomycetes;o__Agaricales;f__Lyophyllaceae;g__Termitomyces;s__Termitomyces_sp_symbiont_of_Macrotermes_bellicosus	OTU4846	0.0138293	0.00746798	0.00719459	0.0080795	0	0.00247255	0.00392072	0.00327225	0	0	0	0	0	0	0	0	0	0	0
Unassigned	OTU4045	0	0	0	0	0	0	0	0	0.0218951	0.00940424	0.0147986	0	0	0	0	0	0	0	0
Unassigned	OTU2831	0	0	0	0	0	0	0	0	0	0	0	0	0	0	0	0	0	0	0.0457634
Unassigned	OTU2843	0	0	0	0	0	0	0	0	0.0145968	0.00940424	0.020718	0	0	0	0	0	0	0	0
Unassigned	OTU4639	0	0	0	0	0	0	0	0	0	0	0	0	0	0	0	0	0	0.0216521	0.0228817
k__Fungi;p__Basidiomycota;c__Agaricomycetes;o__Agaricales;f__Lyophyllaceae;g__Termitomyces	OTU1247	0	0	0	0	0	0	0	0	0	0	0	0	0	0.0163941	0.00840784	0.00770386	0.00423397	0	0
Unassigned	OTU4709	0	0	0	0	0	0	0	0	0	0	0	0	0	0.00409853	0.00280261	0.00770386	0.0105849	0	0
Unassigned	OTU1185	0	0	0	0	0	0	0	0	0	0	0	0	0	0	0	0	0	0.0297716	0.013729
Unassigned	OTU2070	0	0	0	0	0	0	0	0	0.012164	0.0188085	0.0118389	0	0	0	0	0	0	0	0
k__Fungi;p__Basidiomycota;c__Agaricomycetes;o__Agaricales;f__Lyophyllaceae;g__Termitomyces;s__Termitomyces_sp_Type_A	OTU2454	0	0	0	0	0	0	0	0	0	0	0	0.0426036	0	0	0	0	0	0	0
k__Fungi;p__Basidiomycota;c__Agaricomycetes;o__Agaricales;f__Lyophyllaceae;g__Termitomyces;s__Termitomyces_sp_symbiont_of_Macrotermes_bellicosus	OTU2236	0	0.00373399	0.011991	0.0080795	0.00892618	0.00741766	0.00196036	0	0	0	0	0	0	0	0	0	0	0	0
k__Fungi;p__Basidiomycota;c__Agaricomycetes;o__Agaricales;f__Lyophyllaceae;g__Termitomyces;s__Termitomyces_sp_symbiont_of_Macrotermes_bellicosus	OTU2382	0.00829761	0.00373399	0.00479639	0	0.00892618	0.00247255	0.00392072	0.00981675	0	0	0	0	0	0	0	0	0	0	0
k__Fungi;p__Basidiomycota;c__Agaricomycetes;o__Agaricales;f__Lyophyllaceae;g__Termitomyces;s__Termitomyces_sp_symbiont_of_Macrotermes_bellicosus	OTU3782	0	0.00373399	0.00719459	0.00403975	0.00595079	0.00989022	0.00784145	0.00327225	0	0	0	0	0	0	0	0	0	0	0
k__Fungi;p__Basidiomycota;c__Agaricomycetes;o__Agaricales;f__Lyophyllaceae;g__Termitomyces;s__Termitomyces_sp_Type_A	OTU2376	0	0	0	0	0	0	0	0	0	0	0	0	0	0.00819706	0.00840784	0.0134818	0.00423397	0	0
Unassigned	OTU3791	0	0	0	0	0	0	0	0	0	0	0	0	0	0	0	0	0	0.0324781	0.00915269
Unassigned	OTU1104	0	0	0	0	0	0	0	0	0	0	0	0	0	0	0	0	0	0.016239	0.0251699
k__Fungi;p__Basidiomycota;c__Agaricomycetes;o__Agaricales;f__Lyophyllaceae;g__Termitomyces;s__Termitomyces_sp_symbiont_of_Macrotermes_bellicosus	OTU3822	0	0	0.00479639	0.0080795	0.0119016	0.00494511	0.00784145	0.00327225	0	0	0	0	0	0	0	0	0	0	0
k__Fungi;p__Basidiomycota;c__Agaricomycetes;o__Agaricales;f__Lyophyllaceae;g__Termitomyces;s__Termitomyces_sp_symbiont_of_Macrotermes_bellicosus	OTU4291	0.00276587	0.011202	0.00479639	0.0080795	0	0	0.00392072	0.00981675	0	0	0	0	0	0	0	0	0	0	0
Unassigned	OTU2528	0	0	0	0	0	0	0	0	0.0170296	0.0235106	0	0	0	0	0	0	0	0	0
k__Fungi;p__Basidiomycota;c__Agaricomycetes;o__Agaricales;f__Lyophyllaceae;g__Termitomyces;s__Termitomyces_sp_symbiont_of_Macrotermes_bellicosus	OTU4906	0.00276587	0.00560099	0.00959279	0.00403975	0	0	0.0117622	0.0065445	0	0	0	0	0	0	0	0	0	0	0
k__Fungi;p__Basidiomycota;c__Agaricomycetes;o__Agaricales;f__Lyophyllaceae;g__Termitomyces;s__Termitomyces_sp_symbiont_of_Macrotermes_bellicosus	OTU1616	0.00276587	0.001867	0.00719459	0.00403975	0	0.022253	0.00196036	0	0	0	0	0	0	0	0	0	0	0	0
k__Fungi;p__Basidiomycota;c__Agaricomycetes;o__Agaricales;f__Lyophyllaceae;g__Termitomyces;s__Termitomyces_sp_Type_A	OTU2044	0	0	0	0	0	0	0	0	0	0	0	0	0	0.00819706	0.00560522	0.00385193	0.0148189	0	0
k__Fungi;p__Basidiomycota;c__Agaricomycetes;o__Agaricales;f__Lyophyllaceae;g__Termitomyces;s__Termitomyces_sp_symbiont_of_Macrotermes_bellicosus	OTU3399	0.00553174	0.00373399	0.00719459	0	0	0.00247255	0.00784145	0.013089	0	0	0	0	0	0	0	0	0	0	0
k__Fungi;p__Basidiomycota;c__Agaricomycetes;o__Agaricales;f__Lyophyllaceae;g__Termitomyces;s__Termitomyces_sp_symbiont_of_Macrotermes_bellicosus	OTU4279	0.00829761	0.011202	0.0023982	0.0080795	0	0	0	0.00981675	0	0	0	0	0	0	0	0	0	0	0
Unassigned	OTU3690	0	0	0	0	0	0	0	0	0	0	0	0	0	0	0	0	0	0.0189455	0.0205936
Unassigned	OTU2811	0	0	0	0	0	0	0	0	0	0	0	0	0	0.00819706	0.0112104	0.00192597	0.00635095	0	0
k__Fungi;p__Basidiomycota;c__Agaricomycetes;o__Agaricales;f__Lyophyllaceae;g__Termitomyces;s__Termitomyces_sp_symbiont_of_Macrotermes_bellicosus	OTU4741	0	0	0.011991	0.00403975	0.00595079	0.00989022	0.00392072	0.00327225	0	0	0	0	0	0	0	0	0	0	0
k__Fungi;p__Basidiomycota;c__Agaricomycetes;o__Agaricales;f__Lyophyllaceae;g__Termitomyces;s__Termitomyces_sp_symbiont_of_Macrotermes_bellicosus	OTU2129	0	0.00373399	0.00479639	0.0080795	0.0119016	0	0.00392072	0.0065445	0	0	0	0	0	0	0	0	0	0	0
k__Fungi;p__Basidiomycota;c__Agaricomycetes;o__Agaricales;f__Lyophyllaceae;g__Termitomyces;s__Termitomyces_sp_DKA2	OTU1	0.0110635	0.00560099	0.00479639	0	0.00297539	0.00494511	0.00588108	0.00327225	0	0	0	0	0	0	0	0	0	0	0
k__Fungi;p__Basidiomycota;c__Agaricomycetes;o__Agaricales;f__Lyophyllaceae;g__Termitomyces;s__Termitomyces_sp_symbiont_of_Macrotermes_bellicosus	OTU2923	0.00276587	0.00560099	0.0023982	0.0080795	0.00297539	0.00741766	0.00588108	0.00327225	0	0	0	0	0	0	0	0	0	0	0
Unassigned	OTU3529	0	0	0	0	0	0	0	0	0	0	0	0	0	0.0122956	0.00280261	0.00385193	0.00423397	0	0
Unassigned	OTU37	0	0	0	0	0	0	0	0	0.0170296	0.00940424	0.0118389	0	0	0	0	0	0	0	0
k__Fungi;p__Basidiomycota;c__Agaricomycetes;o__Agaricales;f__Lyophyllaceae;g__Termitomyces	OTU457	0	0	0	0	0	0	0	0	0	0	0	0	0	0.00819706	0.00280261	0.0115558	0.00423397	0	0
k__Fungi;p__Basidiomycota;c__Agaricomycetes;o__Agaricales;f__Lyophyllaceae;g__Termitomyces;s__Termitomyces_sp_symbiont_of_Macrotermes_bellicosus	OTU2077	0.0138293	0.00560099	0	0	0.00297539	0.00247255	0	0.013089	0	0	0	0	0	0	0	0	0	0	0
k__Fungi;p__Basidiomycota;c__Agaricomycetes;o__Agaricales;f__Lyophyllaceae;g__Termitomyces;s__Termitomyces_sp_Group4	OTU4265	0	0	0	0	0	0	0	0	0	0	0	0	0	0.00819706	0.0140131	0.00770386	0.00423397	0	0
k__Fungi;p__Basidiomycota;c__Agaricomycetes;o__Agaricales;f__Lyophyllaceae;g__Termitomyces	OTU514	0	0	0	0	0	0	0	0	0	0	0	0.0378698	0	0	0	0	0	0	0
k__Fungi;p__Basidiomycota;c__Agaricomycetes;o__Agaricales;f__Lyophyllaceae;g__Termitomyces	OTU660	0	0	0	0	0	0	0	0	0	0	0	0.0378698	0	0	0	0	0	0	0
k__Fungi;p__Basidiomycota;c__Agaricomycetes;o__Agaricales;f__Lyophyllaceae;g__Termitomyces;s__Termitomyces_sp_Type_A	OTU1341	0	0	0	0	0	0	0	0	0	0	0	0.0378698	0	0	0	0	0	0	0
Unassigned	OTU4161	0	0	0	0	0	0	0	0	0	0	0	0.0378698	0	0	0	0	0	0	0
Unassigned	OTU4283	0	0	0	0	0	0	0	0	0	0	0	0.0378698	0	0	0	0	0	0	0
Unassigned	OTU704	0	0	0	0	0	0	0	0	0	0	0	0	0	0	0	0	0	0.0216521	0.0160172
Unassigned	OTU3949	0	0	0	0	0	0	0	0	0	0	0	0	0	0.00819706	0.00560522	0.0115558	0.00846794	0	0
Unassigned	OTU2286	0	0	0	0	0	0	0	0	0.00973118	0.0188085	0.00887915	0	0	0	0	0	0	0	0
Unassigned	OTU1083	0	0	0	0	0	0	0	0	0	0	0	0	0	0.00819706	0	0.00385193	0.00635095	0	0
k__Fungi;p__Basidiomycota;c__Agaricomycetes;o__Agaricales;f__Lyophyllaceae;g__Termitomyces;s__Termitomyces_sp_symbiont_of_Macrotermes_bellicosus	OTU1077	0.00276587	0.001867	0.00959279	0.00403975	0.00595079	0.00494511	0.00784145	0	0	0	0	0	0	0	0	0	0	0	0
k__Fungi;p__Basidiomycota;c__Agaricomycetes;o__Agaricales;f__Lyophyllaceae;g__Termitomyces;s__Termitomyces_sp_symbiont_of_Macrotermes_bellicosus	OTU4797	0.00553174	0	0.00479639	0.00403975	0.00595079	0.00741766	0.00588108	0.00327225	0	0	0	0	0	0	0	0	0	0	0
Unassigned	OTU3572	0	0	0	0	0	0	0	0	0.0145968	0.00705318	0.0147986	0	0	0	0	0	0	0	0
Unassigned	OTU2675	0	0	0	0	0	0	0	0	0.00486559	0.00470212	0.0266375	0	0	0	0	0	0	0	0
k__Fungi;p__Basidiomycota;c__Agaricomycetes;o__Agaricales;f__Lyophyllaceae;g__Termitomyces;s__Termitomyces_sp_symbiont_of_Macrotermes_bellicosus	OTU4819	0.0359563	0	0	0	0	0	0	0	0	0	0	0	0	0	0	0	0	0	0
k__Fungi;p__Basidiomycota;c__Agaricomycetes;o__Agaricales;f__Lyophyllaceae;g__Termitomyces;s__Termitomyces_sp_symbiont_of_Macrotermes_bellicosus	OTU3371	0.0110635	0.00560099	0	0	0.00297539	0.00247255	0.00392072	0.00981675	0	0	0	0	0	0	0	0	0	0	0
Unassigned	OTU2779	0	0	0	0	0	0	0	0	0	0	0	0	0	0	0	0	0	0.0243586	0.0114409
k__Fungi;p__Basidiomycota;c__Agaricomycetes;o__Agaricales;f__Lyophyllaceae;g__Termitomyces;s__Termitomyces_sp_symbiont_of_Macrotermes_bellicosus	OTU549	0.00829761	0.00746798	0.0023982	0	0.00297539	0.00247255	0.00196036	0.00981675	0	0	0	0	0	0	0	0	0	0	0
k__Fungi;p__Basidiomycota;c__Agaricomycetes;o__Agaricales;f__Lyophyllaceae;g__Termitomyces;s__Termitomyces_sp_symbiont_of_Macrotermes_bellicosus	OTU4786	0.00276587	0.00373399	0.00479639	0.00403975	0.00595079	0.00494511	0.00588108	0.00327225	0	0	0	0	0	0	0	0	0	0	0
Unassigned	OTU4276	0	0	0	0	0	0	0	0	0.0145968	0.0117553	0.00887915	0	0	0	0	0	0	0	0
k__Fungi;p__Basidiomycota;c__Agaricomycetes;o__Agaricales;f__Lyophyllaceae;g__Termitomyces;s__Termitomyces_sp_symbiont_of_Macrotermes_bellicosus	OTU1635	0.00276587	0.00373399	0.00479639	0	0.00297539	0	0.00784145	0.013089	0	0	0	0	0	0	0	0	0	0	0
Unassigned	OTU4691	0	0	0	0	0	0	0	0	0	0	0	0	0	0	0	0.0115558	0.0232868	0	0
k__Fungi;p__Basidiomycota;c__Agaricomycetes;o__Agaricales;f__Lyophyllaceae;g__Termitomyces;s__Termitomyces_sp_symbiont_of_Macrotermes_bellicosus	OTU3380	0.00829761	0.001867	0.0023982	0	0	0.00247255	0	0.0196335	0	0	0	0	0	0	0	0	0	0	0
k__Fungi;p__Basidiomycota;c__Agaricomycetes;o__Agaricales;f__Lyophyllaceae;g__Termitomyces;s__Termitomyces_sp_symbiont_of_Macrotermes_bellicosus	OTU4875	0.00276587	0.00373399	0.00479639	0.0080795	0.00297539	0.00494511	0.00392072	0.00327225	0	0	0	0	0	0	0	0	0	0	0
k__Fungi;p__Basidiomycota;c__Agaricomycetes;o__Agaricales;f__Lyophyllaceae;g__Termitomyces;s__Termitomyces_sp_symbiont_of_Macrotermes_bellicosus	OTU3669	0.00276587	0.00560099	0.00719459	0.0080795	0.00297539	0	0.00784145	0	0	0	0	0	0	0	0	0	0	0	0
Unassigned	OTU1927	0	0	0	0	0	0	0	0	0.00973118	0.00940424	0.0147986	0	0	0	0	0	0	0	0
Unassigned	OTU4124	0	0	0	0	0	0	0	0	0.00729838	0.0117553	0.0147986	0	0	0	0	0	0	0	0
Unassigned	OTU3060	0	0	0	0	0	0	0	0	0	0	0	0	0	0	0	0	0	0.010826	0.0228817
k__Fungi;p__Basidiomycota;c__Agaricomycetes;o__Agaricales;f__Lyophyllaceae;g__Termitomyces;s__Termitomyces_sp_DKA2	OTU276	0.00829761	0.011202	0.0023982	0	0	0	0.00196036	0.00981675	0	0	0	0	0	0	0	0	0	0	0
k__Fungi;p__Basidiomycota;c__Agaricomycetes;o__Agaricales;f__Lyophyllaceae;g__Termitomyces	OTU1369	0	0	0	0	0	0	0	0	0	0	0	0	0	0.0122956	0.00560522	0.00770386	0.00423397	0	0
k__Fungi;p__Basidiomycota;c__Agaricomycetes;o__Agaricales;f__Lyophyllaceae;g__Termitomyces;s__Termitomyces_sp_symbiont_of_Macrotermes_bellicosus	OTU2678	0.00276587	0.00373399	0.00719459	0.00403975	0.0119016	0	0.00392072	0	0	0	0	0	0	0	0	0	0	0	0
Unassigned	OTU1523	0	0	0	0	0	0	0	0	0.00486559	0.0164574	0.0118389	0	0	0	0	0	0	0	0
k__Fungi;p__Basidiomycota;c__Agaricomycetes;o__Agaricales;f__Lyophyllaceae;g__Termitomyces	OTU4806	0	0	0	0	0	0	0	0	0	0	0	0.0331361	0	0	0	0	0	0	0
k__Fungi;p__Basidiomycota;c__Agaricomycetes;o__Agaricales;f__Lyophyllaceae;g__Termitomyces;s__Termitomyces_sp_Type_A	OTU4297	0	0	0	0	0	0	0	0	0	0	0	0.0331361	0	0	0	0	0	0	0
Unassigned	OTU2340	0	0	0	0	0	0	0	0	0	0	0	0.0331361	0	0	0	0	0	0	0
Unassigned	OTU3577	0	0	0	0	0	0	0	0	0	0	0	0.0331361	0	0	0	0	0	0	0
Unassigned	OTU4518	0	0	0	0	0	0	0	0	0	0	0	0.0331361	0	0	0	0	0	0	0
Unassigned	OTU3412	0	0	0	0	0	0	0	0	0	0	0	0	0	0	0	0	0	0.0216521	0.0114409
Unassigned	OTU4474	0	0	0	0	0	0	0	0	0	0	0	0	0	0	0	0	0	0.0216521	0.0114409
Unassigned	OTU4670	0	0	0	0	0	0	0	0	0	0	0	0	0	0	0	0	0	0.00541301	0.0274581
k__Fungi;p__Basidiomycota;c__Agaricomycetes;o__Agaricales;f__Lyophyllaceae;g__Termitomyces;s__Termitomyces_sp_symbiont_of_Macrotermes_bellicosus	OTU2548	0	0.00933498	0.0023982	0.00403975	0.00297539	0.00494511	0.00588108	0.00327225	0	0	0	0	0	0	0	0	0	0	0
k__Fungi;p__Basidiomycota;c__Agaricomycetes;o__Agaricales;f__Lyophyllaceae;g__Termitomyces;s__Termitomyces_sp_symbiont_of_Macrotermes_bellicosus	OTU2727	0.00276587	0.00560099	0.0023982	0	0.00595079	0.00989022	0.00588108	0	0	0	0	0	0	0	0	0	0	0	0
k__Fungi;p__Basidiomycota;c__Agaricomycetes;o__Agaricales;f__Lyophyllaceae;g__Termitomyces	OTU4714	0	0	0	0	0	0	0	0	0	0	0	0	0	0.00819706	0.00280261	0.00962983	0.00423397	0	0
Unassigned	OTU86	0	0	0	0	0	0	0	0	0	0	0	0	0	0	0	0	0	0.0297716	0.00228817
k__Fungi;p__Basidiomycota;c__Agaricomycetes;o__Agaricales;f__Lyophyllaceae;g__Termitomyces;s__Termitomyces_sp_symbiont_of_Macrotermes_bellicosus	OTU2571	0.0110635	0.00560099	0	0	0.00297539	0.00247255	0	0.00981675	0	0	0	0	0	0	0	0	0	0	0
Unassigned	OTU2587	0	0	0	0	0	0	0	0	0	0	0	0	0	0	0	0	0	0.0135325	0.0183054
k__Fungi;p__Basidiomycota;c__Agaricomycetes;o__Agaricales;f__Lyophyllaceae;g__Termitomyces	OTU3283	0	0	0	0	0	0	0	0	0	0	0	0	0	0.0163941	0	0.0115558	0	0	0
k__Fungi;p__Basidiomycota;c__Agaricomycetes;o__Agaricales;f__Lyophyllaceae;g__Termitomyces;s__Termitomyces_sp_DKA2	OTU3596	0.00829761	0.001867	0.0023982	0	0.00595079	0.00247255	0.00392072	0.0065445	0	0	0	0	0	0	0	0	0	0	0
Unassigned	OTU737	0	0	0	0	0	0	0	0	0	0	0	0	0	0	0	0	0	0.010826	0.0205936
k__Fungi;p__Basidiomycota;c__Agaricomycetes;o__Agaricales;f__Lyophyllaceae;g__Termitomyces	OTU4221	0	0	0	0	0	0	0	0	0	0	0	0	0	0	0	0.0192597	0.00423397	0	0
Unassigned	OTU1959	0	0	0	0	0	0	0	0	0	0	0	0	0	0	0.00560522	0.00192597	0.0232868	0	0
Unassigned	OTU2460	0	0	0	0	0	0	0	0	0	0	0	0	0	0	0	0	0	0.0216521	0.00915269
k__Fungi;p__Basidiomycota;c__Agaricomycetes;o__Agaricales;f__Lyophyllaceae;g__Termitomyces;s__Termitomyces_sp_symbiont_of_Macrotermes_bellicosus	OTU3538	0.00276587	0	0.00479639	0.0080795	0.00595079	0	0.00588108	0.00327225	0	0	0	0	0	0	0	0	0	0	0
k__Fungi;p__Basidiomycota;c__Agaricomycetes;o__Agaricales;f__Lyophyllaceae;g__Termitomyces	OTU1266	0	0	0.0023982	0	0	0	0	0	0	0	0	0	0	0.00819706	0.00840784	0.00192597	0.00211698	0	0
k__Fungi;p__Basidiomycota;c__Agaricomycetes;o__Agaricales;f__Lyophyllaceae;g__Termitomyces	OTU4848	0	0	0	0	0	0	0	0	0	0	0	0	0	0.00409853	0.00280261	0.00385193	0.00846794	0	0
Unassigned	OTU256	0.0304246	0	0	0	0	0	0	0	0	0	0	0	0	0	0	0	0	0	0
Unassigned	OTU3305	0	0	0	0	0	0	0	0	0	0	0	0	0	0.00819706	0	0.00192597	0.0127019	0	0
Unassigned	OTU3019	0	0	0	0	0	0	0	0	0	0	0	0	0	0	0	0	0	0.0189455	0.0114409
k__Fungi;p__Basidiomycota;c__Agaricomycetes;o__Agaricales;f__Lyophyllaceae;g__Termitomyces;s__Termitomyces_sp_symbiont_of_Macrotermes_bellicosus	OTU1993	0.0110635	0.00933498	0	0	0	0	0	0.00981675	0	0	0	0	0	0	0	0	0	0	0
Unassigned	OTU4321	0	0	0	0	0	0	0	0	0	0	0	0	0	0	0	0	0	0.00270651	0.0274581
k__Fungi;p__Basidiomycota;c__Agaricomycetes;o__Agaricales;f__Lyophyllaceae;g__Termitomyces	OTU4461	0	0	0	0	0	0	0	0	0	0	0	0	0	0	0.00280261	0.0192597	0.00423397	0	0
Unassigned	OTU4752	0	0	0	0	0	0	0	0	0.0194624	0.00470212	0.00591944	0	0	0	0	0	0	0	0
k__Fungi;p__Basidiomycota;c__Agaricomycetes;o__Agaricales;f__Lyophyllaceae;g__Termitomyces;s__Termitomyces_sp_symbiont_of_Macrotermes_bellicosus	OTU713	0.00276587	0.00560099	0.00479639	0	0.00297539	0	0.00392072	0.00981675	0	0	0	0	0	0	0	0	0	0	0
k__Fungi;p__Basidiomycota;c__Agaricomycetes;o__Agaricales;f__Lyophyllaceae;g__Termitomyces;s__Termitomyces_sp_symbiont_of_Macrotermes_bellicosus	OTU4234	0.00829761	0.014936	0	0	0	0	0	0.0065445	0	0	0	0	0	0	0	0	0	0	0
Unassigned	OTU521	0	0	0	0	0	0	0	0	0	0	0	0	0	0	0	0	0	0	0.0297462
k__Fungi;p__Basidiomycota;c__Agaricomycetes;o__Agaricales;f__Lyophyllaceae;g__Termitomyces	OTU3581	0	0	0	0	0	0	0	0	0	0	0	0	0	0	0	0	0.0296378	0	0
Unassigned	OTU765	0	0	0	0	0	0	0	0	0	0	0	0	0	0	0	0	0	0.0135325	0.0160172
k__Fungi;p__Basidiomycota;c__Agaricomycetes;o__Agaricales;f__Lyophyllaceae;g__Termitomyces	OTU2909	0	0	0	0	0	0	0	0	0	0	0	0	0	0.00409853	0.00560522	0.00962983	0.00635095	0	0
Unassigned	OTU1843	0	0	0	0	0	0	0	0	0.00973118	0.00470212	0.0147986	0	0	0	0	0	0	0	0
k__Fungi;p__Basidiomycota;c__Agaricomycetes;o__Agaricales;f__Lyophyllaceae;g__Termitomyces;s__Termitomyces_sp_Type_A	OTU955	0	0	0	0	0	0	0	0	0	0	0	0	0	0.0163941	0.00280261	0.0057779	0.00423397	0	0
Unassigned	OTU185	0	0	0	0	0	0	0	0	0.00729838	0.00705318	0.0147986	0	0	0	0	0	0	0	0
k__Fungi;p__Basidiomycota;c__Agaricomycetes;o__Agaricales;f__Lyophyllaceae;g__Termitomyces	OTU1746	0	0	0	0	0	0	0	0	0	0	0	0	0	0.0122956	0.00280261	0	0.00635095	0	0
k__Fungi;p__Basidiomycota;c__Agaricomycetes;o__Agaricales;f__Lyophyllaceae;g__Termitomyces;s__Termitomyces_sp_symbiont_of_Macrotermes_bellicosus	OTU3190	0.00553174	0.00560099	0	0.0080795	0	0.00247255	0.00392072	0.00327225	0	0	0	0	0	0	0	0	0	0	0
Unassigned	OTU3039	0	0	0	0	0	0	0	0	0.0145968	0.00235106	0.0118389	0	0	0	0	0	0	0	0
k__Fungi;p__Basidiomycota;c__Agaricomycetes;o__Agaricales;f__Lyophyllaceae;g__Termitomyces;s__Termitomyces_sp_symbiont_of_Macrotermes_bellicosus	OTU2535	0.00553174	0.00560099	0.0023982	0.00403975	0.00595079	0	0.00196036	0.00327225	0	0	0	0	0	0	0	0	0	0	0
Unassigned	OTU3038	0	0	0	0	0	0	0	0	0.012164	0.00470212	0.0118389	0	0	0	0	0	0	0	0
k__Fungi;p__Basidiomycota;c__Agaricomycetes;o__Agaricales;f__Lyophyllaceae;g__Termitomyces	OTU216	0	0	0	0	0	0	0	0	0	0	0	0.0284024	0	0	0	0	0	0	0
k__Fungi;p__Basidiomycota;c__Agaricomycetes;o__Agaricales;f__Lyophyllaceae;g__Termitomyces	OTU3850	0	0	0	0	0	0	0	0	0	0	0	0.0284024	0	0	0	0	0	0	0
k__Fungi;p__Basidiomycota;c__Agaricomycetes;o__Agaricales;f__Lyophyllaceae;g__Termitomyces	OTU4802	0	0	0	0	0	0	0	0	0	0	0	0.0284024	0	0	0	0	0	0	0
k__Fungi;p__Basidiomycota;c__Agaricomycetes;o__Agaricales;f__Lyophyllaceae;g__Termitomyces;s__Termitomyces_sp_Type_A	OTU4722	0	0	0	0	0	0	0	0	0	0	0	0.0284024	0	0	0	0	0	0	0
Unassigned	OTU2485	0	0	0	0	0	0	0	0	0	0	0	0.0284024	0	0	0	0	0	0	0
Unassigned	OTU4586	0	0	0	0	0	0	0	0	0	0	0	0.0284024	0	0	0	0	0	0	0
Unassigned	OTU1113	0	0	0	0	0	0	0	0	0.00243279	0.0258617	0	0	0	0	0	0	0	0	0
Unassigned	OTU3977	0	0	0	0	0	0	0	0	0.0170296	0.00235106	0.00887915	0	0	0	0	0	0	0	0
Unassigned	OTU1325	0	0	0	0	0	0	0	0	0	0.0282127	0	0	0	0	0	0	0	0	0
k__Fungi;p__Basidiomycota;c__Agaricomycetes;o__Agaricales;f__Lyophyllaceae;g__Termitomyces	OTU3216	0	0	0	0	0	0	0	0	0	0	0	0	0	0	0.00840784	0.00770386	0.00423397	0	0
k__Fungi;p__Basidiomycota;c__Agaricomycetes;o__Agaricales;f__Lyophyllaceae;g__Termitomyces;s__Termitomyces_sp_symbiont_of_Macrotermes_bellicosus	OTU2834	0.00829761	0.00560099	0.0023982	0	0.00297539	0	0.00196036	0.0065445	0	0	0	0	0	0	0	0	0	0	0
Unassigned	OTU17	0	0	0	0	0	0	0	0	0	0	0	0	0	0	0	0	0	0.016239	0.0114409
Unassigned	OTU4456	0	0	0	0	0	0	0	0	0	0	0	0	0	0	0	0	0	0.016239	0.0114409
Unassigned	OTU141	0	0	0	0	0	0	0	0	0.0170296	0.00470212	0.00591944	0	0	0	0	0	0	0	0
Unassigned	OTU2117	0	0	0	0	0	0	0	0	0	0	0	0	0	0	0.00840784	0.00770386	0	0	0
Unassigned	OTU3894	0	0	0	0	0	0	0	0	0.012164	0.00940424	0.00591944	0	0	0	0	0	0	0	0
k__Fungi;p__Basidiomycota;c__Agaricomycetes;o__Agaricales;f__Lyophyllaceae;g__Termitomyces;s__Termitomyces_sp_symbiont_of_Macrotermes_bellicosus	OTU3991	0.00276587	0.001867	0.0023982	0.0080795	0.00297539	0.00741766	0.00196036	0	0	0	0	0	0	0	0	0	0	0	0
Unassigned	OTU2670	0	0	0	0	0	0	0	0	0	0	0	0	0	0	0	0	0	0	0.0274581
k__Fungi;p__Basidiomycota;c__Agaricomycetes;o__Agaricales;f__Lyophyllaceae;g__Termitomyces;s__Termitomyces_sp_symbiont_of_Macrotermes_bellicosus	OTU2937	0	0	0	0.0080795	0	0.0173079	0.00196036	0	0	0	0	0	0	0	0	0	0	0	0
Unassigned	OTU3936	0	0	0	0	0	0	0	0	0	0	0	0	0	0	0	0	0	0.0135325	0.013729
Unassigned	OTU1057	0	0	0	0	0	0	0	0	0.0218951	0.00235106	0.00295972	0	0	0	0	0	0	0	0
Unassigned	OTU1660	0	0	0	0	0	0	0	0	0	0	0	0	0	0.00409853	0	0.0057779	0.00211698	0	0
Unassigned	OTU1669	0	0	0	0	0	0	0	0	0	0	0	0	0	0.00819706	0.00280261	0.00385193	0.00846794	0	0
Unassigned	OTU4070	0	0	0	0	0	0	0	0	0.0170296	0.00705318	0.00295972	0	0	0	0	0	0	0	0
k__Fungi;p__Basidiomycota;c__Agaricomycetes;o__Agaricales;f__Lyophyllaceae;g__Termitomyces;s__Termitomyces_sp_DKA2	OTU2683	0.00276587	0.00560099	0.0023982	0	0	0.00247255	0.00392072	0.00981675	0	0	0	0	0	0	0	0	0	0	0
Unassigned	OTU383	0	0	0	0	0	0	0	0	0	0	0	0	0	0	0.00280261	0.0115558	0.00846794	0	0
k__Fungi;p__Basidiomycota;c__Agaricomycetes;o__Agaricales;f__Lyophyllaceae;g__Termitomyces;s__Termitomyces_sp_symbiont_of_Macrotermes_bellicosus	OTU1231	0.00553174	0.001867	0.00719459	0	0	0	0.00196036	0.00981675	0	0	0	0	0	0	0	0	0	0	0
k__Fungi;p__Basidiomycota;c__Agaricomycetes;o__Agaricales;f__Lyophyllaceae;g__Termitomyces;s__Termitomyces_sp_symbiont_of_Macrotermes_bellicosus	OTU2436	0	0.00373399	0.0023982	0.00403975	0.00595079	0.00494511	0.00196036	0.00327225	0	0	0	0	0	0	0	0	0	0	0
k__Fungi;p__Basidiomycota;c__Agaricomycetes;o__Agaricales;f__Lyophyllaceae;g__Termitomyces;s__Termitomyces_sp_DKA2	OTU1462	0.00276587	0.00373399	0.0023982	0	0	0.00494511	0.00588108	0.0065445	0	0	0	0	0	0	0	0	0	0	0
Unassigned	OTU3136	0	0	0	0	0	0	0	0	0.00729838	0.00705318	0.0118389	0	0	0	0	0	0	0	0
Unassigned	OTU3758	0	0	0	0	0	0	0	0	0.00243279	0.0235106	0	0	0	0	0	0	0	0	0
k__Fungi;p__Basidiomycota;c__Agaricomycetes;o__Agaricales;f__Lyophyllaceae;g__Termitomyces;s__Termitomyces_sp_symbiont_of_Macrotermes_bellicosus	OTU1315	0.00276587	0.00373399	0.0023982	0.0080795	0	0.00494511	0.00392072	0	0	0	0	0	0	0	0	0	0	0	0
k__Fungi;p__Basidiomycota;c__Agaricomycetes;o__Agaricales;f__Lyophyllaceae;g__Termitomyces;s__Termitomyces_sp_symbiont_of_Macrotermes_bellicosus	OTU4788	0.00276587	0	0.0023982	0.0080795	0.00595079	0.00247255	0.00392072	0	0	0	0	0	0	0	0	0	0	0	0
k__Fungi;p__Basidiomycota;c__Agaricomycetes;o__Agaricales;f__Lyophyllaceae;g__Termitomyces;s__Termitomyces_sp_symbiont_of_Macrotermes_bellicosus	OTU4849	0	0.001867	0.00479639	0.0080795	0.00297539	0	0.00784145	0	0	0	0	0	0	0	0	0	0	0	0
k__Fungi;p__Basidiomycota;c__Agaricomycetes;o__Agaricales;f__Lyophyllaceae;g__Termitomyces;s__Termitomyces_sp_DKA2	OTU2525	0.00553174	0.00560099	0.0023982	0.0080795	0	0	0.00392072	0	0	0	0	0	0	0	0	0	0	0	0
Unassigned	OTU525	0	0	0	0	0	0	0	0	0.00486559	0.0117553	0.00887915	0	0	0	0	0	0	0	0
k__Fungi;p__Basidiomycota;c__Agaricomycetes;o__Agaricales;f__Lyophyllaceae;g__Termitomyces;s__Termitomyces_sp_symbiont_of_Macrotermes_bellicosus	OTU4308	0.00829761	0.00746798	0.00479639	0	0.00297539	0	0.00196036	0	0	0	0	0	0	0	0	0	0	0	0
k__Fungi;p__Basidiomycota;c__Agaricomycetes;o__Agaricales;f__Lyophyllaceae;g__Termitomyces;s__Termitomyces_sp_symbiont_of_Macrotermes_bellicosus	OTU2230	0.00829761	0	0	0.00403975	0.00595079	0	0.00392072	0.00327225	0	0	0	0	0	0	0	0	0	0	0
Unassigned	OTU112	0	0	0	0	0	0	0	0	0	0	0	0	0	0	0.00280261	0.00385193	0.0148189	0	0
Unassigned	OTU3361	0	0	0	0	0	0	0	0	0	0	0	0	0	0	0	0	0	0	0.0251699
k__Fungi;p__Basidiomycota;c__Agaricomycetes;o__Agaricales;f__Lyophyllaceae;g__Termitomyces;s__Termitomyces_sp_symbiont_of_Macrotermes_bellicosus	OTU2183	0.00553174	0	0	0	0	0	0	0.0196335	0	0	0	0	0	0	0	0	0	0	0
Unassigned	OTU3788	0	0	0	0	0	0	0	0	0.00973118	0.00940424	0.00591944	0	0	0	0	0	0	0	0
Unassigned	OTU307	0	0	0	0	0	0	0	0	0	0	0	0	0	0	0	0	0	0.0135325	0.0114409
k__Fungi;p__Basidiomycota;c__Agaricomycetes;o__Agaricales	OTU1729	0.0248928	0	0	0	0	0	0	0	0	0	0	0	0	0	0	0	0	0	0
k__Fungi;p__Basidiomycota;c__Agaricomycetes;o__Agaricales;f__Lyophyllaceae;g__Termitomyces;s__Termitomyces_sp_symbiont_of_Macrotermes_bellicosus	OTU2052	0.00276587	0	0.00479639	0.00403975	0.00297539	0.00247255	0.00784145	0	0	0	0	0	0	0	0	0	0	0	0
k__Fungi;p__Basidiomycota;c__Agaricomycetes;o__Agaricales;f__Lyophyllaceae;g__Termitomyces;s__Termitomyces_sp_Group3	OTU1665	0	0	0	0	0	0	0	0	0	0	0	0	0	0.0122956	0.00280261	0.00385193	0.00211698	0	0
k__Fungi;p__Basidiomycota;c__Agaricomycetes;o__Agaricales;f__Lyophyllaceae;g__Termitomyces;s__Termitomyces_sp_symbiont_of_Macrotermes_bellicosus	OTU825	0.00829761	0	0.00479639	0.00403975	0	0.00247255	0.00196036	0.00327225	0	0	0	0	0	0	0	0	0	0	0
k__Fungi;p__Basidiomycota;c__Agaricomycetes;o__Agaricales;f__Lyophyllaceae;g__Termitomyces;s__Termitomyces_sp_Group3	OTU4399	0	0	0	0	0	0	0	0	0	0	0	0	0	0.00409853	0.0112104	0.00192597	0	0	0
k__Fungi;p__Basidiomycota;c__Agaricomycetes;o__Agaricales;f__Lyophyllaceae;g__Termitomyces;s__Termitomyces_sp_symbiont_of_Macrotermes_bellicosus	OTU4095	0	0.001867	0.00479639	0	0.00595079	0.00494511	0.00392072	0.00327225	0	0	0	0	0	0	0	0	0	0	0
k__Fungi;p__Basidiomycota;c__Agaricomycetes;o__Agaricales;f__Lyophyllaceae;g__Termitomyces;s__Termitomyces_sp_symbiont_of_Macrotermes_bellicosus	OTU88	0	0.00746798	0	0.00403975	0	0	0	0.013089	0	0	0	0	0	0	0	0	0	0	0
Unassigned	OTU4880	0	0	0	0	0	0	0	0	0	0	0	0	0	0	0	0	0	0.010826	0.013729
k__Fungi;p__Basidiomycota;c__Agaricomycetes;o__Agaricales;f__Lyophyllaceae;g__Termitomyces;s__Termitomyces_sp_DKA2	OTU3812	0.00276587	0	0.0023982	0.0080795	0.00297539	0.00494511	0	0.00327225	0	0	0	0	0	0	0	0	0	0	0
k__Fungi;p__Basidiomycota;c__Agaricomycetes;o__Agaricales;f__Lyophyllaceae;g__Termitomyces;s__Termitomyces_sp_Group3	OTU4157	0	0	0	0	0	0	0	0	0	0	0	0	0	0.00819706	0.00840784	0.00385193	0	0	0
k__Fungi;p__Basidiomycota;c__Agaricomycetes;o__Agaricales;f__Lyophyllaceae;g__Termitomyces;s__Termitomyces_sp_DKA2	OTU3591	0	0.00373399	0.00479639	0	0.00595079	0.00247255	0.00392072	0.00327225	0	0	0	0	0	0	0	0	0	0	0
k__Fungi;p__Basidiomycota;c__Agaricomycetes;o__Agaricales;f__Lyophyllaceae;g__Termitomyces;s__Termitomyces_sp_symbiont_of_Macrotermes_bellicosus	OTU318	0.00829761	0.00373399	0.00479639	0.00403975	0	0	0	0.00327225	0	0	0	0	0	0	0	0	0	0	0
k__Fungi;p__Basidiomycota;c__Agaricomycetes;o__Agaricales;f__Lyophyllaceae;g__Termitomyces;s__Termitomyces_sp_symbiont_of_Macrotermes_bellicosus	OTU3743	0.00276587	0.001867	0.00959279	0	0.00297539	0.00494511	0.00196036	0	0	0	0	0	0	0	0	0	0	0	0
Unassigned	OTU4305	0	0	0	0	0	0	0	0	0	0	0	0	0	0	0.00840784	0.00385193	0.00423397	0	0
Unassigned	OTU509	0	0	0	0	0	0	0	0	0	0	0	0	0	0.00409853	0.00280261	0.0057779	0	0	0
k__Fungi;p__Basidiomycota;c__Agaricomycetes;o__Agaricales;f__Lyophyllaceae;g__Termitomyces;s__Termitomyces_sp_symbiont_of_Macrotermes_bellicosus	OTU4046	0	0	0.00719459	0	0	0.0148353	0.00196036	0	0	0	0	0	0	0	0	0	0	0	0
k__Fungi;p__Basidiomycota;c__Agaricomycetes;o__Agaricales;f__Lyophyllaceae;g__Termitomyces;s__Termitomyces_sp_symbiont_of_Macrotermes_bellicosus	OTU702	0.00553174	0.00373399	0	0.00403975	0.00297539	0.00247255	0.00196036	0.00327225	0	0	0	0	0	0	0	0	0	0	0
Unassigned	OTU4893	0	0	0	0	0	0	0	0	0	0	0	0	0	0	0	0	0	0.0216521	0.00228817
k__Fungi;p__Basidiomycota;c__Agaricomycetes;o__Agaricales;f__Lyophyllaceae;g__Termitomyces;s__Termitomyces_sp_symbiont_of_Macrotermes_bellicosus	OTU4834	0.00276587	0	0	0.0121193	0.00297539	0	0.00588108	0	0	0	0	0	0	0	0	0	0	0	0
Unassigned	OTU1906	0	0	0	0	0	0	0	0	0	0	0	0	0	0	0.0140131	0	0.00211698	0	0
k__Fungi;p__Basidiomycota;c__Agaricomycetes;o__Agaricales;f__Lyophyllaceae;g__Termitomyces;s__Termitomyces_sp_symbiont_of_Macrotermes_bellicosus	OTU2879	0.00829761	0.00560099	0	0	0	0	0	0.00981675	0	0	0	0	0	0	0	0	0	0	0
k__Fungi;p__Basidiomycota;c__Agaricomycetes;o__Agaricales;f__Lyophyllaceae;g__Termitomyces;s__Termitomyces_sp_symbiont_of_Macrotermes_bellicosus	OTU4128	0.00276587	0.00560099	0.0023982	0	0.00892618	0	0.00392072	0	0	0	0	0	0	0	0	0	0	0	0
Unassigned	OTU2806	0	0	0	0	0	0	0	0	0	0.0235106	0	0	0	0	0	0	0	0	0
Unassigned	OTU3878	0	0.001867	0.00479639	0.00403975	0	0.00494511	0.00784145	0	0	0	0	0	0	0	0	0	0	0	0
Unassigned	OTU963	0	0	0	0	0	0	0	0	0	0	0	0	0	0	0	0	0	0.00270651	0.0205936
Unassigned	OTU3805	0	0	0	0	0	0	0	0	0.00729838	0.00705318	0.00887915	0	0	0	0	0	0	0	0
Unassigned	OTU4167	0	0	0	0	0	0	0	0	0.00729838	0.00705318	0.00887915	0	0	0	0	0	0	0	0
k__Fungi;p__Basidiomycota;c__Agaricomycetes;o__Agaricales;f__Lyophyllaceae;g__Termitomyces;s__Termitomyces_sp_symbiont_of_Macrotermes_bellicosus	OTU2469	0.00276587	0.001867	0.00479639	0.0080795	0.00297539	0.00247255	0	0	0	0	0	0	0	0	0	0	0	0	0
k__Fungi;p__Basidiomycota;c__Agaricomycetes;o__Agaricales;f__Lyophyllaceae;g__Termitomyces;s__Termitomyces_sp_symbiont_of_Macrotermes_bellicosus	OTU2767	0	0	0	0.0080795	0.00892618	0	0.00588108	0	0	0	0	0	0	0	0	0	0	0	0
k__Fungi;p__Ascomycota;c__Dothideomycetes;o__Pleosporales	OTU2453	0	0	0	0	0	0	0	0	0	0	0	0	0	0	0	0	0	0	0.0228817
Unassigned	OTU1595	0	0	0	0	0	0	0	0	0	0	0	0	0	0	0	0	0	0.0135325	0.00915269
k__Fungi;p__Basidiomycota;c__Agaricomycetes;o__Agaricales;f__Lyophyllaceae;g__Termitomyces;s__Termitomyces_DKA_2007	OTU108	0	0	0	0	0	0	0	0	0.00729838	0.00940424	0.00591944	0	0	0	0	0	0	0	0
Unassigned	OTU2196	0	0	0	0	0	0	0	0	0	0	0	0	0	0	0	0	0	0.010826	0.0114409
k__Fungi;p__Basidiomycota;c__Agaricomycetes;o__Agaricales;f__Lyophyllaceae;g__Termitomyces;s__Termitomyces_sp_DKA2	OTU1353	0	0.001867	0.0023982	0.00403975	0.00297539	0.00247255	0.00196036	0.0065445	0	0	0	0	0	0	0	0	0	0	0
Unassigned	OTU250	0	0	0	0	0	0	0	0	0	0	0	0	0	0.00409853	0.00280261	0.0115558	0	0	0
k__Fungi;p__Basidiomycota;c__Agaricomycetes;o__Agaricales;f__Lyophyllaceae;g__Termitomyces;s__Termitomyces_sp_symbiont_of_Macrotermes_bellicosus	OTU4104	0.0138293	0.001867	0	0	0	0	0	0.0065445	0	0	0	0	0	0	0	0	0	0	0
k__Fungi;p__Basidiomycota;c__Agaricomycetes;o__Agaricales;f__Lyophyllaceae;g__Termitomyces;s__Termitomyces_sp_symbiont_of_Macrotermes_bellicosus	OTU3480	0	0	0.0023982	0	0	0.0197804	0	0	0	0	0	0	0	0	0	0	0	0	0
k__Fungi;p__Basidiomycota;c__Agaricomycetes;o__Agaricales;f__Lyophyllaceae;g__Termitomyces;s__Termitomyces_sp_symbiont_of_Macrotermes_bellicosus	OTU208	0.022127	0	0	0	0	0	0	0	0	0	0	0	0	0	0	0	0	0	0
Unassigned	OTU4302	0.022127	0	0	0	0	0	0	0	0	0	0	0	0	0	0	0	0	0	0
k__Fungi;p__Basidiomycota;c__Agaricomycetes;o__Agaricales;f__Lyophyllaceae;g__Termitomyces;s__Termitomyces_sp_symbiont_of_Macrotermes_bellicosus	OTU4873	0	0	0.0023982	0.00403975	0	0.0123628	0	0.00327225	0	0	0	0	0	0	0	0	0	0	0
Unassigned	OTU4239	0	0	0	0	0	0	0	0	0.0194624	0.00235106	0	0	0	0	0	0	0	0	0
Unassigned	OTU3100	0	0.00560099	0	0	0	0.00247255	0.0137225	0	0	0	0	0	0	0	0	0	0	0	0
k__Fungi;p__Basidiomycota;c__Agaricomycetes;o__Agaricales;f__Lyophyllaceae;g__Termitomyces	OTU354	0	0	0	0	0	0	0	0	0	0	0	0	0	0.00409853	0.00560522	0.00192597	0.00635095	0	0
Unassigned	OTU1058	0	0	0	0	0	0	0	0	0	0.0188085	0.00295972	0	0	0	0	0	0	0	0
Unassigned	OTU4215	0	0	0	0	0	0	0	0	0	0.0188085	0.00295972	0	0	0	0	0	0	0	0
k__Fungi;p__Basidiomycota;c__Agaricomycetes;o__Agaricales;f__Lyophyllaceae;g__Termitomyces;s__Termitomyces_sp_DKA2	OTU3597	0	0	0.0023982	0.0080795	0.00595079	0	0.00196036	0.00327225	0	0	0	0	0	0	0	0	0	0	0
Unassigned	OTU4031	0	0	0	0	0	0	0	0	0.00729838	0.00235106	0.0118389	0	0	0	0	0	0	0	0
Unassigned	OTU1096	0	0	0	0	0	0	0	0	0.00973118	0.0117553	0	0	0	0	0	0	0	0	0
k__Fungi;p__Basidiomycota;c__Agaricomycetes;o__Agaricales;f__Lyophyllaceae;g__Termitomyces;s__Termitomyces_sp_symbiont_of_Macrotermes_bellicosus	OTU689	0.00276587	0.00373399	0	0.00403975	0.00892618	0	0.00196036	0	0	0	0	0	0	0	0	0	0	0	0
k__Fungi;p__Basidiomycota;c__Agaricomycetes;o__Agaricales;f__Lyophyllaceae;g__Termitomyces;s__Termitomyces_sp_symbiont_of_Macrotermes_bellicosus	OTU2666	0	0.00560099	0.0023982	0.00403975	0.00297539	0.00247255	0.00392072	0	0	0	0	0	0	0	0	0	0	0	0
k__Fungi;p__Basidiomycota;c__Agaricomycetes;o__Agaricales;f__Lyophyllaceae;g__Termitomyces;s__Termitomyces_sp_symbiont_of_Macrotermes_bellicosus	OTU3685	0.00276587	0.001867	0.0023982	0	0	0	0.00588108	0.0065445	0	0	0	0	0	0	0	0.00192597	0	0	0
k__Fungi;p__Basidiomycota;c__Agaricomycetes;o__Agaricales;f__Lyophyllaceae;g__Termitomyces;s__Termitomyces_sp_symbiont_of_Macrotermes_bellicosus	OTU3986	0	0.001867	0.0023982	0.0080795	0	0.00247255	0	0.0065445	0	0	0	0	0	0	0	0	0	0	0
k__Fungi;p__Basidiomycota;c__Agaricomycetes;o__Agaricales;f__Lyophyllaceae;g__Termitomyces;s__Termitomyces_sp_symbiont_of_Macrotermes_bellicosus	OTU2631	0.00276587	0.001867	0	0.00403975	0.00297539	0.00247255	0.00392072	0.00327225	0	0	0	0	0	0	0	0	0	0	0
k__Fungi;p__Basidiomycota;c__Agaricomycetes;o__Agaricales;f__Lyophyllaceae;g__Termitomyces;s__Termitomyces_sp_DKA2	OTU1129	0.00276587	0.00373399	0.00479639	0.00403975	0.00595079	0	0	0	0	0	0	0	0	0	0	0	0	0	0
Unassigned	OTU2777	0	0	0	0	0	0	0	0	0	0	0	0	0	0	0	0	0	0.0189455	0.00228817
k__Fungi;p__Basidiomycota;c__Agaricomycetes;o__Agaricales;f__Lyophyllaceae;g__Termitomyces	OTU292	0	0	0	0	0	0	0	0	0	0	0	0	0	0	0.0112104	0.00192597	0.00423397	0	0
Unassigned	OTU1070	0	0	0	0	0	0	0	0	0	0.0211595	0	0	0	0	0	0	0	0	0
Unassigned	OTU1770	0	0	0	0	0	0	0	0	0	0.0211595	0	0	0	0	0	0	0	0	0
Unassigned	OTU3530	0	0	0	0	0	0	0	0	0	0.0211595	0	0	0	0	0	0	0	0	0
Unassigned	OTU3727	0	0	0	0	0	0	0	0	0	0.0211595	0	0	0	0	0	0	0	0	0
Unassigned	OTU4837	0	0	0	0	0	0	0	0	0	0.0211595	0	0	0	0	0	0	0	0	0
Unassigned	OTU2515	0	0	0	0	0	0	0	0	0	0	0	0	0	0	0	0	0	0.00270651	0.0183054
k__Fungi;p__Basidiomycota;c__Agaricomycetes;o__Agaricales;f__Lyophyllaceae;g__Termitomyces;s__Termitomyces_sp_symbiont_of_Macrotermes_bellicosus	OTU4155	0.00553174	0.001867	0	0	0	0.00247255	0.00784145	0.00327225	0	0	0	0	0	0	0	0	0	0	0
k__Fungi;p__Basidiomycota;c__Agaricomycetes;o__Agaricales;f__Lyophyllaceae;g__Termitomyces;s__Termitomyces_sp_symbiont_of_Macrotermes_bellicosus	OTU4433	0	0	0.00479639	0.00403975	0	0.00494511	0.00392072	0.00327225	0	0	0	0	0	0	0	0	0	0	0
k__Fungi;p__Basidiomycota;c__Agaricomycetes;o__Agaricales;f__Lyophyllaceae;g__Termitomyces;s__Termitomyces_sp_symbiont_of_Macrotermes_bellicosus	OTU4158	0.00276587	0	0	0.016159	0	0	0.00196036	0	0	0	0	0	0	0	0	0	0	0	0
Unassigned	OTU3971	0	0	0	0	0	0	0	0	0	0	0	0	0	0	0	0	0	0.016239	0.00457634
Unassigned	OTU3125	0	0	0	0	0	0	0	0	0	0	0	0	0	0.00819706	0.00280261	0.00385193	0.00211698	0	0
Unassigned	OTU150	0	0	0	0	0	0	0	0	0	0	0	0	0	0	0.00840784	0.00385193	0.00846794	0	0
Unassigned	OTU2977	0	0	0	0	0	0	0	0	0	0	0	0	0	0	0	0	0	0	0.0205936
Unassigned	OTU4103	0	0	0	0	0	0	0	0	0	0	0	0	0	0	0	0	0	0	0.0205936
k__Fungi;p__Basidiomycota;c__Agaricomycetes;o__Agaricales;f__Lyophyllaceae;g__Termitomyces;s__Termitomyces_sp_symbiont_of_Macrotermes_bellicosus	OTU3001	0.00829761	0.00560099	0	0	0	0	0	0.0065445	0	0	0	0	0	0	0	0	0	0	0
Unassigned	OTU4620	0	0	0	0	0	0	0	0	0.012164	0.00235106	0.00591944	0	0	0	0	0	0	0	0
Unassigned	OTU3625	0	0	0	0	0	0	0	0	0	0	0	0	0	0	0	0	0	0.0135325	0.00686452
Unassigned	OTU3489	0	0	0	0	0	0	0	0	0.00973118	0.00470212	0.00591944	0	0	0	0	0	0	0	0
Unassigned	OTU455	0	0	0	0	0	0	0	0	0	0	0	0	0	0.0122956	0	0	0.00423397	0	0
Unassigned	OTU3711	0	0	0	0	0	0	0	0	0	0	0	0	0	0.0122956	0	0	0.00423397	0	0
Unassigned	OTU4613	0	0	0	0	0	0	0	0	0	0	0	0	0	0.00819706	0	0.0057779	0.00635095	0	0
Unassigned	OTU220	0	0	0	0	0	0	0	0	0.00729838	0.00705318	0.00591944	0	0	0	0	0	0	0	0
Unassigned	OTU1235	0	0	0	0	0	0	0	0	0	0	0	0	0	0.00819706	0.00560522	0	0.00635095	0	0
k__Fungi;p__Basidiomycota;c__Agaricomycetes;o__Agaricales;f__Lyophyllaceae;g__Termitomyces;s__Termitomyces_sp_symbiont_of_Macrotermes_bellicosus	OTU3202	0.0110635	0	0	0	0	0.00247255	0	0.0065445	0	0	0	0	0	0	0	0	0	0	0
k__Fungi;p__Basidiomycota;c__Agaricomycetes;o__Agaricales;f__Lyophyllaceae;g__Termitomyces;s__Termitomyces_sp_symbiont_of_Macrotermes_bellicosus	OTU2559	0	0	0	0	0.00595079	0.00494511	0.00588108	0.00327225	0	0	0	0	0	0	0	0	0	0	0
k__Fungi;p__Basidiomycota;c__Agaricomycetes;o__Agaricales;f__Lyophyllaceae;g__Termitomyces;s__Termitomyces_sp_symbiont_of_Macrotermes_bellicosus	OTU2918	0.00276587	0.001867	0.00479639	0.00403975	0	0	0	0.0065445	0	0	0	0	0	0	0	0	0	0	0
k__Fungi;p__Basidiomycota;c__Agaricomycetes;o__Agaricales;f__Lyophyllaceae;g__Termitomyces;s__Termitomyces_sp_symbiont_of_Macrotermes_bellicosus	OTU241	0.00829761	0.001867	0	0	0	0	0	0.00981675	0	0	0	0	0	0	0	0	0	0	0
Unassigned	OTU4394	0	0	0	0	0	0	0	0	0	0	0	0	0	0	0	0	0	0.010826	0.00915269
k__Fungi;p__Basidiomycota;c__Agaricomycetes;o__Agaricales;f__Lyophyllaceae;g__Termitomyces;s__Termitomyces_sp_DKA2	OTU1950	0.00276587	0	0	0.0121193	0.00297539	0	0.00196036	0	0	0	0	0	0	0	0	0	0	0	0
k__Fungi;p__Basidiomycota;c__Agaricomycetes;o__Agaricales;f__Lyophyllaceae;g__Termitomyces	OTU2269	0	0	0	0	0	0	0	0	0	0	0	0	0	0.00409853	0	0.00385193	0.00423397	0	0
Unassigned	OTU2475	0.0138293	0.001867	0	0.00403975	0	0	0	0	0	0	0	0	0	0	0	0	0	0	0
k__Fungi;p__Basidiomycota;c__Agaricomycetes;o__Agaricales;f__Lyophyllaceae;g__Termitomyces	OTU1750	0	0	0	0	0	0	0	0	0	0	0	0	0	0.00409853	0.00560522	0.0057779	0.00423397	0	0
k__Fungi;p__Basidiomycota;c__Agaricomycetes;o__Agaricales;f__Lyophyllaceae;g__Termitomyces;s__Termitomyces_sp_DKA2	OTU4304	0	0	0.0023982	0	0	0.0173079	0	0	0	0	0	0	0	0	0	0	0	0	0
Unassigned	OTU1732	0	0	0	0	0	0	0	0	0.00729838	0.00940424	0.00295972	0	0	0	0	0	0	0	0
k__Fungi;p__Basidiomycota;c__Agaricomycetes;o__Agaricales;f__Lyophyllaceae;g__Termitomyces;s__Termitomyces_sp_symbiont_of_Macrotermes_bellicosus	OTU3466	0.00553174	0.00560099	0	0	0	0	0.00196036	0.0065445	0	0	0	0	0	0	0	0	0	0	0
Unassigned	OTU1748	0	0	0	0	0	0	0	0	0	0	0	0	0	0	0	0	0	0.00811952	0.0114409
k__Fungi;p__Basidiomycota;c__Agaricomycetes;o__Agaricales;f__Lyophyllaceae;g__Termitomyces;s__Termitomyces_sp_Type_A	OTU3135	0	0	0	0	0	0	0	0	0	0	0	0	0	0.00819706	0.00560522	0.00192597	0	0	0
k__Fungi;p__Basidiomycota;c__Agaricomycetes;o__Agaricales;f__Lyophyllaceae;g__Termitomyces;s__Termitomyces_sp_Type_A	OTU2441	0	0	0	0	0	0	0	0	0	0	0	0	0	0.00409853	0.00560522	0.00385193	0.00211698	0	0
k__Fungi;p__Basidiomycota;c__Agaricomycetes;o__Agaricales;f__Lyophyllaceae;g__Termitomyces;s__Termitomyces_sp_Type_A	OTU4747	0	0	0	0	0	0	0	0	0	0	0	0	0	0	0.00560522	0.0057779	0.00423397	0	0
k__Fungi;p__Basidiomycota;c__Agaricomycetes;o__Agaricales;f__Lyophyllaceae;g__Termitomyces;s__Termitomyces_sp_symbiont_of_Macrotermes_bellicosus	OTU35	0.00276587	0	0	0.0080795	0	0	0.00196036	0.0065445	0	0	0	0	0	0	0	0	0	0	0
k__Fungi;p__Basidiomycota;c__Agaricomycetes;o__Agaricales;f__Lyophyllaceae;g__Termitomyces;s__Termitomyces_sp_symbiont_of_Macrotermes_bellicosus	OTU4841	0.00276587	0.00560099	0	0	0	0.00247255	0.00196036	0.0065445	0	0	0	0	0	0	0	0	0	0	0
k__Fungi;p__Basidiomycota;c__Agaricomycetes;o__Agaricales;f__Lyophyllaceae;g__Termitomyces;s__Termitomyces_sp_Type_A	OTU3552	0	0	0	0	0	0	0	0	0	0	0	0	0	0	0.00280261	0	0.0127019	0	0
k__Fungi;p__Basidiomycota;c__Agaricomycetes;o__Agaricales;f__Lyophyllaceae;g__Termitomyces;s__Termitomyces_sp_symbiont_of_Macrotermes_bellicosus	OTU372	0.00276587	0.00373399	0	0	0.00297539	0	0	0.00981675	0	0	0	0	0	0	0	0	0	0	0
k__Fungi;p__Basidiomycota;c__Agaricomycetes;o__Agaricales;f__Lyophyllaceae;g__Termitomyces;s__Termitomyces_sp_symbiont_of_Macrotermes_bellicosus	OTU2685	0	0	0.00479639	0.00403975	0.00297539	0.00741766	0	0	0	0	0	0	0	0	0	0	0	0	0
k__Fungi;p__Basidiomycota;c__Agaricomycetes;o__Agaricales;f__Lyophyllaceae;g__Termitomyces;s__Termitomyces_sp_symbiont_of_Macrotermes_bellicosus	OTU3618	0	0.00373399	0	0.0080795	0.00297539	0.00247255	0.00196036	0	0	0	0	0	0	0	0	0	0	0	0
Unassigned	OTU9	0	0	0	0	0	0	0	0	0	0	0	0	0	0	0	0	0	0.00541301	0.013729
Unassigned	OTU243	0	0	0	0	0	0	0	0	0	0	0	0	0	0	0	0	0	0.00541301	0.013729
k__Fungi;p__Basidiomycota;c__Agaricomycetes;o__Agaricales;f__Lyophyllaceae;g__Termitomyces	OTU4038	0	0	0	0	0	0	0	0	0	0	0	0	0	0.0122956	0.00280261	0.00192597	0.00211698	0	0
k__Fungi;p__Basidiomycota;c__Agaricomycetes;o__Agaricales;f__Lyophyllaceae;g__Termitomyces;s__Termitomyces_sp_symbiont_of_Macrotermes_bellicosus	OTU4737	0	0.00373399	0	0.0121193	0	0	0	0.00327225	0	0	0	0	0	0	0	0	0	0	0
k__Fungi;p__Basidiomycota;c__Agaricomycetes;o__Agaricales;f__Lyophyllaceae;g__Termitomyces;s__Termitomyces_sp_symbiont_of_Macrotermes_bellicosus	OTU877	0.00553174	0.00746798	0	0.00403975	0	0	0.00196036	0	0	0	0	0	0	0	0	0	0	0	0
Unassigned	OTU3840	0	0	0	0	0	0	0	0	0.00486559	0.0141064	0	0	0	0	0	0	0	0	0
Unassigned	OTU1901	0	0	0	0	0	0	0	0	0	0	0	0	0	0	0	0	0	0.0189455	0
k__Fungi;p__Basidiomycota;c__Agaricomycetes;o__Agaricales;f__Lyophyllaceae;g__Termitomyces;s__Termitomyces_sp_symbiont_of_Macrotermes_bellicosus	OTU4027	0.00276587	0.00373399	0.0023982	0.0080795	0	0	0.00196036	0	0	0	0	0	0	0	0	0	0	0	0
k__Fungi;p__Basidiomycota;c__Agaricomycetes;o__Agaricales;f__Lyophyllaceae;g__Termitomyces;s__Termitomyces_sp_symbiont_of_Macrotermes_bellicosus	OTU2853	0.00276587	0.001867	0.00479639	0.00403975	0.00297539	0.00247255	0	0	0	0	0	0	0	0	0	0	0	0	0
k__Fungi;p__Basidiomycota;c__Agaricomycetes;o__Agaricales;f__Lyophyllaceae;g__Termitomyces	OTU63	0	0	0	0	0	0	0	0	0	0	0	0	0	0.00819706	0.00280261	0.00192597	0.00211698	0	0
Unassigned	OTU3590	0	0	0	0	0	0	0	0	0	0.0188085	0	0	0	0	0	0	0	0	0
k__Fungi;p__Basidiomycota;c__Agaricomycetes;o__Agaricales;f__Lyophyllaceae;g__Termitomyces;s__Termitomyces_sp_symbiont_of_Macrotermes_bellicosus	OTU2067	0	0.00373399	0.0023982	0.00403975	0	0	0.00196036	0.0065445	0	0	0	0	0	0	0	0	0	0	0
Unassigned	OTU1324	0	0	0	0	0	0	0	0	0.00729838	0.00235106	0.00887915	0	0	0	0	0	0	0	0
Unassigned	OTU2698	0	0	0	0	0	0	0	0	0	0	0	0	0	0	0	0	0	0.016239	0.00228817
Unassigned	OTU3354	0	0	0	0	0	0	0	0	0	0	0	0	0	0	0	0	0	0.016239	0.00228817
Unassigned	OTU4730	0	0	0	0	0	0	0	0	0	0	0	0	0	0	0	0	0	0.016239	0.00228817
Unassigned	OTU291	0.00276587	0	0.00719459	0	0	0	0.00196036	0.0065445	0	0	0	0	0	0	0	0	0	0	0
Unassigned	OTU1454	0	0	0	0	0	0	0	0	0.00486559	0.00470212	0.00887915	0	0	0	0	0	0	0	0
k__Fungi;p__Basidiomycota;c__Agaricomycetes;o__Agaricales;f__Lyophyllaceae;g__Termitomyces;s__Termitomyces_sp_symbiont_of_Macrotermes_bellicosus	OTU1510	0.00276587	0.001867	0.00479639	0.00403975	0.00297539	0	0.00196036	0	0	0	0	0	0	0	0	0	0	0	0
Unassigned	OTU701	0	0	0	0	0	0	0	0	0	0	0	0	0	0	0	0	0	0	0.0183054
Unassigned	OTU1949	0	0	0	0	0	0	0	0	0	0.00940424	0.00887915	0	0	0	0	0	0	0	0
k__Fungi;p__Basidiomycota;c__Agaricomycetes;o__Agaricales;f__Lyophyllaceae;g__Termitomyces;s__Termitomyces_sp_symbiont_of_Macrotermes_bellicosus	OTU3565	0	0.00373399	0.0023982	0.0121193	0	0	0	0	0	0	0	0	0	0	0	0	0	0	0
k__Fungi;p__Basidiomycota;c__Agaricomycetes;o__Agaricales;f__Lyophyllaceae;g__Termitomyces;s__Termitomyces_sp_symbiont_of_Macrotermes_bellicosus	OTU4099	0.00829761	0	0	0	0	0	0	0.00981675	0	0	0	0	0	0	0	0	0	0	0
Unassigned	OTU3074	0	0	0	0	0	0	0	0	0	0	0	0	0	0	0	0	0	0.0135325	0.00457634
Unassigned	OTU4767	0	0	0	0	0	0	0	0	0	0	0	0	0	0	0	0	0	0.0135325	0.00457634
k__Fungi;p__Basidiomycota;c__Agaricomycetes;o__Agaricales;f__Lyophyllaceae;g__Termitomyces;s__Termitomyces_sp_symbiont_of_Macrotermes_bellicosus	OTU1052	0	0	0	0	0	0.0148353	0	0.00327225	0	0	0	0	0	0	0	0	0	0	0
Unassigned	OTU3925	0	0	0	0	0	0	0	0	0.012164	0	0.00591944	0	0	0	0	0	0	0	0
k__Fungi;p__Basidiomycota;c__Agaricomycetes;o__Agaricales;f__Lyophyllaceae;g__Termitomyces;s__Termitomyces_sp_DKA2	OTU4901	0.0110635	0.00373399	0	0	0	0	0	0.00327225	0	0	0	0	0	0	0	0	0	0	0
Unassigned	OTU4311	0	0	0	0	0	0	0	0	0.00973118	0.00235106	0.00591944	0	0	0	0	0	0	0	0
k__Fungi;p__Basidiomycota;c__Agaricomycetes;o__Agaricales;f__Lyophyllaceae;g__Termitomyces	OTU196	0	0	0	0	0	0	0	0	0	0	0	0	0	0.00409853	0.00560522	0.00192597	0.00635095	0	0
k__Fungi;p__Basidiomycota;c__Agaricomycetes;o__Agaricales;f__Lyophyllaceae;g__Termitomyces;s__Termitomyces_sp_symbiont_of_Macrotermes_bellicosus	OTU772	0	0.00933498	0	0	0	0	0.00196036	0.0065445	0	0	0	0	0	0	0	0	0	0	0
Unassigned	OTU22	0	0	0	0	0	0	0	0	0.00486559	0.00705318	0.00591944	0	0	0	0	0	0	0	0
Unassigned	OTU578	0	0	0	0	0	0	0	0	0	0	0	0	0	0	0	0	0	0.010826	0.00686452
Unassigned	OTU2680	0	0	0	0	0	0	0	0	0	0	0	0	0	0	0	0	0	0.010826	0.00686452
Unassigned	OTU3990	0	0	0	0	0	0	0	0	0	0	0	0	0	0	0	0	0	0.010826	0.00686452
Unassigned	OTU4698	0	0	0	0	0	0	0	0	0	0	0	0	0	0	0	0	0	0.010826	0.00686452
Unassigned	OTU1035	0	0	0	0	0	0	0.0176433	0	0	0	0	0	0	0	0	0	0	0	0
k__Fungi;p__Basidiomycota;c__Agaricomycetes;o__Agaricales;f__Lyophyllaceae;g__Termitomyces;s__Termitomyces_sp_symbiont_of_Macrotermes_bellicosus	OTU3973	0.00276587	0	0.00479639	0	0.00595079	0	0.00392072	0	0	0	0	0	0	0	0	0	0	0	0
k__Fungi;p__Basidiomycota;c__Agaricomycetes;o__Agaricales;f__Lyophyllaceae;g__Termitomyces;s__Termitomyces_sp_symbiont_of_Macrotermes_bellicosus	OTU4479	0	0.001867	0	0	0	0.00247255	0	0.013089	0	0	0	0	0	0	0	0	0	0	0
k__Fungi;p__Ascomycota;c__Dothideomycetes	EU489893	0	0	0	0	0	0	0	0	0	0	0	0	0	0	0	0.00385193	0.00211698	0	0.0114409
Unassigned	OTU572	0	0	0	0	0	0	0	0	0	0	0	0	0	0	0	0.0173337	0	0	0
k__Fungi;p__Basidiomycota;c__Agaricomycetes;o__Agaricales;f__Lyophyllaceae;g__Termitomyces;s__Termitomyces_sp_symbiont_of_Macrotermes_bellicosus	OTU1912	0	0	0	0	0	0.0173079	0	0	0	0	0	0	0	0	0	0	0	0	0
k__Fungi;p__Basidiomycota;c__Agaricomycetes;o__Agaricales;f__Lyophyllaceae;g__Termitomyces	OTU2975	0	0	0	0	0	0	0	0	0	0	0	0	0	0	0	0.0134818	0	0	0
Unassigned	OTU3184	0	0	0	0	0	0	0	0	0	0	0	0	0	0	0	0	0	0.00811952	0.00915269
Unassigned	OTU3330	0	0	0	0	0	0	0	0	0	0	0	0	0	0	0	0	0	0.00811952	0.00915269
Unassigned	OTU4437	0	0	0	0	0	0	0	0	0	0	0	0	0	0	0	0	0	0.00811952	0.00915269
Unassigned	OTU2174	0	0	0	0	0	0	0	0	0	0	0	0	0	0.00409853	0.0112104	0.00192597	0	0	0
Unassigned	OTU2885	0	0	0	0	0	0	0	0	0.00486559	0.00940424	0.00295972	0	0	0	0	0	0	0	0
Unassigned	OTU3994	0	0	0	0	0	0	0	0	0.00486559	0.00940424	0.00295972	0	0	0	0	0	0	0	0
k__Fungi;p__Basidiomycota;c__Agaricomycetes;o__Agaricales;f__Lyophyllaceae;g__Termitomyces;s__Termitomyces_sp_symbiont_of_Macrotermes_bellicosus	OTU1329	0.00829761	0.00560099	0	0	0	0	0	0.00327225	0	0	0	0	0	0	0	0	0	0	0
k__Fungi;p__Basidiomycota;c__Agaricomycetes;o__Agaricales;f__Lyophyllaceae;g__Termitomyces	OTU4904	0	0	0	0	0	0	0	0	0.00243279	0.0117553	0.00295972	0	0	0	0	0	0	0	0
Unassigned	OTU741	0	0	0	0	0	0	0	0	0.00243279	0.0117553	0.00295972	0	0	0	0	0	0	0	0
k__Fungi;p__Basidiomycota;c__Agaricomycetes;o__Agaricales;f__Lyophyllaceae;g__Termitomyces;s__Termitomyces_sp_DKA2	OTU4706	0	0	0.00479639	0	0.00595079	0.00247255	0.00392072	0	0	0	0	0	0	0	0	0	0	0	0
k__Fungi;p__Basidiomycota;c__Agaricomycetes;o__Agaricales;f__Lyophyllaceae;g__Termitomyces;s__Termitomyces_sp_DKA2	OTU1234	0.00276587	0	0	0.00403975	0	0.00247255	0.00784145	0	0	0	0	0	0	0	0	0	0	0	0
k__Fungi;p__Basidiomycota;c__Agaricomycetes;o__Agaricales;f__Lyophyllaceae;g__Termitomyces	OTU2459	0	0	0	0	0	0	0	0	0	0	0	0	0	0.00409853	0.00280261	0.00385193	0.00635095	0	0
k__Fungi;p__Basidiomycota;c__Agaricomycetes;o__Agaricales;f__Lyophyllaceae;g__Termitomyces;s__Termitomyces_sp_DKA2	OTU296	0.00276587	0.00373399	0	0.00403975	0	0	0	0.0065445	0	0	0	0	0	0	0	0	0	0	0
k__Fungi;p__Basidiomycota;c__Agaricomycetes;o__Agaricales;f__Lyophyllaceae;g__Termitomyces;s__Termitomyces_sp_symbiont_of_Macrotermes_bellicosus	OTU805	0.00276587	0.00560099	0.0023982	0	0.00297539	0	0	0.00327225	0	0	0	0	0	0	0	0	0	0	0
k__Fungi;p__Basidiomycota;c__Agaricomycetes;o__Agaricales;f__Lyophyllaceae;g__Termitomyces;s__Termitomyces_sp_symbiont_of_Macrotermes_bellicosus	OTU1043	0.00829761	0.00373399	0.0023982	0	0	0.00247255	0	0	0	0	0	0	0	0	0	0	0	0	0
k__Fungi;p__Basidiomycota;c__Agaricomycetes;o__Agaricales;f__Lyophyllaceae;g__Termitomyces;s__Termitomyces_sp_symbiont_of_Macrotermes_bellicosus	OTU2209	0.00553174	0.00560099	0	0	0	0.00247255	0	0.00327225	0	0	0	0	0	0	0	0	0	0	0
Unassigned	OTU1255	0	0	0	0	0	0	0	0	0	0	0	0	0	0	0	0	0	0.00541301	0.0114409
Unassigned	OTU4574	0	0	0	0	0	0	0	0	0	0	0	0	0	0	0	0	0	0.00541301	0.0114409
k__Fungi;p__Basidiomycota;c__Agaricomycetes;o__Agaricales;f__Lyophyllaceae;g__Termitomyces;s__Termitomyces_sp_symbiont_of_Macrotermes_bellicosus	OTU49	0	0.001867	0	0.0080795	0.00297539	0	0.00392072	0	0	0	0	0	0	0	0	0	0	0	0
k__Fungi;p__Basidiomycota;c__Agaricomycetes;o__Agaricales;f__Lyophyllaceae;g__Termitomyces;s__Termitomyces_sp_DKA2	OTU4840	0	0.001867	0.00479639	0	0	0.00494511	0.00196036	0.00327225	0	0	0	0	0	0	0	0	0	0	0
k__Fungi;p__Basidiomycota;c__Agaricomycetes;o__Agaricales;f__Lyophyllaceae;g__Termitomyces;s__Termitomyces_sp_symbiont_of_Macrotermes_bellicosus	OTU3744	0	0.00373399	0	0.00403975	0	0.00247255	0	0.0065445	0	0	0	0	0	0	0	0	0	0	0
k__Fungi;p__Basidiomycota;c__Agaricomycetes;o__Agaricales;f__Lyophyllaceae;g__Termitomyces;s__Termitomyces_sp_symbiont_of_Macrotermes_bellicosus	OTU4346	0	0.001867	0.0023982	0.0080795	0	0.00247255	0.00196036	0	0	0	0	0	0	0	0	0	0	0	0
k__Fungi;p__Basidiomycota;c__Agaricomycetes;o__Agaricales;f__Lyophyllaceae;g__Termitomyces;s__Termitomyces_sp_symbiont_of_Macrotermes_bellicosus	OTU4662	0	0	0.00479639	0.00403975	0.00595079	0	0.00196036	0	0	0	0	0	0	0	0	0	0	0	0
Unassigned	OTU2819	0	0	0	0	0	0	0	0	0	0	0	0	0	0.00409853	0.00840784	0	0.00423397	0	0
k__Fungi;p__Basidiomycota;c__Agaricomycetes;o__Agaricales;f__Lyophyllaceae;g__Termitomyces;s__Termitomyces_sp_symbiont_of_Macrotermes_bellicosus	OTU583	0	0	0	0.00403975	0.00297539	0.00247255	0.00392072	0.00327225	0	0	0	0	0	0	0	0	0	0	0
k__Fungi;p__Basidiomycota;c__Agaricomycetes;o__Agaricales;f__Lyophyllaceae;g__Termitomyces	OTU2621	0	0	0	0	0	0	0	0	0	0	0	0	0	0.00409853	0.00280261	0.00385193	0.00211698	0	0
Unassigned	OTU3551	0	0	0	0	0	0	0	0	0	0	0	0	0	0.00819706	0	0	0.00846794	0	0
k__Fungi;p__Basidiomycota;c__Agaricomycetes;o__Agaricales;f__Lyophyllaceae;g__Termitomyces;s__Termitomyces_sp_symbiont_of_Macrotermes_bellicosus	OTU3851	0.0110635	0.00560099	0	0	0	0	0	0	0	0	0	0	0	0	0	0	0	0	0
k__Fungi;p__Basidiomycota;c__Agaricomycetes;o__Agaricales;f__Lyophyllaceae;g__Termitomyces;s__Termitomyces_sp_DKA2	OTU3058	0.0165952	0	0	0	0	0	0	0	0	0	0	0	0	0	0	0	0	0	0
k__Fungi;p__Basidiomycota;c__Agaricomycetes;o__Agaricales;f__Lyophyllaceae;g__Termitomyces	OTU4447	0	0	0	0	0	0	0	0	0	0	0	0	0	0.00409853	0.00840784	0.00192597	0.00211698	0	0
Unassigned	OTU817	0	0	0	0	0	0	0	0	0	0	0	0	0	0	0	0	0	0.00270651	0.013729
Unassigned	OTU3339	0	0	0	0	0	0	0	0	0	0	0	0	0	0	0	0	0	0.00270651	0.013729
Unassigned	OTU3783	0	0	0	0	0	0	0	0	0	0	0	0	0	0	0	0	0	0.00270651	0.013729
k__Fungi;p__Basidiomycota;c__Agaricomycetes;o__Agaricales;f__Lyophyllaceae;g__Termitomyces;s__Termitomyces_sp_symbiont_of_Macrotermes_bellicosus	OTU1802	0.00553174	0.00560099	0	0	0	0	0.00196036	0.00327225	0	0	0	0	0	0	0	0	0	0	0
k__Fungi;p__Basidiomycota;c__Agaricomycetes;o__Agaricales;f__Lyophyllaceae;g__Termitomyces;s__Termitomyces_sp_DKA2	OTU3509	0	0.00373399	0.0023982	0	0.00297539	0	0.00392072	0.00327225	0	0	0	0	0	0	0	0	0	0	0
Unassigned	OTU2490	0	0	0	0	0	0	0	0	0	0	0	0	0	0.00819706	0	0.00385193	0.00423397	0	0
k__Fungi;p__Basidiomycota;c__Agaricomycetes;o__Agaricales;f__Lyophyllaceae;g__Termitomyces;s__Termitomyces_sp_symbiont_of_Macrotermes_bellicosus	OTU1143	0.00553174	0.00746798	0	0	0	0	0	0.00327225	0	0	0	0	0	0	0	0	0	0	0
Unassigned	OTU2191	0	0	0	0	0	0	0	0	0	0	0	0	0	0	0	0	0	0.016239	0
Unassigned	OTU3383	0	0	0	0	0	0	0	0	0	0	0	0	0	0	0	0	0	0.016239	0
k__Fungi;p__Basidiomycota;c__Agaricomycetes;o__Agaricales;f__Lyophyllaceae;g__Termitomyces;s__Termitomyces_sp_symbiont_of_Macrotermes_bellicosus	OTU685	0.00276587	0	0	0	0.00297539	0	0.00392072	0.0065445	0	0	0	0	0	0	0	0	0	0	0
Unassigned	OTU4647	0	0	0	0	0	0	0	0	0.00729838	0	0.00887915	0	0	0	0	0	0	0	0
Unassigned	OTU4807	0	0	0	0	0	0	0	0	0.00729838	0	0.00887915	0	0	0	0	0	0	0	0
k__Fungi;p__Basidiomycota;c__Agaricomycetes;o__Agaricales;f__Lyophyllaceae;g__Termitomyces;s__Termitomyces_sp_symbiont_of_Macrotermes_bellicosus	OTU2432	0	0.001867	0.0023982	0	0.00595079	0	0.00588108	0	0	0	0	0	0	0	0	0	0	0	0
Unassigned	OTU1848	0	0	0	0	0	0	0	0	0.00486559	0.00235106	0.00887915	0	0	0	0	0	0	0	0
k__Fungi;p__Basidiomycota;c__Agaricomycetes;o__Agaricales;f__Lyophyllaceae;g__Termitomyces;s__Termitomyces_sp_symbiont_of_Macrotermes_bellicosus	OTU4075	0.00276587	0.00373399	0	0	0.00297539	0	0	0.0065445	0	0	0	0	0	0	0	0	0	0	0
Unassigned	OTU883	0	0	0	0	0	0	0	0	0	0	0	0	0	0	0	0	0	0	0.0160172
Unassigned	OTU3106	0	0	0	0	0	0	0	0	0	0	0	0	0	0	0	0	0	0	0.0160172
Unassigned	OTU3289	0	0	0	0	0	0	0	0	0	0	0	0	0	0	0	0	0	0	0.0160172
Unassigned	OTU850	0	0	0	0	0	0	0	0	0.00243279	0.00470212	0.00887915	0	0	0	0	0	0	0	0
k__Fungi;p__Basidiomycota;c__Agaricomycetes;o__Agaricales;f__Lyophyllaceae;g__Termitomyces	OTU160	0	0	0	0	0	0	0	0	0	0	0	0	0	0.00409853	0	0.00385193	0.00423397	0	0
k__Fungi;p__Basidiomycota;c__Agaricomycetes;o__Agaricales;f__Lyophyllaceae;g__Termitomyces;s__Termitomyces_sp_symbiont_of_Macrotermes_bellicosus	OTU3062	0.00276587	0.001867	0.00479639	0	0	0	0	0.0065445	0	0	0	0	0	0	0	0	0	0	0
k__Fungi;p__Basidiomycota;c__Agaricomycetes;o__Agaricales;f__Lyophyllaceae;g__Termitomyces;s__Termitomyces_sp_symbiont_of_Macrotermes_bellicosus	OTU4108	0	0.00373399	0.00479639	0	0.00297539	0.00247255	0.00196036	0	0	0	0	0	0	0	0	0	0	0	0
k__Fungi;p__Basidiomycota;c__Agaricomycetes;o__Agaricales;f__Lyophyllaceae;g__Termitomyces;s__Termitomyces_sp_symbiont_of_Macrotermes_bellicosus	OTU2493	0.00276587	0.001867	0	0.00403975	0	0	0.00392072	0.00327225	0	0	0	0	0	0	0	0	0	0	0
Unassigned	OTU1934	0	0	0	0	0	0	0	0	0	0	0	0	0	0.00409853	0.00560522	0.00192597	0.00423397	0	0
k__Fungi;p__Basidiomycota;c__Agaricomycetes;o__Agaricales;f__Lyophyllaceae;g__Termitomyces;s__Termitomyces_sp_symbiont_of_Macrotermes_bellicosus	OTU4532	0.00553174	0	0.0023982	0	0.00297539	0.00494511	0	0	0	0	0	0	0	0	0	0	0	0	0
k__Fungi;p__Basidiomycota;c__Agaricomycetes;o__Agaricales;f__Lyophyllaceae;g__Termitomyces;s__Termitomyces_sp_DKA2	OTU4025	0.00276587	0.001867	0	0.00403975	0	0	0.00196036	0.00327225	0	0	0	0	0	0	0	0.00192597	0	0	0
Unassigned	OTU2031	0	0	0	0	0	0	0	0	0	0	0	0	0	0	0	0	0	0.0135325	0.00228817
k__Fungi;p__Basidiomycota;c__Agaricomycetes;o__Agaricales;f__Lyophyllaceae;g__Termitomyces;s__Termitomyces_sp_DKA2	OTU1642	0	0	0.0023982	0.00403975	0.00297539	0.00247255	0.00392072	0	0	0	0	0	0	0	0	0	0	0	0
k__Fungi;p__Basidiomycota;c__Agaricomycetes;o__Agaricales;f__Lyophyllaceae;g__Termitomyces;s__Termitomyces_sp_symbiont_of_Macrotermes_bellicosus	OTU2242	0.0138293	0	0	0	0	0	0.00196036	0	0	0	0	0	0	0	0	0	0	0	0
k__Fungi;p__Basidiomycota;c__Agaricomycetes;o__Agaricales;f__Lyophyllaceae;g__Termitomyces;s__Termitomyces_sp_symbiont_of_Macrotermes_bellicosus	OTU4133	0.00829761	0.00746798	0	0	0	0	0	0	0	0	0	0	0	0	0	0	0	0	0
k__Fungi;p__Basidiomycota;c__Agaricomycetes;o__Agaricales;f__Lyophyllaceae;g__Termitomyces;s__Termitomyces_sp_symbiont_of_Macrotermes_bellicosus	OTU1754	0	0	0.0023982	0	0.00892618	0.00247255	0.00196036	0	0	0	0	0	0	0	0	0	0	0	0
k__Fungi;p__Basidiomycota;c__Agaricomycetes;o__Agaricales;f__Lyophyllaceae;g__Termitomyces;s__Termitomyces_sp_symbiont_of_Macrotermes_bellicosus	OTU110	0	0.001867	0	0	0.00892618	0.00494511	0	0	0	0	0	0	0	0	0	0	0	0	0
k__Fungi;p__Basidiomycota;c__Agaricomycetes;o__Agaricales;f__Lyophyllaceae;g__Termitomyces;s__Termitomyces_sp_symbiont_of_Macrotermes_bellicosus	OTU4359	0.00276587	0.00560099	0	0.00403975	0	0	0	0.00327225	0	0	0	0	0	0	0	0	0	0	0
k__Fungi;p__Basidiomycota;c__Agaricomycetes;o__Agaricales;f__Lyophyllaceae;g__Termitomyces;s__Termitomyces_sp_symbiont_of_Macrotermes_bellicosus	OTU2400	0	0.001867	0	0	0	0.00989022	0.00392072	0	0	0	0	0	0	0	0	0	0	0	0
Unassigned	OTU2859	0	0	0	0	0	0	0	0	0	0	0	0	0	0.00409853	0.00560522	0.00385193	0.00211698	0	0
Unassigned	OTU2267	0	0	0	0	0	0	0	0	0.00973118	0	0.00591944	0	0	0	0	0	0	0	0
Unassigned	OTU1863	0	0	0	0	0	0	0	0	0	0	0	0	0	0	0	0.0057779	0.00211698	0	0
k__Fungi;p__Basidiomycota;c__Agaricomycetes;o__Agaricales;f__Lyophyllaceae;g__Termitomyces;s__Termitomyces_sp_symbiont_of_Macrotermes_bellicosus	OTU3279	0.00829761	0	0	0	0	0	0.00392072	0.00327225	0	0	0	0	0	0	0	0	0	0	0
Unassigned	OTU113	0	0	0	0	0	0	0	0	0.00486559	0.00470212	0.00591944	0	0	0	0	0	0	0	0
Unassigned	OTU4417	0	0	0	0	0	0	0	0	0	0	0	0	0	0.00409853	0.00560522	0.0057779	0	0	0
k__Fungi;p__Basidiomycota;c__Agaricomycetes;o__Agaricales;f__Lyophyllaceae;g__Termitomyces;s__Termitomyces_sp_DKA2	OTU3157	0.00276587	0.00746798	0	0	0	0	0.00196036	0.00327225	0	0	0	0	0	0	0	0	0	0	0
k__Fungi;p__Basidiomycota;c__Agaricomycetes;o__Agaricales;f__Lyophyllaceae;g__Termitomyces;s__Termitomyces_sp_DKA2	OTU1871	0	0.00373399	0.00479639	0	0.00297539	0	0.00392072	0	0	0	0	0	0	0	0	0	0	0	0
Unassigned	OTU3334	0	0	0	0	0	0	0	0	0.00243279	0.00705318	0.00591944	0	0	0	0	0	0	0	0
Unassigned	OTU647	0	0	0	0	0	0	0	0	0	0	0	0	0	0	0	0	0	0.010826	0.00457634
Unassigned	OTU1108	0	0	0	0	0	0	0	0	0	0	0	0	0	0	0	0	0	0.010826	0.00457634
Unassigned	OTU1780	0	0	0	0	0	0	0	0	0	0	0	0	0	0	0	0	0	0.010826	0.00457634
Unassigned	OTU2824	0	0	0	0	0	0	0	0	0	0	0	0	0	0	0	0	0	0.010826	0.00457634
Unassigned	OTU3947	0	0	0	0	0	0	0	0	0	0	0	0	0	0	0	0	0	0.010826	0.00457634
k__Fungi;p__Basidiomycota;c__Agaricomycetes;o__Agaricales;f__Lyophyllaceae;g__Termitomyces;s__Termitomyces_sp_symbiont_of_Macrotermes_bellicosus	OTU3996	0.00276587	0.001867	0.00479639	0	0.00595079	0	0	0	0	0	0	0	0	0	0	0	0	0	0
k__Fungi;p__Basidiomycota;c__Agaricomycetes;o__Agaricales;f__Lyophyllaceae;g__Termitomyces;s__Termitomyces_sp_symbiont_of_Macrotermes_bellicosus	OTU3520	0.00276587	0.00933498	0	0	0	0	0	0.00327225	0	0	0	0	0	0	0	0	0	0	0
k__Fungi;p__Basidiomycota;c__Agaricomycetes;o__Agaricales;f__Lyophyllaceae;g__Termitomyces;s__Termitomyces_sp_DKA2	OTU4687	0	0.00373399	0.0023982	0	0.00595079	0	0	0.00327225	0	0	0	0	0	0	0	0	0	0	0
Unassigned	OTU4288	0	0	0	0	0	0	0	0	0	0.00940424	0.00591944	0	0	0	0	0	0	0	0
k__Fungi;p__Basidiomycota;c__Agaricomycetes;o__Agaricales;f__Lyophyllaceae;g__Termitomyces;s__Termitomyces_sp_symbiont_of_Macrotermes_bellicosus	OTU4268	0.00829761	0.00373399	0	0	0	0	0	0.00327225	0	0	0	0	0	0	0	0	0	0	0
Unassigned	OTU3472	0	0	0	0	0	0	0	0	0	0	0	0	0	0	0	0.00770386	0	0	0
Unassigned	OTU1560	0	0	0.0023982	0.00403975	0.00297539	0	0.00588108	0	0	0	0	0	0	0	0	0	0	0	0
k__Fungi;p__Basidiomycota;c__Agaricomycetes;o__Agaricales;f__Lyophyllaceae;g__Termitomyces;s__Termitomyces_sp_symbiont_of_Macrotermes_bellicosus	OTU3438	0	0.00373399	0	0	0.00297539	0	0.00196036	0.0065445	0	0	0	0	0	0	0	0	0	0	0
k__Fungi;p__Basidiomycota;c__Agaricomycetes;o__Agaricales;f__Lyophyllaceae;g__Termitomyces;s__Termitomyces_sp_symbiont_of_Macrotermes_bellicosus	OTU2359	0	0	0.00719459	0.00403975	0	0	0.00392072	0	0	0	0	0	0	0	0	0	0	0	0
k__Fungi;p__Basidiomycota;c__Agaricomycetes;o__Agaricales;f__Lyophyllaceae;g__Termitomyces;s__Termitomyces_sp_DKA2	OTU2387	0.00276587	0	0.0023982	0	0.00297539	0.00494511	0.00196036	0	0	0	0	0	0	0	0	0	0	0	0
Unassigned	OTU3165	0	0	0	0	0	0	0	0	0.00973118	0.00235106	0.00295972	0	0	0	0	0	0	0	0
Unassigned	OTU1236	0	0	0	0	0	0	0	0	0	0	0	0	0	0	0	0	0	0.00811952	0.00686452
Unassigned	OTU4372	0	0	0	0	0	0	0	0	0	0	0	0	0	0	0	0	0	0.00811952	0.00686452
Unassigned	OTU894	0	0	0	0	0	0	0	0	0.00729838	0.00470212	0.00295972	0	0	0	0	0	0	0	0
Unassigned	OTU1055	0	0	0	0	0	0	0	0	0.00729838	0.00470212	0.00295972	0	0	0	0	0	0	0	0
k__Fungi;p__Basidiomycota;c__Agaricomycetes;o__Agaricales;f__Lyophyllaceae;g__Termitomyces	OTU132	0	0	0	0	0	0	0	0	0	0	0	0	0	0	0.00280261	0.00192597	0.00635095	0	0
k__Fungi;p__Basidiomycota;c__Agaricomycetes;o__Agaricales;f__Lyophyllaceae;g__Termitomyces;s__Termitomyces_sp_symbiont_of_Macrotermes_bellicosus	OTU972	0.00553174	0.00933498	0	0	0	0	0	0	0	0	0	0	0	0	0	0	0	0	0
k__Fungi;p__Basidiomycota;c__Agaricomycetes;o__Agaricales;f__Lyophyllaceae;g__Termitomyces;s__Termitomyces_sp_symbiont_of_Macrotermes_bellicosus	OTU2127	0	0	0	0	0	0.0148353	0	0	0	0	0	0	0	0	0	0	0	0	0
Unassigned	OTU1259	0	0	0	0	0	0	0	0	0.00243279	0.00940424	0.00295972	0	0	0	0	0	0	0	0
Unassigned	OTU2103	0	0	0	0	0	0	0	0	0.00243279	0.00940424	0.00295972	0	0	0	0	0	0	0	0
Unassigned	OTU4590	0	0	0	0	0	0	0	0	0.00243279	0.00940424	0.00295972	0	0	0	0	0	0	0	0
k__Fungi;p__Basidiomycota;c__Agaricomycetes;o__Agaricales;f__Lyophyllaceae;g__Termitomyces	OTU1132	0	0	0	0	0	0	0	0	0	0	0	0	0	0.00409853	0.00280261	0.0057779	0.00211698	0	0
k__Fungi;p__Basidiomycota;c__Agaricomycetes;o__Agaricales;f__Lyophyllaceae;g__Termitomyces;s__Termitomyces_sp_symbiont_of_Macrotermes_bellicosus	OTU392	0	0	0.0023982	0	0	0.0123628	0	0	0	0	0	0	0	0	0	0	0	0	0
Unassigned	OTU1716	0.00276587	0.00373399	0	0	0.00297539	0	0.00196036	0.00327225	0	0	0	0	0	0	0	0	0	0	0
k__Fungi;p__unidentified;c__unidentified;o__unidentified;f__unidentified;g__unidentified	OTU4362	0	0	0	0	0	0	0	0	0	0	0	0	0	0	0	0.00192597	0.0127019	0	0
k__Fungi;p__Basidiomycota;c__Agaricomycetes;o__Agaricales;f__Lyophyllaceae;g__Termitomyces;s__Termitomyces_sp_symbiont_of_Macrotermes_bellicosus	OTU556	0	0.00560099	0	0	0	0.00247255	0	0.0065445	0	0	0	0	0	0	0	0	0	0	0
k__Fungi;p__Basidiomycota;c__Agaricomycetes;o__Agaricales;f__Lyophyllaceae;g__Termitomyces;s__Termitomyces_sp_DKA2	OTU2166	0	0	0	0	0	0.00741766	0.00392072	0.00327225	0	0	0	0	0	0	0	0	0	0	0
k__Fungi;p__Basidiomycota;c__Agaricomycetes;o__Agaricales;f__Lyophyllaceae;g__Termitomyces	OTU2095	0	0	0	0	0	0	0	0	0	0	0	0	0	0.00409853	0.00280261	0.00770386	0	0	0
Unassigned	OTU1805	0	0	0	0	0	0	0	0	0	0	0	0	0	0	0	0	0	0.00541301	0.00915269
Unassigned	OTU2703	0	0	0	0	0	0	0	0	0	0	0	0	0	0	0	0	0	0.00541301	0.00915269
Unassigned	OTU3595	0	0	0	0	0	0	0	0	0	0	0	0	0	0	0	0	0	0.00541301	0.00915269
k__Fungi;p__Basidiomycota;c__Agaricomycetes;o__Agaricales;f__Lyophyllaceae;g__Termitomyces	OTU4320	0	0	0	0	0	0	0	0	0	0	0	0	0	0	0.00280261	0.00962983	0.00211698	0	0
k__Fungi;p__Basidiomycota;c__Agaricomycetes;o__Agaricales;f__Lyophyllaceae;g__Termitomyces;s__Termitomyces_sp_symbiont_of_Macrotermes_bellicosus	OTU3739	0	0	0.00959279	0	0.00297539	0	0.00196036	0	0	0	0	0	0	0	0	0	0	0	0
k__Fungi;p__Ascomycota;c__Dothideomycetes;o__Pleosporales;f__Sporormiaceae;g__Preussia	HQ130700	0	0	0	0	0	0	0	0	0	0	0	0	0	0	0	0.00385193	0.0105849	0	0
k__Fungi;p__Basidiomycota;c__Agaricomycetes;o__Agaricales;f__Lyophyllaceae;g__Termitomyces;s__Termitomyces_sp_symbiont_of_Macrotermes_bellicosus	OTU2107	0.00276587	0.001867	0.00479639	0	0.00297539	0	0.00196036	0	0	0	0	0	0	0	0	0	0	0	0
Unassigned	OTU4418	0	0	0	0	0	0	0	0	0	0	0	0	0	0.00409853	0	0.00385193	0.00635095	0	0
k__Fungi;p__unidentified;c__unidentified;o__unidentified;f__unidentified;g__unidentified	GU053878	0	0	0	0	0	0	0	0	0	0	0	0	0	0	0	0.0057779	0.00846794	0	0
k__Fungi;p__Basidiomycota;c__Agaricomycetes;o__Agaricales;f__Lyophyllaceae;g__Termitomyces;s__Termitomyces_sp_symbiont_of_Macrotermes_bellicosus	OTU4857	0	0.00373399	0	0	0	0	0.00392072	0.0065445	0	0	0	0	0	0	0	0	0	0	0
Unassigned	OTU159	0	0	0	0	0	0	0	0	0.00243279	0.0117553	0	0	0	0	0	0	0	0	0
Unassigned	OTU223	0	0	0	0	0	0	0	0	0	0	0	0	0	0	0	0	0	0.00270651	0.0114409
Unassigned	OTU1330	0	0	0	0	0	0	0	0	0	0	0	0	0	0	0	0	0	0.00270651	0.0114409
Unassigned	OTU3814	0	0	0	0	0	0	0	0	0	0	0	0	0	0	0	0	0	0.00270651	0.0114409
Unassigned	OTU4467	0	0	0	0	0	0	0	0	0	0	0	0	0	0	0	0	0	0.00270651	0.0114409
Unassigned	OTU189	0	0	0	0	0	0	0	0	0	0	0	0	0	0.00409853	0	0.0057779	0.00423397	0	0
Unassigned	OTU371	0	0	0	0	0	0	0	0	0	0.0141064	0	0	0	0	0	0	0	0	0
Unassigned	OTU2861	0	0	0	0	0	0	0	0	0	0.0141064	0	0	0	0	0	0	0	0	0
Unassigned	OTU3846	0	0	0	0	0	0	0	0	0	0.0141064	0	0	0	0	0	0	0	0	0
k__Fungi;p__Basidiomycota;c__Agaricomycetes;o__Agaricales;f__Lyophyllaceae;g__Termitomyces;s__Termitomyces_sp_symbiont_of_Macrotermes_bellicosus	OTU1362	0.00276587	0	0	0	0.00297539	0.00247255	0.00588108	0	0	0	0	0	0	0	0	0	0	0	0
k__Fungi;p__Basidiomycota;c__Agaricomycetes;o__Agaricales;f__Lyophyllaceae;g__Termitomyces;s__Termitomyces_sp_symbiont_of_Macrotermes_bellicosus	OTU2401	0.00553174	0.001867	0	0	0	0.00247255	0.00392072	0	0	0	0	0	0	0	0	0	0	0	0
k__Fungi;p__Basidiomycota;c__Agaricomycetes;o__Agaricales;f__Lyophyllaceae;g__Termitomyces;s__Termitomyces_sp_Type_A	OTU3493	0	0	0	0	0	0	0	0	0	0	0	0	0	0	0	0.00770386	0.00211698	0	0
k__Fungi;p__Basidiomycota;c__Agaricomycetes;o__Agaricales;f__Lyophyllaceae;g__Termitomyces;s__Termitomyces_sp_symbiont_of_Macrotermes_bellicosus	OTU4863	0.00276587	0	0	0	0.00297539	0	0.00784145	0	0	0	0	0	0	0	0	0	0	0	0
Unassigned	OTU840	0	0.001867	0.00479639	0	0.00297539	0	0.00392072	0	0	0	0	0	0	0	0	0	0	0	0
k__Fungi;p__Basidiomycota;c__Agaricomycetes;o__Agaricales;f__Lyophyllaceae;g__Termitomyces;s__Termitomyces_sp_Group3	OTU1930	0	0	0	0	0	0	0	0	0	0	0	0	0	0	0.00560522	0.0057779	0.00211698	0	0
k__Fungi;p__Basidiomycota;c__Agaricomycetes;o__Agaricales;f__Lyophyllaceae;g__Termitomyces	OTU299	0	0	0	0	0	0	0	0	0	0	0	0	0	0	0	0.0134818	0	0	0
k__Fungi;p__Basidiomycota;c__Agaricomycetes;o__Agaricales;f__Lyophyllaceae;g__Termitomyces;s__Termitomyces_sp_symbiont_of_Macrotermes_bellicosus	OTU1977	0.00276587	0.00373399	0.0023982	0	0	0.00247255	0	0	0	0	0	0	0	0	0	0.00192597	0	0	0
k__Fungi;p__Basidiomycota;c__Agaricomycetes;o__Agaricales;f__Lyophyllaceae;g__Termitomyces;s__Termitomyces_sp_symbiont_of_Macrotermes_bellicosus	OTU320	0	0.001867	0.0023982	0	0	0.00494511	0.00392072	0	0	0	0	0	0	0	0	0	0	0	0
k__Fungi;p__Basidiomycota;c__Agaricomycetes;o__Agaricales;f__Lyophyllaceae;g__Termitomyces;s__Termitomyces_sp_symbiont_of_Macrotermes_bellicosus	OTU2713	0.00553174	0.00746798	0	0	0	0	0	0	0	0	0	0	0	0	0	0	0	0	0
k__Fungi;p__Basidiomycota;c__Agaricomycetes;o__Agaricales;f__Lyophyllaceae;g__Termitomyces	OTU898	0	0	0	0	0	0	0	0	0	0	0	0	0	0	0.00280261	0.0057779	0.00423397	0	0
k__Fungi;p__Basidiomycota;c__Agaricomycetes;o__Agaricales;f__Lyophyllaceae;g__Termitomyces	OTU1730	0	0	0	0	0	0	0	0	0	0	0	0	0	0	0	0.00962983	0.00211698	0	0
Unassigned	OTU1761	0	0	0	0	0	0	0	0	0	0	0	0	0	0	0	0.0115558	0	0	0
