# Supplementary material for: Disease-free monoculture farming by fungus-growing termites
Source: Sci Rep. 2019 Jun 19;9:8819. doi: 10.1038/s41598-019-45364-z (PMC6584615; doi:10.1038/s41598-019-45364-z)
Supplement: Supplementary file 3 — Table S3 [file 41598_2019_45364_MOESM3_ESM.xlsx]

## Sheet: Sheet1
Table S3. Relative abundances of full fungal OTUs, identified with Illumina MiSeq, in each fungus comb sample, Termitomyces pure culture and mock samples with taxonomical levels presented.
Fungal taxa	OTU number	Macrotermes natalensis 115	Macrotermes natalensis 116	Macrotermes natalensis 118	Macrotermes natalensis 132	Macrotermes natalensis 134	Macrotermes natalensis 135	Macrotermes natalensis 136	Macrotermes natalensis 141	Termitomyces culture from M. natalensis 115	Termitomyces culture from M. natalensis 132	Termitomyces culture from M. natalensis 133	Termitomyces culture from M. natalensis 138	Odontotermes badius 111	Odontotermes badius 112	Odontotermes badius 114	Odontotermes badius 122	Odontotermes badius 126	Odontotermes.sp 120	Odontotermes.sp 121	Odontotermes.sp 124	Odontotermes.sp 125	Odontotermes.sp 127	Odontotermes.sp 143	Termitomyces culture from O. sp 127	Termitomyces culture from O. sp 128	mock sample 1	mock sample 2	mock sample 3
k__Fungi(100);p__Basidiomycota(100);c__Agaricomycetes(100);o__Agaricales(100);f__Lyophyllaceae(100);g__Termitomyces(100);s__Termitomyces_sp_ZA_2006a_HHDFL(100);	Otu00001	55.6941	60.9852	93.9419	84.8545	97.3001	95.6409	97.6954	41.1159	19.6928	97.0479	0.0039265	96.8524	0	0.00398804	0.0163368	0	0	0.00410408	0	0	0.00181696	0	0	0.00464857	0	0.00729687	0.0163172	0
k__Fungi(100);p__Basidiomycota(100);c__Agaricomycetes(100);o__Agaricales(100);f__Lyophyllaceae(100);g__Termitomyces(100);s__uncultured_Termitomyces(100);	Otu00002	0.0178966	0	0.0406587	0	0	0	0	0	0	0	0	0	0	0	0	0	0	94.5416	94.1639	48.1756	94.2875	0	0	0	0.00234346	0	0	0
k__Fungi(100);p__Basidiomycota(100);c__Agaricomycetes(100);o__Agaricales(100);f__Lyophyllaceae(100);g__Termitomyces(100);s__Termitomyces_sp_ZA_2006a_HHDFL(100);	Otu00005	33.3473	31.4433	0	0	0.00398804	0	0	25.2037	74.3968	0	93.965	0	0	0	0	0	0	0	0	0	0	0	0	0	0	0	0.0122379	0
k__Fungi(100);p__Basidiomycota(100);c__Agaricomycetes(100);o__Agaricales(100);f__Lyophyllaceae(100);g__Termitomyces(100);unclassified(100);	Otu00003	0	0.00676636	0	0	0	0	0	0	0	0.00445931	0	0	0	0	0	0	0	0	0	0.00431295	0	42.1893	41.5973	54.4301	88.2358	0	0	0
k__Fungi(100);p__Ascomycota(100);c__Dothideomycetes(100);o__Capnodiales(100);f__Davidiellaceae(100); Cladosporium (100);	Otu00004	0	0	0	0	0	0	0	0	0	0	0.0117795	0.00474744	0	0	0	0	0	0.00820816	0	0	0.00181696	0	0	0	0	35.8021	93.6363	78.2122
k__Fungi(100);p__Basidiomycota(100);c__Agaricomycetes(100);o__Agaricales(100);f__Lyophyllaceae(100);g__Termitomyces(100);s__uncultured_Termitomyces(100);	Otu00006	0	0	0.0406587	0	0	0	0	0	0.00324749	0	0	0	47.7138	48.5424	95.3685	0	0	0	0.00827815	0	0	0	0	0	0	0	0	0
k__Fungi(100);p__Basidiomycota(100);c__Agaricomycetes(100);o__Agaricales(100);f__Lyophyllaceae(100);g__Termitomyces(100);s__uncultured_Termitomyces(100);	Otu00010	0	0	0	0	0	0	0	0	0	0	0	0	0	0	0	0	65.6957	0	0	0	0	0	0	0	0	0	0	0
k__Fungi(100);p__Basidiomycota(100);c__Agaricomycetes(100);o__Agaricales(100);f__Lyophyllaceae(100);g__Termitomyces(100);unclassified(100);	Otu00009	0	0	0	0	0	0	0.00441501	0	0	0	0	0	0	0.00398804	0	0	0	0	0	0	0	24.8483	11.5956	23.1592	0.0328084	0	0	0
k__Fungi(100);p__Ascomycota(100);c__Sordariomycetes(100);o__Hypocreales(100);f__Nectriaceae(100);unclassified(100);unclassified(100);	Otu00007	0	0	0	0	0	0	0	0	0	0	0	0	0.0101497	0	0	0	0	0	0	0	0	0	0	0	0	41.4827	0	10.5455
k__Fungi(100);p__Basidiomycota(100);c__Agaricomycetes(100);o__Agaricales(100);f__Lyophyllaceae(100);g__Termitomyces(100);s__uncultured_Termitomyces(100);	Otu00008	0	0	0	0	0	0	0	0	0	0	0	0	0	0	0	51.0133	0	0	0	0	0	0	0	0	0	0	0	0
k__Fungi(100);p__Basidiomycota(100);c__Agaricomycetes(100);o__Agaricales(100);f__Lyophyllaceae(100);g__Termitomyces(100);s__uncultured_Termitomyces(100);	Otu00012	0	0	0	0	0	0	0	0	0	0	0	0	0	0	0	0	0	0	0	47.4424	0	0	0	0	0	0	0	0
k__Fungi(100);p__Basidiomycota(100);c__Agaricomycetes(100);o__Agaricales(100);f__Lyophyllaceae(100);g__Termitomyces(100);s__uncultured_Termitomyces(100);	Otu00014	0	0	0	0	0	0	0	0	0	0	0	0	46.9982	0.0119641	0.00816838	0	0	0	0	0	0	0	0	0	0	0	0	0
k__Fungi(100);p__Basidiomycota(100);c__Agaricomycetes(100);o__Agaricales(100);f__Lyophyllaceae(100);g__Termitomyces(100);s__uncultured_Termitomyces(100);	Otu00013	0	0	0	0	0	0	0	0	0	0	0	0	0	0	0	44.8995	0	0	0	0	0	0	0	0	0.00234346	0	0	0
k__Fungi(100);p__Basidiomycota(100);c__Agaricomycetes(100);o__Agaricales(100);f__Lyophyllaceae(100);g__Termitomyces(100);s__uncultured_Termitomyces(100);	Otu00011	0	0	0	0	0	0	0	0	0.00649498	0	0	0	0	44.5424	0.00816838	0	0	0	0	0	0	0	0	0	0	0	0	0
k__Fungi(100);p__Basidiomycota(100);c__Agaricomycetes(100);o__Agaricales(100);f__Lyophyllaceae(100);g__Termitomyces(100);unclassified(100);	Otu00015	0	0	0	0	0	0	0	0	0	0	0	0	0	0	0	0	0	0	0	0	0	18.951	1.08607	11.9329	0.201537	0	0	0.00291554
k__Fungi(100);p__Basidiomycota(100);c__Agaricomycetes(100);o__Agaricales(100);f__Lyophyllaceae(100);g__Termitomyces(100);unclassified(100);	Otu00016	0	0	0	0	0	0	0	0	0	0	0	0	0	0	0	0	0	0	0	0.00431295	0	2.15735	18.3733	1.57586	2.27315	0	0	0
k__Fungi(100);p__Basidiomycota(100);c__Agaricomycetes(100);o__Agaricales(100);f__Lyophyllaceae(100);g__Termitomyces(100);s__Termitomyces_sp_ZA_2006a_HHDFL(100);	Otu00019	3.34069	2.58475	0.0203293	0.00865951	0.00797607	0.0235202	0.00883002	8.10321	1.51658	0.00445931	0.023559	0	0	0	0	0	0	0	0	0	0	0	0	0	0	0	0	0
k__Fungi(100);p__Basidiomycota(100);c__Agaricomycetes(100);o__Agaricales(100);f__Lyophyllaceae(100);g__Termitomyces(100);s__uncultured_Termitomyces(97);	Otu00018	0	0	0	0	0	0	0	0	0	0	0	0	0	0	0	0	12.7217	0	0	0	0	0	0	0	0	0	0	0
k__Fungi(100);p__Ascomycota(100);c__Sordariomycetes(100);o__Hypocreales(100);f__Hypocreaceae(100);unclassified(89);unclassified(89);	Otu00017	0	0	0	0	0	0	0	0	0	0	0	0	0	0	0	0	0	0	0	0	0	0	0	0	0	7.80765	0	2.67646
k__Fungi(100);p__Basidiomycota(100);c__Agaricomycetes(100);o__Agaricales(100);f__Lyophyllaceae(100);g__Termitomyces(100);s__Termitomyces_sp_ZA_2006a_HHDFL(100);	Otu00024	0.638311	0.710468	0.0203293	0.017319	0	0	0	6.19058	0.366967	0	0	0	0	0	0	0	0	0	0	0	0	0	0	0	0	0	0	0
k__Fungi(100);p__Basidiomycota(100);c__Agaricomycetes(100);o__Agaricales(100);f__Lyophyllaceae(100);g__Termitomyces(100);s__Termitomyces_sp_ZA_2006a_HHDFL(100);	Otu00025	0	0	0.243952	5.58538	0.00398804	0	0	1.92395	0	0	0	0	0	0	0	0	0	0	0	0	0	0	0	0	0	0	0	0
k__Fungi(100);p__Basidiomycota(100);c__Agaricomycetes(100);o__Agaricales(100);f__Lyophyllaceae(100);g__Termitomyces(100);unclassified(100);	Otu00022	0	0	0	0	0	0	0	0	0	0	0	0	0	0	0	0	0	0	0	0	0	1.08096	5.55283	0.748419	0	0	0	0
k__Fungi(100);p__Basidiomycota(100);c__Agaricomycetes(100);o__Agaricales(100);f__Lyophyllaceae(100);g__Termitomyces(100);s__uncultured_Termitomyces(100);	Otu00023	0	0	0	0	0	0	0	0	0	0	0	0	0	0	0	0	0	0.135435	0.0827815	0.0301906	0.121736	0	0	0	0	0	0	0
k__Fungi(100);p__Ascomycota(100);c__Dothideomycetes(100);o__Capnodiales(100);f__Davidiellaceae(100);unclassified(100);unclassified(100);	Otu00020	0	0	0	0	0	0	0	0	0	0	0	0	0	0	0	0	0	0	0	0	0	0	0	0	0	3.22157	1.55829	1.39946
k__Fungi(100);p__Ascomycota(100);c__Sordariomycetes(100);o__Hypocreales(100);f__Nectriaceae(100);unclassified(99);unclassified(99);	Otu00021	0	0	0	0	0	0	0	0	0	0	0	0	0	0	0	0	0	0	0	0	0	0	0	0	0	3.42223	0	1.30616
k__Fungi(100);p__Basidiomycota(100);c__Agaricomycetes(100);o__Agaricales(100);f__Lyophyllaceae(100);g__Termitomyces(100);s__Termitomyces_sp_ZA_2006a_HHDFL(100);	Otu00027	1.30048	1.19088	0	0.017319	0	0.0196002	0.01766	1.4373	0.652746	0.0178372	0	0.00474744	0	0	0	0	0	0	0	0	0	0	0	0	0	0	0	0
k__Fungi(100);p__Basidiomycota(100);c__Agaricomycetes(100);o__Agaricales(100);f__Lyophyllaceae(100);g__Termitomyces(100);s__uncultured_Termitomyces(100);	Otu00026	0	0	0	0	0	0	0	0	0	0	0	0	0	0	0	0	4.59329	0	0	0	0	0	0	0	0	0	0	0
k__Fungi(100);p__Basidiomycota(100);c__Agaricomycetes(100);o__Agaricales(100);f__Lyophyllaceae(100);g__Termitomyces(100);s__Termitomyces_sp_ZA_2006a_HHDFL(100);	Otu00034	0	0	0.386257	2.26879	0.00398804	0	0.00441501	0.950656	0	0	0	0	0	0	0	0	0	0	0	0	0	0	0	0	0	0	0	0
k__Fungi(100);p__Basidiomycota(100);c__Agaricomycetes(100);o__Agaricales(100);f__Lyophyllaceae(100);g__Termitomyces(100);s__uncultured_Termitomyces(100);	Otu00031	0	0	0	0	0	0	0	0	0	0	0	0	0	0	0	0	0	0	0	0	0.00181696	0	0	0	0	0	0	0
k__Fungi(100);p__Basidiomycota(100);c__Agaricomycetes(100);o__Agaricales(100);f__Lyophyllaceae(100);g__Termitomyces(100);s__uncultured_Termitomyces(100);	Otu00030	0	0	0	0	0	0	0	0	0	0	0	0	0	0	0	0	3.11646	0	0	0	0	0	0	0	0	0	0	0
k__Fungi(100);p__Basidiomycota(100);c__Agaricomycetes(100);o__Agaricales(100);f__Lyophyllaceae(100);g__Termitomyces(99);unclassified(99);	Otu00035	0	0	0	0	0	0	0	0	0	0	0	0	0	0	0	0	0	0	0	0	0	0	2.90707	0	0	0	0	0
k__Fungi(100);p__Basidiomycota(100);c__Agaricomycetes(100);o__Agaricales(100);f__Lyophyllaceae(100);g__Termitomyces(100);unclassified(100);	Otu00029	0	0	0	0	0	0	0	0	0	0	0	0	0	0	0	0	0	0	0	0	0	0.469783	0.52262	0.534585	0.855362	0	0	0
k__Fungi(100);p__Ascomycota(100);unclassified(100);unclassified(100);unclassified(100);unclassified(100);unclassified(100);	Otu00028	0	0	0	0	0	0	0	0	0	0	0	0	0	0	0	0	0	0	0	0	0	0	0	0	0	0.00364844	0.799543	1.48401
k__Fungi(100);p__Basidiomycota(100);c__Agaricomycetes(100);o__Agaricales(100);f__Lyophyllaceae(100);g__Termitomyces(100);s__uncultured_Termitomyces(96);	Otu00038	0	0	0	0	0	0	0	0	0	0	0	0	0	0	0	0	0	0	0	0	0	0	0	0	0	0	0	0
k__Fungi(100);p__Basidiomycota(100);c__Agaricomycetes(100);o__Agaricales(100);f__Lyophyllaceae(100);g__Termitomyces(100);s__Termitomyces_sp_ZA_2006a_HHDFL(100);	Otu00047	0	0	0	1.0478	0	0	0	0.860118	0	0	0	0	0	0	0	0	0	0	0	0	0	0	0	0	0	0	0	0
k__Fungi(100);p__Basidiomycota(100);c__Agaricomycetes(100);o__Agaricales(100);f__Lyophyllaceae(100);g__Termitomyces(100);s__uncultured_Termitomyces(93);	Otu00037	0	0	0	0	0	0	0	0	0	0	0	0	0	0	0	0	1.88964	0	0	0	0	0	0	0	0	0	0	0
k__Fungi(100);p__Basidiomycota(100);c__Agaricomycetes(100);o__Agaricales(100);f__Lyophyllaceae(100);g__Termitomyces(100);s__uncultured_Termitomyces(100);	Otu00040	0	0	0	0	0	0	0	0	0	0	0	0	0	0	0	0	0	0.114914	0.140728	0.00862589	0.158075	0	0	0	0	0	0	0
k__Fungi(100);p__Ascomycota(100);c__Sordariomycetes(100);o__Hypocreales(100);f__Nectriaceae(100);unclassified(100);unclassified(100);	Otu00032	0	0	0	0	0	0	0	0	0	0	0	0	0	0	0	0	0	0	0	0	0	0	0	0	0	1.39005	0	0.183679
k__Fungi(100);p__Basidiomycota(100);c__Agaricomycetes(100);o__Agaricales(100);f__Lyophyllaceae(100);g__Termitomyces(100);s__Termitomyces_sp_ZA_2006a_HHDFL(100);	Otu00060	0	0	0	0	0	0	0	1.44862	0	0	0	0	0	0	0	0	0	0	0	0	0	0	0	0	0	0	0	0
k__Fungi(100);p__Basidiomycota(100);c__Agaricomycetes(100);o__Agaricales(100);f__Lyophyllaceae(100);g__Termitomyces(100);s__Termitomyces_sp_ZA_2006a_HHDFL(100);	Otu00052	0	0	0	1.08244	0	0	0	0.350837	0	0	0	0.00474744	0	0	0	0	0	0	0	0	0	0	0	0	0	0	0	0
k__Fungi(100);p__Ascomycota(100);c__Sordariomycetes(100);o__Hypocreales(100);f__Hypocreaceae(100);unclassified(100);unclassified(100);	Otu00033	0	0	0	0	0	0	0	0	0	0	0	0	0	0	0	0	0	0	0	0	0	0	0	0	0	0	0.713878	0.699729
k__Fungi(100);p__Basidiomycota(100);c__Agaricomycetes(100);o__Agaricales(100);f__Lyophyllaceae(100);g__Termitomyces(100);s__uncultured_Termitomyces(100);	Otu00039	0	0	0	0	0	0	0	0	0	0	0	0	0	0	0	0	0	0.500698	0.587748	0.0388165	0.207133	0	0	0	0	0	0	0
k__Fungi(100);p__Ascomycota(100);c__Dothideomycetes(100);o__Capnodiales(100);f__Davidiellaceae(100);unclassified(100);unclassified(100);	Otu00036	0	0	0	0	0	0	0	0	0	0	0	0	0	0	0	0	0	0	0	0	0	0	0	0	0	0.594695	0.64453	0.0845506
k__Fungi(100);p__Basidiomycota(100);c__Agaricomycetes(100);o__Agaricales(100);f__Lyophyllaceae(100);g__Termitomyces(100);unclassified(100);	Otu00041	0	0	0	0	0	0	0	0	0	0	0	0	0	0	0	0	0	0	0	0	0	0.123147	0.70227	0.120863	0.206224	0	0	0
k__Fungi(100);p__Basidiomycota(100);c__Agaricomycetes(100);o__Agaricales(100);f__Lyophyllaceae(100);g__Termitomyces(100);s__Termitomyces_sp_ZA_2006a_HHDFL(100);	Otu00048	0.0477242	0.0744299	0.142305	0.18185	0.0957129	0.105841	0.0927152	0.0226347	0.0357224	0.178372	0	0.113938	0	0	0	0	0	0	0	0	0	0	0	0	0	0	0	0
k__Fungi(100);p__Basidiomycota(100);c__Agaricomycetes(100);o__Agaricales(100);f__Lyophyllaceae(100);g__Termitomyces(100);s__Termitomyces_sp_ZA_2006a_HHDFL(100);	Otu00046	0.107379	0.0541309	0.142305	0.00865951	0.151545	0.145041	0.0573951	0	0.0227324	0.151616	0	0.175655	0	0	0	0	0	0	0	0	0	0	0	0	0	0	0	0
k__Fungi(100);p__Basidiomycota(100);c__Agaricomycetes(100);o__Agaricales(100);f__Lyophyllaceae(100);g__Termitomyces(100);unclassified(100);	Otu00043	0	0	0	0	0	0	0	0	0	0	0	0	0	0	0	0	0	0	0	0	0	0.150513	0.351135	0.185943	0.234346	0	0	0
k__Fungi(100);p__Basidiomycota(100);c__Agaricomycetes(100);o__Agaricales(100);f__Lyophyllaceae(100);g__Termitomyces(100);s__Termitomyces_sp_ZA_2006a_HHDFL(100);	Otu00077	0.011931	0.00676636	0	0	0	0	0	0.837483	0.0357224	0	0	0	0	0	0	0	0	0	0	0	0	0	0	0	0	0	0	0
k__Fungi(100);p__Basidiomycota(100);c__Agaricomycetes(100);o__Agaricales(100);f__Lyophyllaceae(100);g__Termitomyces(100);unclassified(100);	Otu00070	0	0	0	0	0	0	0	0	0	0	0	0	0	0	0	0	0	0	0	0	0	0	0.808427	0	0	0	0	0
k__Fungi(100);p__Basidiomycota(100);c__Agaricomycetes(100);o__Agaricales(100);f__Lyophyllaceae(100);g__Termitomyces(100);unclassified(100);	Otu00044	0	0	0	0	0	0	0	0	0	0	0	0	0	0	0	0	0	0	0	0	0	0.132269	0.228646	0.185943	0.25778	0	0	0
k__Fungi(100);p__Basidiomycota(100);c__Agaricomycetes(100);o__Agaricales(100);f__Lyophyllaceae(100);g__Termitomyces(100);s__Termitomyces_sp_ZA_2006a_HHDFL(100);	Otu00096	0	0	0	0	0	0	0	0.792214	0	0	0	0	0	0	0	0	0	0	0	0	0	0	0	0	0	0	0	0
k__Fungi(100);p__Basidiomycota(100);c__Agaricomycetes(100);o__Agaricales(100);f__Lyophyllaceae(100);g__Termitomyces(100);s__uncultured_Termitomyces(100);	Otu00062	0	0	0	0	0	0	0	0	0	0	0	0	0	0	0	0	0	0.00820816	0.00827815	0.00431295	0.0327053	0	0	0	0	0	0	0
k__Fungi(100);p__Basidiomycota(100);c__Agaricomycetes(100);o__Agaricales(100);f__Lyophyllaceae(100);g__Termitomyces(100);s__uncultured_Termitomyces(98);	Otu00067	0	0	0	0	0	0	0	0	0	0	0	0	0	0	0	0	0	0	0	0	0	0	0	0	0	0	0	0
k__Fungi(100);p__Ascomycota(100);c__Sordariomycetes(100);o__Hypocreales(100);f__Hypocreaceae(100);unclassified(83);unclassified(83);	Otu00045	0	0	0	0	0	0	0	0	0	0	0	0	0	0	0	0	0	0	0	0	0	0	0	0	0	0.580101	0	0.139946
k__Fungi(100);p__Basidiomycota(100);c__Agaricomycetes(100);o__Agaricales(100);f__Lyophyllaceae(100);g__Termitomyces(100);s__uncultured_Termitomyces(100);	Otu00042	0	0	0	0	0	0	0	0	0	0	0	0	0	0	0	0	0	0.225724	0.0827815	0	0.265276	0	0	0	0	0	0	0
k__Fungi(100);p__Ascomycota(100);c__Sordariomycetes(100);o__Hypocreales(100);f__Hypocreaceae(100);g__Trichoderma(100);s__Trichoderma_pubescens(99);	Otu00049	0	0	0	0	0	0	0	0	0	0	0	0	0	0	0	0	0	0	0	0	0	0	0	0	0	0.430516	0	0.186594
k__Fungi(100);p__Basidiomycota(100);c__Agaricomycetes(100);o__Agaricales(100);f__Lyophyllaceae(100);g__Termitomyces(100);unclassified(100);	Otu00065	0	0	0	0	0	0	0	0	0	0	0	0	0	0	0	0	0	0	0	0	0	0.305587	0.114323	0.171997	0	0	0	0
k__Fungi(100);p__Basidiomycota(100);c__Agaricomycetes(100);o__Agaricales(100);f__Lyophyllaceae(100);g__Termitomyces(98);unclassified(98);	Otu00091	0	0	0	0	0	0	0	0	0	0	0	0	0	0	0	0	0	0	0	0	0	0.004561	0.579781	0	0.00468691	0	0	0
k__Fungi(100);p__Ascomycota(100);c__Dothideomycetes(100);o__Capnodiales(100);f__Davidiellaceae(100);unclassified(100);unclassified(100);	Otu00054	0	0	0	0	0	0	0	0	0	0	0	0	0	0	0	0	0	0	0	0	0	0	0	0	0	0	0.513992	0.0670573
k__Fungi(100);p__Ascomycota(100);c__Dothideomycetes(100);o__Dothideales(100);f__Dothioraceae(100);g__Aureobasidium(100);s__Aureobasidium_pullulans(100);	Otu00056	0	0	0.0203293	0	0	0	0	0	0.14289	0	0.0039265	0.00949487	0.0101497	0.00797607	0	0	0	0.00410408	0	0.00431295	0	0	0	0	0	0	0.358979	0
k__Fungi(100);p__Basidiomycota(100);c__Agaricomycetes(100);o__Agaricales(100);f__Lyophyllaceae(100);g__Termitomyces(100);s__Termitomyces_sp_ZA_2006a_HHDFL(100);	Otu00059	0.131241	0.0676636	0	0	0	0	0	0.0113173	0.14289	0	0.208104	0	0	0	0	0	0	0	0	0	0	0	0	0	0	0	0	0
k__Fungi(100);p__Basidiomycota(100);c__Agaricomycetes(100);o__Agaricales(100);f__Lyophyllaceae(100);g__Termitomyces(100);unclassified(100);	Otu00053	0	0	0	0	0	0	0	0	0	0	0	0	0	0	0	0	0	0	0	0	0	0.118586	0.0979912	0.13016	0.206224	0	0	0
k__Fungi(100);p__Basidiomycota(100);c__Agaricomycetes(100);o__Agaricales(100);unclassified(100);unclassified(100);unclassified(100);	Otu00050	0	0	0	0	0	0	0	0	0	0	0	0	0	0	0	0	0	0	0	0	0	0.159635	0.0163319	0.116214	0.260124	0	0	0
k__Fungi(100);p__Basidiomycota(100);c__Agaricomycetes(100);o__Agaricales(100);f__Lyophyllaceae(100);g__Termitomyces(100);s__uncultured_Termitomyces(100);	Otu00051	0	0	0	0	0	0	0	0	0	0	0	0	0	0	0	0	0	0.135435	0.0662252	0.0733201	0.168977	0	0	0	0	0	0	0
k__Fungi(100);p__Basidiomycota(100);c__Agaricomycetes(100);o__Agaricales(100);f__Lyophyllaceae(100);g__Termitomyces(100);s__Termitomyces_sp_ZA_2006a_HHDFL(100);	Otu00119	0	0	0	0.277104	0	0	0	0.260299	0	0	0	0	0	0	0	0	0	0	0	0	0	0	0	0	0	0	0	0
k__Fungi(100);p__Basidiomycota(100);c__Agaricomycetes(100);o__Agaricales(100);f__Lyophyllaceae(100);g__Termitomyces(100);s__Termitomyces_sp_ZA_2006a_HHDFL(100);	Otu00134	0	0	0	0	0	0	0	0.520598	0.00324749	0	0	0	0	0	0	0	0	0	0	0	0	0	0	0	0	0	0	0
k__Fungi(100);p__Basidiomycota(100);c__Agaricomycetes(100);o__Agaricales(100);f__Lyophyllaceae(100);g__Termitomyces(100);s__Termitomyces_sp_ZA_2006a_HHDFL(100);	Otu00168	0	0	0.345599	0.0692761	0	0	0	0.101856	0	0.00445931	0	0	0	0	0	0	0	0	0	0	0	0	0	0	0	0	0	0
k__Fungi(100);p__Basidiomycota(100);c__Agaricomycetes(100);o__Agaricales(100);f__Lyophyllaceae(100);g__Termitomyces(100);s__uncultured_Termitomyces(98);	Otu00089	0	0	0	0	0	0	0	0	0	0	0	0	0	0	0	0	0	0	0	0	0.00181696	0	0	0	0	0	0	0
k__Fungi(100);p__Ascomycota(100);c__Sordariomycetes(100);o__Hypocreales(100);f__Hypocreaceae(100);unclassified(100);unclassified(100);	Otu00057	0	0	0	0	0	0	0	0	0	0	0	0	0	0	0	0	0	0	0	0	0	0	0	0	0	0.401328	0	0.081635
k__Fungi(100);p__Basidiomycota(100);c__Agaricomycetes(100);o__Agaricales(100);f__Lyophyllaceae(100);g__Termitomyces(100);unclassified(100);	Otu00058	0	0	0	0	0	0	0	0	0	0	0	0	0	0	0	0	0	0	0	0	0	0.0866591	0.0898252	0.0697285	0.213255	0	0	0
k__Fungi(100);p__Basidiomycota(100);c__Agaricomycetes(100);o__Agaricales(100);f__Lyophyllaceae(100);g__Termitomyces(100);s__uncultured_Termitomyces(100);	Otu00064	0	0	0	0	0	0	0	0	0	0	0	0	0	0	0	0	0	0.168267	0.124172	0.0431295	0.090848	0	0	0	0	0	0	0
k__Fungi(100);p__Basidiomycota(100);c__Agaricomycetes(100);o__Agaricales(100);f__Lyophyllaceae(100);g__Termitomyces(100);s__uncultured_Termitomyces(99);	Otu00061	0	0	0	0	0	0	0	0	0	0	0	0	0	0	0	0	0	0.127226	0.173841	0.0129388	0.116285	0	0	0	0	0	0	0
k__Fungi(100);p__Basidiomycota(100);c__Agaricomycetes(100);o__Agaricales(100);f__Lyophyllaceae(100);g__Termitomyces(100);unclassified(100);	Otu00114	0	0	0	0	0	0	0	0	0	0	0	0	0	0.00398804	0	0	0	0	0	0	0	0.004561	0.424628	0	0.00937383	0	0	0
k__Fungi(100);p__Basidiomycota(100);c__Agaricomycetes(100);o__Agaricales(100);f__Lyophyllaceae(100);g__Termitomyces(100);unclassified(100);	Otu00126	0	0	0	0	0	0	0	0	0	0	0	0	0	0	0	0	0	0	0	0	0	0	0.44096	0	0	0	0	0
k__Fungi(100);p__Basidiomycota(100);c__Agaricomycetes(100);o__Agaricales(100);f__Lyophyllaceae(100);g__Termitomyces(100);s__uncultured_Termitomyces(99);	Otu00087	0	0	0	0	0	0	0	0	0	0	0	0	0	0	0	0	0.436072	0	0	0	0	0	0	0	0	0	0	0
k__Fungi(100);p__Basidiomycota(100);c__Agaricomycetes(100);o__Agaricales(100);f__Lyophyllaceae(100);g__Termitomyces(100);s__Termitomyces_sp_ZA_2006a_HHDFL(100);	Otu00082	0.0775518	0.0608972	0.0813173	0	0.0757727	0.0235202	0	0	0.0324749	0.0401338	0	0.0284846	0	0	0	0	0	0	0	0	0	0	0	0	0	0	0	0
k__Fungi(100);p__Basidiomycota(100);c__Agaricomycetes(100);o__Agaricales(100);unclassified(100);unclassified(100);unclassified(100);	Otu00118	0	0	0	0	0	0	0	0	0	0	0	0	0	0	0	0	0	0	0	0	0	0.00912201	0.391965	0.00464857	0.0117173	0	0	0
k__Fungi(100);p__Basidiomycota(100);c__Agaricomycetes(100);o__Agaricales(100);f__Lyophyllaceae(100);g__Termitomyces(100);s__Termitomyces_sp_ZA_2006a_HHDFL(100);	Otu00093	0.0835173	0.101495	0.0203293	0.034638	0.0199402	0.0274402	0.00883002	0.033952	0.0324749	0.0401338	0	0.00949487	0	0	0	0	0	0	0	0	0	0	0	0	0	0	0	0
k__Fungi(100);p__Basidiomycota(100);c__Agaricomycetes(100);o__Agaricales(100);f__Lyophyllaceae(100);g__Termitomyces(100);s__uncultured_Termitomyces(100);	Otu00095	0	0	0	0	0	0	0	0	0	0	0	0	0	0	0	0	0.407	0	0	0	0	0	0	0	0	0	0	0
k__Fungi(100);p__Ascomycota(100);unclassified(100);unclassified(100);unclassified(100);unclassified(100);unclassified(100);	Otu00066	0	0	0	0	0	0	0	0	0	0	0	0	0	0	0	0	0	0	0	0	0	0	0	0	0	0	0.248837	0.148692
k__Fungi(100);p__Basidiomycota(100);c__Agaricomycetes(100);o__Agaricales(100);f__Lyophyllaceae(100);g__Termitomyces(100);s__uncultured_Termitomyces(100);	Otu00071	0	0	0	0	0	0	0	0	0	0	0	0	0.0152246	0.350947	0.0217823	0	0	0	0	0	0	0	0	0	0	0	0	0
k__Fungi(100);p__Basidiomycota(100);c__Agaricomycetes(100);o__Agaricales(100);f__Lyophyllaceae(100);g__Termitomyces(100);s__uncultured_Termitomyces(100);	Otu00104	0	0	0	0	0	0	0	0	0	0	0	0	0	0	0	0	0	0.00820816	0	0.0905719	0.00363392	0	0	0	0	0	0	0
k__Fungi(100);p__Basidiomycota(100);c__Agaricomycetes(100);o__Agaricales(100);f__Lyophyllaceae(100);g__Termitomyces(100);s__Termitomyces_sp_ZA_2006a_HHDFL(100);	Otu00085	0.0477242	0.0473645	0	0	0	0	0	0.0905387	0.0714448	0	0.117795	0	0	0	0	0	0	0	0	0	0	0	0	0	0	0	0	0
k__Fungi(100);p__Basidiomycota(100);c__Agaricomycetes(100);o__Agaricales(100);f__Lyophyllaceae(100);g__Termitomyces(100);unclassified(100);	Otu00069	0	0	0	0	0	0	0	0	0	0	0	0	0	0	0	0	0	0	0	0	0	0.054732	0.106157	0.06508	0.140607	0	0	0
k__Fungi(100);p__Basidiomycota(100);c__Agaricomycetes(100);o__Agaricales(100);unclassified(100);unclassified(100);unclassified(100);	Otu00068	0	0	0	0	0	0	0	0	0	0	0	0	0	0	0	0	0	0	0	0	0	0.100342	0.0571615	0.0790257	0.126547	0	0	0
k__Fungi(100);p__Basidiomycota(100);c__Agaricomycetes(100);o__Agaricales(100);f__Lyophyllaceae(100);g__Termitomyces(100);s__uncultured_Termitomyces(64);	Otu00072	0	0	0	0	0	0	0	0	0	0	0	0	0	0	0	0	0	0.0574571	0.157285	0.00862589	0.107201	0	0	0	0	0	0	0
k__Fungi(100);p__Basidiomycota(100);c__Agaricomycetes(100);o__Agaricales(100);f__Lyophyllaceae(100);g__Termitomyces(100);s__Termitomyces_sp_ZA_2006a_HHDFL(100);	Otu00152	0	0	0.0203293	0.225147	0.00398804	0.0117601	0	0.0905387	0	0.00445931	0	0	0	0	0	0	0	0	0	0	0	0	0	0	0	0	0	0
k__Fungi(100);p__Basidiomycota(100);c__Agaricomycetes(100);o__Agaricales(100);unclassified(100);unclassified(100);unclassified(100);	Otu00074	0	0	0	0	0	0	0	0	0	0	0	0	0	0	0	0	0	0	0	0	0	0.059293	0.0898252	0.0790257	0.126547	0	0	0
k__Fungi(100);p__Basidiomycota(100);c__Agaricomycetes(100);o__Agaricales(100);f__Lyophyllaceae(100);g__Termitomyces(100);unclassified(100);	Otu00117	0	0	0	0	0	0	0	0	0	0	0	0	0	0	0	0	0	0	0	0	0	0.0729761	0.204148	0.0743771	0	0	0	0
k__Fungi(100);p__Basidiomycota(100);c__Agaricomycetes(100);o__Agaricales(100);f__Lyophyllaceae(100);g__Termitomyces(100);s__Termitomyces_sp_ZA_2006a_HHDFL(100);	Otu00191	0	0	0	0	0	0	0	0.350837	0	0	0	0	0	0	0	0	0	0	0	0	0	0	0	0	0	0	0	0
k__Fungi(100);p__Basidiomycota(100);c__Agaricomycetes(100);o__Agaricales(100);f__Lyophyllaceae(100);g__Termitomyces(100);s__uncultured_Termitomyces(100);	Otu00129	0	0	0	0	0	0	0	0	0	0	0	0	0	0	0	0	0	0	0	0	0	0	0	0	0	0	0	0
k__Fungi(100);p__Basidiomycota(100);c__Agaricomycetes(100);o__Agaricales(100);f__Lyophyllaceae(100);g__Termitomyces(100);unclassified(100);	Otu00090	0	0	0	0	0	0	0	0	0	0	0	0	0	0	0	0	0	0	0	0	0	0.200684	0	0.139457	0	0	0	0
k__Fungi(100);p__Basidiomycota(100);c__Agaricomycetes(100);o__Agaricales(100);f__Lyophyllaceae(100);g__Termitomyces(100);s__Termitomyces_sp_ZA_2006a_HHDFL(100);	Otu00195	0	0	0	0	0	0	0	0.33952	0	0	0	0	0	0	0	0	0	0	0	0	0	0	0	0	0	0	0	0
k__Fungi(100);p__Ascomycota(100);c__Dothideomycetes(100);o__Capnodiales(100);f__Davidiellaceae(100);unclassified(100);unclassified(100);	Otu00073	0	0	0	0	0	0	0	0	0	0	0	0	0	0	0	0	0	0	0	0	0	0	0	0	0	0.207961	0.0326344	0.0903816
k__Fungi(100);p__Basidiomycota(100);c__Agaricomycetes(100);o__Agaricales(100);f__Lyophyllaceae(100);g__Termitomyces(100);s__Termitomyces_sp_ZA_2006a_HHDFL(100);	Otu00083	0	0	0	0.00865951	0	0.274402	0.00883002	0.0226347	0	0.00445931	0	0	0	0	0	0	0	0	0	0	0	0	0	0	0	0	0	0
k__Fungi(100);p__Ascomycota(100);c__Sordariomycetes(100);o__Hypocreales(100);unclassified(100);unclassified(100);unclassified(100);	Otu00076	0	0	0	0	0	0	0	0	0	0	0	0	0	0	0	0	0	0	0	0	0	0	0	0	0	0.277281	0	0.037902
k__Fungi(100);p__Basidiomycota(100);c__Agaricomycetes(100);o__Agaricales(100);f__Lyophyllaceae(100);g__Termitomyces(100);s__uncultured_Termitomyces(100);	Otu00075	0	0	0	0	0	0	0	0	0	0	0	0	0.0659731	0.0917248	0.149754	0	0	0	0	0	0	0	0	0	0	0	0	0
k__Fungi(100);p__Basidiomycota(100);c__Agaricomycetes(100);o__Agaricales(100);f__Lyophyllaceae(100);g__Termitomyces(100);unclassified(100);	Otu00115	0	0	0	0	0	0	0	0	0	0	0	0	0	0	0	0	0	0	0	0	0	0.050171	0.187816	0.0185943	0.0468691	0	0	0
k__Fungi(100);p__Basidiomycota(100);c__Agaricomycetes(100);o__Agaricales(100);f__Lyophyllaceae(100);g__Termitomyces(99);unclassified(99);	Otu00079	0	0	0	0	0	0	0	0	0	0	0	0	0	0	0	0	0	0	0	0	0	0.0684151	0.0653275	0.06508	0.103112	0	0	0
k__Fungi(100);p__Basidiomycota(100);c__Agaricomycetes(100);o__Agaricales(100);f__Lyophyllaceae(100);g__Termitomyces(100);s__Termitomyces_sp_ZA_2006a_HHDFL(100);	Otu00130	0.0298276	0.0270654	0.0813173	0.0432975	0.0358923	0.0235202	0.01766	0	0.0324749	0.00891862	0	0	0	0	0	0	0	0	0	0	0	0	0	0	0	0	0	0
k__Fungi(100);p__Basidiomycota(100);c__Agaricomycetes(100);o__Agaricales(100);f__Lyophyllaceae(100);g__Termitomyces(100);s__Termitomyces_sp_ZA_2006a_HHDFL(100);	Otu00222	0	0	0	0	0	0	0	0.294251	0	0	0	0	0	0	0	0	0	0	0	0	0	0	0	0	0	0	0	0
k__Fungi(100);p__Basidiomycota(100);c__Agaricomycetes(100);o__Agaricales(100);f__Lyophyllaceae(100);g__Termitomyces(100);s__uncultured_Termitomyces(98);	Otu00098	0	0	0	0	0	0	0	0	0	0	0	0	0	0	0	0	0	0.0861857	0.0745033	0.00862589	0.0472409	0	0	0	0	0	0	0
k__Fungi(100);p__Basidiomycota(100);c__Agaricomycetes(100);o__Agaricales(100);f__Lyophyllaceae(100);g__Termitomyces(100);s__uncultured_Termitomyces(100);	Otu00084	0	0	0	0	0	0	0	0	0	0	0	0	0.00507485	0.271186	0.0163368	0	0	0	0	0	0	0	0	0	0	0	0	0
k__Fungi(100);p__Basidiomycota(100);c__Agaricomycetes(100);o__Agaricales(100);f__Lyophyllaceae(100);g__Termitomyces(100);s__uncultured_Termitomyces(100);	Otu00128	0	0	0	0	0	0	0	0	0	0	0	0	0	0	0	0	0.290715	0	0	0	0	0	0	0	0	0	0	0
k__Fungi(100);p__Basidiomycota(100);c__Agaricomycetes(100);o__Agaricales(100);f__Agaricaceae(100);unclassified(100);unclassified(100);	Otu00055	0	0	0	0	0	0	0	0	0	0	0	0	0	0	0	0	0	0.0246245	0	0.0129388	0.25074	0	0	0	0	0	0	0
k__Fungi(100);p__Basidiomycota(100);c__Agaricomycetes(100);o__Agaricales(100);f__Lyophyllaceae(100);g__Termitomyces(100);s__uncultured_Termitomyces(68);	Otu00132	0	0	0	0	0	0	0	0	0	0	0	0	0	0	0	0	0.2849	0	0	0	0	0	0	0	0	0	0	0
k__Fungi(100);p__Basidiomycota(100);c__Agaricomycetes(100);o__Agaricales(100);f__Lyophyllaceae(100);g__Termitomyces(100);s__Termitomyces_sp_ZA_2006a_HHDFL(100);	Otu00202	0.00596552	0.00676636	0.203293	0	0.0199402	0.0196002	0	0	0	0.0178372	0	0.00949487	0	0	0	0	0	0	0	0	0	0	0	0	0	0	0	0
k__Fungi(100);p__Basidiomycota(100);c__Agaricomycetes(100);o__Agaricales(100);f__Lyophyllaceae(100);g__Termitomyces(100);s__Termitomyces_sp_ZA_2006a_HHDFL(100);	Otu00189	0	0	0	0.225147	0	0	0	0.0565867	0	0	0	0	0	0	0	0	0	0	0	0	0	0	0	0	0	0	0	0
k__Fungi(100);p__Basidiomycota(100);c__Agaricomycetes(100);o__Agaricales(100);f__Lyophyllaceae(100);g__Termitomyces(100);unclassified(100);	Otu00081	0	0	0	0	0	0	0	0	0	0	0	0	0	0	0	0	0	0	0	0	0	0.054732	0.0816593	0.03254	0.112486	0	0	0
k__Fungi(100);p__Ascomycota(100);c__Sordariomycetes(100);o__Hypocreales(100);f__Hypocreaceae(100);g__Trichoderma(100);s__Trichoderma_pubescens(97);	Otu00080	0	0	0	0	0	0	0	0	0	0	0	0	0	0	0	0	0	0	0	0	0	0	0	0	0	0.255391	0	0.0233243
k__Fungi(100);p__Ascomycota(100);c__Dothideomycetes(100);o__Capnodiales(100);f__Davidiellaceae(100);unclassified(100);unclassified(100);	Otu00078	0	0	0	0	0	0	0	0	0	0	0	0	0	0	0	0	0	0	0	0	0	0	0	0	0	0.127695	0.0448723	0.104959
k__Fungi(100);p__Basidiomycota(100);c__Agaricomycetes(100);o__Agaricales(100);f__Lyophyllaceae(100);g__Termitomyces(100);s__Termitomyces_sp_ZA_2006a_HHDFL(100);	Otu00131	0	0	0	0.0606166	0.0319043	0.00392003	0.00441501	0.0565867	0.00649498	0.0802676	0	0.0332321	0	0	0	0	0	0	0	0	0	0	0	0	0	0	0	0
k__Fungi(100);p__Basidiomycota(100);c__Agaricomycetes(100);o__Agaricales(100);f__Lyophyllaceae(100);g__Termitomyces(100);unclassified(100);	Otu00101	0	0	0	0	0	0	0	0	0	0	0	0	0	0	0	0	0	0	0	0	0	0.0775371	0.0816593	0.0464857	0.0703037	0	0	0
k__Fungi(100);p__Basidiomycota(100);c__Agaricomycetes(100);o__Agaricales(100);f__Lyophyllaceae(100);g__Termitomyces(100);s__Termitomyces_sp_ZA_2006a_HHDFL(100);	Otu00135	0.0298276	0.0338318	0.0203293	0.034638	0.0319043	0.0274402	0	0.0452694	0.0194849	0.0133779	0	0.0189897	0	0	0	0	0	0	0	0	0	0	0	0	0	0	0	0
k__Fungi(100);p__Basidiomycota(100);c__Agaricomycetes(100);o__Agaricales(100);f__Lyophyllaceae(100);g__Termitomyces(100);s__uncultured_Termitomyces(96);	Otu00137	0	0	0	0	0	0	0	0	0	0	0	0	0	0	0	0	0.267457	0	0	0	0	0	0	0	0	0	0	0
k__Fungi(100);p__Ascomycota(100);c__Dothideomycetes(100);o__Capnodiales(100);f__Davidiellaceae(100);unclassified(100);unclassified(100);	Otu00086	0	0	0	0	0	0	0	0	0	0	0	0	0	0	0	0	0	0	0	0	0	0	0	0	0	0.222555	0	0.0408175
k__Fungi(100);p__Basidiomycota(100);c__Agaricomycetes(100);o__Agaricales(100);f__Lyophyllaceae(100);g__Termitomyces(100);s__uncultured_Termitomyces(100);	Otu00140	0	0	0	0	0	0	0	0	0	0	0	0	0	0	0	0	0.261643	0	0	0	0	0	0	0	0	0	0	0
k__Fungi(100);p__Basidiomycota(100);c__Agaricomycetes(100);o__Agaricales(100);f__Lyophyllaceae(100);g__Termitomyces(100);unclassified(100);	Otu00092	0	0	0	0	0	0	0	0	0	0	0	0	0	0	0	0	0	0	0	0	0	0.036488	0.0653275	0.0511343	0.107799	0	0	0
k__Fungi(100);p__Basidiomycota(100);c__Agaricomycetes(100);o__Agaricales(100);f__Lyophyllaceae(100);g__Termitomyces(97);unclassified(97);	Otu00190	0	0	0	0	0	0	0	0	0	0	0	0	0	0	0	0	0	0	0	0	0	0	0.253144	0	0	0	0	0
k__Fungi(100);p__Basidiomycota(100);c__Agaricomycetes(100);o__Agaricales(100);unclassified(100);unclassified(100);unclassified(100);	Otu00099	0	0	0	0	0	0	0	0	0	0	0	0	0	0	0	0	0	0	0	0	0	0.050171	0.0571615	0.0511343	0.0937383	0	0	0
k__Fungi(100);p__Basidiomycota(100);c__Agaricomycetes(100);o__Agaricales(100);f__Lyophyllaceae(100);g__Termitomyces(100);s__uncultured_Termitomyces(100);	Otu00063	0	0	0	0	0	0	0	0	0	0	0	0	0	0	0	0	0	0.0123122	0.0248344	0	0.207133	0	0	0	0	0	0	0
k__Fungi(100);p__Basidiomycota(100);c__Agaricomycetes(100);o__Agaricales(100);f__Lyophyllaceae(100);g__Termitomyces(100);s__Termitomyces_sp_ZA_2006a_HHDFL(100);	Otu00143	0.011931	0.0135327	0.0406587	0.0259785	0.0159521	0.0235202	0.0441501	0.0113173	0.01299	0.0178372	0	0.0237372	0	0	0	0	0	0	0	0	0	0	0	0	0	0	0	0
k__Fungi(100);p__Basidiomycota(100);c__Agaricomycetes(100);o__Agaricales(100);f__Agaricaceae(100);g__Leucocoprinus(100);s__Leucocoprinus_sp_HDI_2013(100);	Otu00138	0.011931	0.00676636	0.0813173	0	0.0159521	0.0117601	0	0	0	0.00891862	0.0117795	0.00474744	0.0101497	0.00398804	0.013614	0	0	0.00410408	0.0165563	0.00862589	0.0218035	0	0	0	0	0	0	0
k__Fungi(100);p__Basidiomycota(100);c__Agaricomycetes(100);o__Agaricales(100);f__Lyophyllaceae(100);g__Termitomyces(100);s__uncultured_Termitomyces(100);	Otu00149	0	0	0	0	0	0	0	0	0	0	0	0	0	0	0	0	0.238386	0	0	0	0	0	0	0	0	0	0	0
k__Fungi(100);p__Ascomycota(100);c__Sordariomycetes(100);o__Hypocreales(100);unclassified(100);unclassified(100);unclassified(100);	Otu00105	0	0	0	0	0	0	0	0	0	0	0	0	0	0	0	0	0	0	0	0	0	0	0	0	0	0.218906	0	0.0145777
k__Fungi(100);p__Basidiomycota(100);c__Agaricomycetes(100);o__Agaricales(100);unclassified(100);unclassified(100);unclassified(100);	Otu00106	0	0	0	0	0	0	0	0	0	0	0	0	0	0	0	0	0	0	0	0	0	0.041049	0.0816593	0.00464857	0.105456	0	0	0
k__Fungi(100);p__Basidiomycota(100);c__Agaricomycetes(100);o__Agaricales(100);f__Lyophyllaceae(100);g__Termitomyces(100);s__uncultured_Termitomyces(100);	Otu00102	0	0	0	0	0	0	0	0	0	0	0	0	0	0	0	0	0	0.0738734	0.0496689	0.0172518	0.0635936	0	0	0	0	0	0	0
k__Fungi(100);p__Basidiomycota(100);c__Agaricomycetes(100);o__Agaricales(100);f__Lyophyllaceae(100);g__Termitomyces(100);s__uncultured_Termitomyces(100);	Otu00113	0	0	0	0	0	0	0	0	0	0	0	0	0.00507485	0.195414	0.0272279	0	0	0	0	0	0	0	0	0	0	0	0	0
k__Fungi(100);p__Ascomycota(100);c__Sordariomycetes(100);o__Hypocreales(100);f__Nectriaceae(100);unclassified(100);unclassified(100);	Otu00108	0	0	0	0	0	0	0	0	0	0	0	0	0	0	0	0	0	0	0	0	0	0	0	0	0	0.207961	0	0.0174932
k__Fungi(100);p__Basidiomycota(100);c__Agaricomycetes(100);o__Agaricales(100);f__Lyophyllaceae(100);g__Termitomyces(100);s__uncultured_Termitomyces(100);	Otu00094	0	0	0	0	0	0	0	0	0	0	0	0	0.0253743	0.0518445	0.147031	0	0	0	0	0	0	0	0	0	0	0	0	0
k__Fungi(100);p__Basidiomycota(100);c__Agaricomycetes(100);o__Agaricales(100);unclassified(100);unclassified(100);unclassified(100);	Otu00124	0	0	0	0	0	0	0	0	0	0	0	0	0	0	0	0	0	0	0	0	0	0.059293	0.0734934	0.03254	0.0585864	0	0	0
k__Fungi(100);p__Ascomycota(100);c__Sordariomycetes(100);o__Hypocreales(100);f__Hypocreaceae(100);unclassified(100);unclassified(100);	Otu00112	0	0	0	0	0	0	0	0	0	0	0	0	0	0	0	0	0	0	0	0	0	0	0	0	0	0	0.171331	0.0524797
k__Fungi(100);p__Basidiomycota(100);c__Agaricomycetes(100);o__Agaricales(100);f__Lyophyllaceae(100);g__Termitomyces(100);s__Termitomyces_sp_ZA_2006a_HHDFL(100);	Otu00148	0.0477242	0.108262	0	0	0	0	0	0.0113173	0.0519599	0.00445931	0	0	0	0	0	0	0	0	0	0	0	0	0	0	0	0	0	0
k__Fungi(100);p__Basidiomycota(100);c__Agaricomycetes(100);o__Agaricales(100);unclassified(100);unclassified(100);unclassified(100);	Otu00122	0	0	0	0	0	0	0	0	0	0	0	0	0	0	0	0	0	0	0	0	0	0.031927	0.0898252	0.0278914	0.0726472	0	0	0
k__Fungi(100);p__Basidiomycota(100);c__Agaricomycetes(100);o__Agaricales(100);f__Lyophyllaceae(100);g__Termitomyces(100);s__uncultured_Termitomyces(98);	Otu00159	0	0	0	0	0	0	0	0	0	0	0	0	0	0	0	0	0.220943	0	0	0	0	0	0	0	0	0	0	0
k__Fungi(100);p__Basidiomycota(100);c__Agaricomycetes(100);o__Agaricales(100);f__Lyophyllaceae(100);g__Termitomyces(97);unclassified(97);	Otu00109	0	0	0	0	0	0	0	0	0	0	0	0	0	0	0	0	0	0	0	0	0	0.054732	0.0326637	0.0511343	0.082021	0	0	0
k__Fungi(100);p__Basidiomycota(100);c__Agaricomycetes(100);o__Agaricales(100);f__Lyophyllaceae(100);g__Termitomyces(100);s__Termitomyces_sp_ZA_2006a_HHDFL(100);	Otu00225	0	0	0	0.207828	0	0	0	0.0113173	0	0	0	0	0	0	0	0	0	0	0	0	0	0	0	0	0	0	0	0
k__Fungi(100);p__Basidiomycota(100);c__Agaricomycetes(100);o__Agaricales(100);unclassified(100);unclassified(100);unclassified(100);	Otu00111	0	0	0	0	0	0	0	0	0	0	0	0	0	0	0	0	0	0	0	0	0	0.0684151	0	0.0883228	0.0609299	0	0	0
k__Fungi(100);p__Ascomycota(100);c__Sordariomycetes(100);o__Hypocreales(100);f__Nectriaceae(100);unclassified(100);unclassified(100);	Otu00110	0	0	0	0	0	0	0	0	0	0	0	0	0	0	0	0	0	0	0	0	0	0	0	0	0	0.171477	0	0.0437331
k__Fungi(100);p__Basidiomycota(100);c__Agaricomycetes(100);o__Agaricales(100);f__Lyophyllaceae(100);g__Termitomyces(100);s__uncultured_Termitomyces(100);	Otu00103	0	0	0	0	0	0	0	0	0	0	0	0	0.0152246	0.0877368	0.111634	0	0	0	0	0	0	0	0	0	0	0	0	0
k__Fungi(100);p__Ascomycota(100);c__Dothideomycetes(100);o__Capnodiales(100);f__Davidiellaceae(100);unclassified(99);unclassified(99);	Otu00107	0	0	0	0	0	0	0	0	0	0	0	0	0	0	0	0	0	0	0	0	0	0	0	0	0	0.124047	0.0081586	0.081635
k__Fungi(100);p__Basidiomycota(100);c__Agaricomycetes(100);o__Agaricales(100);f__Lyophyllaceae(100);g__Termitomyces(100);s__uncultured_Termitomyces(100);	Otu00100	0	0	0	0	0	0	0	0	0	0	0	0	0.035524	0.0438684	0.133417	0	0	0	0	0	0	0	0	0	0	0	0	0
k__Fungi(100);p__Basidiomycota(100);c__Agaricomycetes(100);o__Agaricales(100);f__Lyophyllaceae(100);g__Termitomyces(100);s__uncultured_Termitomyces(97);	Otu00193	0	0	0	0	0	0	0	0	0	0	0	0	0	0	0	0	0	0	0	0	0	0	0	0	0	0	0	0
k__Fungi(100);p__Basidiomycota(100);c__Agaricomycetes(100);o__Agaricales(100);unclassified(100);unclassified(100);unclassified(100);	Otu00125	0	0	0	0	0	0	0	0	0	0	0	0	0	0	0	0	0	0	0	0	0	0.04561	0.0734934	0.0185943	0.0726472	0	0	0
k__Fungi(100);p__Basidiomycota(100);c__Agaricomycetes(100);o__Agaricales(100);f__Lyophyllaceae(100);g__Termitomyces(100);s__Termitomyces_sp_ZA_2006a_HHDFL(100);	Otu00144	0.00596552	0.00676636	0.0203293	0.0259785	0.00797607	0.101921	0.0264901	0	0	0.00891862	0	0.00474744	0	0	0	0	0	0	0	0	0	0	0	0	0	0	0	0
k__Fungi(100);p__Basidiomycota(100);c__Agaricomycetes(100);o__Agaricales(100);f__Lyophyllaceae(100);g__Termitomyces(100);s__uncultured_Termitomyces(99);	Otu00097	0	0	0	0	0	0	0	0	0	0	0	0	0	0	0	0	0	0.0615612	0.0248344	0.00431295	0.0817632	0	0	0	0	0	0	0
k__Fungi(100);p__Basidiomycota(100);c__Agaricomycetes(100);o__Agaricales(100);f__Lyophyllaceae(100);g__Termitomyces(100);unclassified(100);	Otu00156	0	0	0	0	0	0	0	0	0	0	0	0	0	0	0	0	0	0	0	0	0	0.100342	0.0653275	0.0371885	0	0	0	0
k__Fungi(100);p__Basidiomycota(100);c__Agaricomycetes(100);o__Agaricales(100);f__Lyophyllaceae(100);g__Termitomyces(100);unclassified(100);	Otu00120	0	0	0	0	0	0	0	0	0	0	0	0	0	0	0	0	0	0	0	0	0	0.041049	0.0326637	0.0557828	0.0703037	0	0	0
k__Fungi(100);p__Basidiomycota(100);c__Agaricomycetes(100);o__Agaricales(100);f__Lyophyllaceae(100);g__Termitomyces(100);s__uncultured_Termitomyces(100);	Otu00177	0	0	0	0	0	0	0	0	0	0	0	0	0	0	0	0	0.197686	0	0	0	0	0	0	0	0	0	0	0
k__Fungi(100);p__Basidiomycota(100);c__Agaricomycetes(100);o__Agaricales(100);f__Lyophyllaceae(100);g__Termitomyces(100);s__Termitomyces_sp_ZA_2006a_HHDFL(100);	Otu00171	0.0596552	0.00676636	0	0.034638	0.0159521	0.0196002	0.00883002	0.0226347	0.01299	0	0	0.0142423	0	0	0	0	0	0	0	0	0	0	0	0	0	0	0	0
k__Fungi(100);p__Basidiomycota(100);c__Agaricomycetes(100);o__Agaricales(100);f__Lyophyllaceae(100);g__Termitomyces(100);unclassified(100);	Otu00121	0	0	0	0	0	0	0	0	0	0	0	0	0	0	0	0	0	0	0	0	0	0.054732	0.0489956	0.00929714	0.082021	0	0	0
k__Fungi(100);p__Basidiomycota(100);c__Agaricomycetes(100);o__Agaricales(100);f__Lyophyllaceae(100);g__Termitomyces(100);s__Termitomyces_sp_ZA_2006a_HHDFL(100);	Otu00305	0	0	0	0	0	0	0	0.192395	0	0	0	0	0	0	0	0	0	0	0	0	0	0	0	0	0	0	0	0
k__Fungi(100);p__Basidiomycota(100);c__Agaricomycetes(100);o__Agaricales(100);f__Lyophyllaceae(100);g__Termitomyces(100);s__Termitomyces_sp_ZA_2006a_HHDFL(100);	Otu00268	0	0	0.0203293	0.147212	0	0	0	0.0226347	0	0	0	0	0	0	0	0	0	0	0	0	0	0	0	0	0	0	0	0
k__Fungi(100);p__Basidiomycota(100);c__Agaricomycetes(100);o__Agaricales(100);unclassified(100);unclassified(100);unclassified(100);	Otu00242	0	0	0	0	0	0	0	0	0	0	0	0	0	0	0	0	0	0	0	0	0	0	0.187816	0	0	0	0	0
k__Fungi(100);p__Basidiomycota(100);c__Agaricomycetes(100);o__Agaricales(100);unclassified(100);unclassified(100);unclassified(100);	Otu00141	0	0	0	0	0	0	0	0	0	0	0	0	0	0	0	0	0	0	0	0	0	0.041049	0.0816593	0.00464857	0.056243	0	0	0
k__Fungi(100);p__Ascomycota(100);c__Sordariomycetes(100);o__Hypocreales(100);f__Hypocreaceae(100);g__Trichoderma(100);unclassified(99);	Otu00127	0	0	0	0	0	0	0	0	0	0	0	0	0	0	0	0	0	0	0	0	0	0	0	0	0	0.153234	0	0.0291554
k__Fungi(100);p__Basidiomycota(100);c__Agaricomycetes(100);o__Agaricales(100);f__Lyophyllaceae(100);g__Termitomyces(100);s__Termitomyces_sp_ZA_2006a_HHDFL(100);	Otu00330	0	0	0	0	0	0	0	0.181077	0	0	0	0	0	0	0	0	0	0	0	0	0	0	0	0	0	0	0	0
k__Fungi(100);p__Basidiomycota(100);c__Agaricomycetes(100);o__Agaricales(100);f__Lyophyllaceae(100);g__Termitomyces(100);unclassified(100);	Otu00166	0	0	0	0	0	0	0	0	0	0	0	0	0	0	0	0	0	0	0	0	0	0.0820981	0.0408297	0.0557828	0	0	0	0
k__Fungi(100);p__Zygomycota(100);c__Zygomycota_class_Incertae_sedis(100);o__Mucorales(100);f__Mucoraceae(100);g__Mucor(99);unclassified(99);	Otu00116	0	0	0	0	0	0	0	0	0	0	0	0	0	0	0	0	0	0	0	0	0	0	0	0	0	0	0.040793	0.13703
k__Fungi(100);p__Basidiomycota(100);c__Agaricomycetes(100);o__Agaricales(100);f__Lyophyllaceae(100);g__Termitomyces(97);unclassified(97);	Otu00181	0	0	0	0	0	0	0	0	0	0	0	0	0	0	0	0	0	0	0	0	0	0.059293	0.0734934	0.0418371	0.00234346	0	0	0
k__Fungi(100);p__Basidiomycota(100);c__Agaricomycetes(100);o__Agaricales(100);unclassified(100);unclassified(100);unclassified(100);	Otu00176	0	0	0	0	0	0	0	0	0	0	0	0	0	0	0	0	0	0	0	0	0	0.0729761	0.0408297	0.0604314	0	0	0	0
k__Fungi(100);p__Basidiomycota(100);c__Agaricomycetes(100);o__Agaricales(100);f__Lyophyllaceae(100);g__Termitomyces(100);s__Termitomyces_sp_ZA_2006a_HHDFL(100);	Otu00179	0.0417586	0.0202991	0.0203293	0	0.0239282	0.0156801	0.00883002	0	0.00649498	0.0222965	0	0.0142423	0	0	0	0	0	0	0	0	0	0	0	0	0	0	0	0
k__Fungi(100);p__Basidiomycota(100);c__Agaricomycetes(100);o__Agaricales(100);f__Lyophyllaceae(100);g__Termitomyces(100);s__uncultured_Termitomyces(99);	Otu00088	0	0	0	0	0	0	0	0	0	0	0	0	0	0	0	0	0	0.0205204	0.0331126	0	0.119919	0	0	0	0	0	0	0
k__Fungi(100);p__Basidiomycota(100);c__Agaricomycetes(100);o__Agaricales(100);f__Lyophyllaceae(100);g__Termitomyces(100);s__uncultured_Termitomyces(100);	Otu00174	0	0	0	0	0	0	0	0	0	0	0	0	0.16747	0.00398804	0	0	0	0	0	0	0	0	0	0	0	0	0	0
k__Fungi(100);p__Basidiomycota(100);c__Agaricomycetes(100);o__Agaricales(100);unclassified(100);unclassified(100);unclassified(100);	Otu00151	0	0	0	0	0	0	0	0	0	0	0	0	0	0	0	0	0	0	0	0	0	0.041049	0.0408297	0.0511343	0.0374953	0	0	0
k__Fungi(100);p__Basidiomycota(100);c__Agaricomycetes(100);o__Agaricales(100);f__Lyophyllaceae(100);g__Termitomyces(100);s__Termitomyces_sp_ZA_2006a_HHDFL(100);	Otu00215	0.0775518	0	0	0.017319	0	0.00392003	0.00883002	0.0452694	0.00324749	0.00445931	0	0.00949487	0	0	0	0	0	0	0	0	0	0	0	0	0	0	0	0
k__Fungi(100);p__Basidiomycota(100);c__Agaricomycetes(100);o__Agaricales(100);f__Lyophyllaceae(100);g__Termitomyces(100);s__Termitomyces_sp_ZA_2006a_HHDFL(100);	Otu00289	0	0	0	0.129893	0	0	0.00441501	0.033952	0	0	0	0	0	0	0	0	0	0	0	0	0	0	0	0	0	0	0	0
k__Fungi(100);p__Basidiomycota(100);c__Agaricomycetes(100);o__Agaricales(100);unclassified(100);unclassified(100);unclassified(100);	Otu00136	0	0	0	0	0	0	0	0	0	0	0	0	0	0	0	0	0	0	0	0	0	0.031927	0.0326637	0.0371885	0.0656168	0	0	0
k__Fungi(100);p__Basidiomycota(100);c__Agaricomycetes(100);o__Agaricales(100);f__Lyophyllaceae(100);g__Termitomyces(100);unclassified(100);	Otu00123	0	0	0	0	0	0	0	0	0	0	0	0	0	0	0	0	0	0	0	0	0	0.041049	0.00816593	0.0232428	0.0937383	0	0	0
k__Fungi(100);p__Basidiomycota(100);c__Agaricomycetes(100);o__Agaricales(100);f__Lyophyllaceae(100);g__Termitomyces(100);unclassified(100);	Otu00139	0	0	0	0	0	0	0	0	0	0	0	0	0	0	0	0	0	0	0	0	0	0.041049	0.0408297	0.0232428	0.0609299	0	0	0
k__Fungi(100);p__Basidiomycota(100);c__Agaricomycetes(100);o__Agaricales(100);f__Lyophyllaceae(100);g__Termitomyces(98);unclassified(98);	Otu00164	0	0	0	0	0	0	0	0	0	0	0	0	0	0	0	0	0	0	0	0	0	0.109464	0	0.0557828	0	0	0	0
k__Fungi(100);p__Basidiomycota(100);c__Agaricomycetes(100);o__Agaricales(100);f__Lyophyllaceae(100);g__Termitomyces(100);s__uncultured_Termitomyces(95);	Otu00162	0	0	0	0	0	0	0	0	0	0	0	0	0	0	0	0	0	0.0615612	0.0745033	0	0.0218035	0	0	0	0	0	0	0
k__Fungi(100);p__Basidiomycota(100);c__Agaricomycetes(100);o__Agaricales(100);f__Lyophyllaceae(100);g__Termitomyces(100);s__Termitomyces_sp_ZA_2006a_HHDFL(100);	Otu00308	0	0	0.0406587	0.0779356	0.00797607	0.00392003	0	0.033952	0	0	0	0	0	0	0	0	0	0	0	0	0	0	0	0	0	0	0	0
k__Fungi(100);p__Basidiomycota(100);c__Agaricomycetes(100);o__Agaricales(100);f__Lyophyllaceae(100);g__Termitomyces(100);s__uncultured_Termitomyces(100);	Otu00147	0	0	0	0	0	0	0	0	0	0	0	0	0	0	0	0	0	0.0410408	0.0331126	0.0129388	0.0345222	0	0	0	0	0	0	0
k__Fungi(100);p__Basidiomycota(100);c__Agaricomycetes(100);o__Agaricales(100);f__Lyophyllaceae(100);g__Termitomyces(100);unclassified(100);	Otu00197	0	0	0	0	0	0	0	0	0	0	0	0	0	0	0	0	0	0	0	0	0	0.013683	0.106157	0.00929714	0.025778	0	0	0
k__Fungi(100);p__Basidiomycota(100);c__Agaricomycetes(100);o__Agaricales(100);f__Lyophyllaceae(100);g__Termitomyces(100);s__Termitomyces_sp_ZA_2006a_HHDFL(100);	Otu00336	0	0	0	0.0692761	0	0	0	0.0905387	0	0	0	0	0	0	0	0	0	0	0	0	0	0	0	0	0	0	0	0
k__Fungi(100);p__Basidiomycota(100);c__Agaricomycetes(100);o__Agaricales(100);f__Lyophyllaceae(100);g__Termitomyces(100);s__Termitomyces_sp_ZA_2006a_HHDFL(100);	Otu00228	0.00596552	0	0.0406587	0.0259785	0.0119641	0.0196002	0.01766	0.0113173	0.00649498	0.00891862	0	0.00949487	0	0	0	0	0	0	0	0	0	0	0	0	0	0	0	0
k__Fungi(100);p__Basidiomycota(100);c__Agaricomycetes(100);o__Agaricales(100);unclassified(100);unclassified(100);unclassified(100);	Otu00274	0	0	0	0	0	0	0	0	0	0	0	0	0	0	0	0	0	0	0	0	0	0	0.155153	0	0.00234346	0	0	0
k__Fungi(100);p__Basidiomycota(100);c__Agaricomycetes(100);o__Agaricales(100);f__Lyophyllaceae(100);g__Termitomyces(100);s__uncultured_Termitomyces(100);	Otu00172	0	0	0	0	0	0	0	0	0	0	0	0	0	0	0	0	0	0.0328326	0.057947	0.0431295	0.0163526	0	0	0	0	0	0	0
k__Fungi(100);p__Basidiomycota(100);c__Agaricomycetes(100);o__Agaricales(100);f__Lyophyllaceae(100);g__Termitomyces(100);s__Termitomyces_sp_ZA_2006a_HHDFL(100);	Otu00182	0.00596552	0.00676636	0	0	0	0	0	0.0565867	0.0519599	0	0.0353385	0	0	0	0	0	0	0	0	0	0	0	0	0	0	0	0	0
k__Fungi(100);p__Basidiomycota(100);c__Agaricomycetes(100);o__Agaricales(100);f__Lyophyllaceae(100);g__Termitomyces(100);unclassified(100);	Otu00178	0	0	0	0	0	0	0	0	0	0	0	0	0	0	0	0	0	0	0	0	0	0.031927	0.0816593	0.00929714	0.0328084	0	0	0
k__Fungi(100);p__Basidiomycota(100);c__Agaricomycetes(100);o__Agaricales(100);f__Agaricaceae(100);g__Micropsalliota(100);unclassified(100);	Otu00219	0.155104	0	0	0	0	0	0	0	0	0	0	0	0	0	0	0	0	0	0	0	0	0	0	0	0	0	0	0
k__Fungi(100);p__Basidiomycota(100);c__Agaricomycetes(100);o__Agaricales(100);f__Lyophyllaceae(100);g__Termitomyces(100);s__uncultured_Termitomyces(100);	Otu00196	0	0	0	0	0	0	0	0	0	0	0	0	0.152246	0	0	0	0	0	0	0	0	0	0	0	0	0	0	0
k__Fungi(100);p__Basidiomycota(100);c__Agaricomycetes(100);o__Agaricales(100);f__Lyophyllaceae(100);g__Termitomyces(100);s__uncultured_Termitomyces(98);	Otu00160	0	0	0	0	0	0	0	0	0	0	0	0	0	0	0	0	0	0.049249	0.0331126	0	0.0272544	0	0	0	0	0	0	0
k__Fungi(100);p__Basidiomycota(100);c__Agaricomycetes(100);o__Agaricales(100);f__Lyophyllaceae(100);g__Termitomyces(100);s__uncultured_Termitomyces(100);	Otu00145	0	0	0	0	0	0	0	0	0	0	0	0	0.0304491	0.0638086	0.0571786	0	0	0	0	0	0	0	0	0	0	0	0	0
k__Fungi(100);p__Basidiomycota(100);c__Agaricomycetes(100);o__Agaricales(100);f__Lyophyllaceae(100);g__Termitomyces(100);s__uncultured_Termitomyces(85);	Otu00221	0	0	0	0	0	0	0	0	0	0	0	0	0	0	0	0	0.151172	0	0	0	0	0	0	0	0	0	0	0
k__Fungi(100);p__Basidiomycota(100);c__Agaricomycetes(100);o__Agaricales(100);unclassified(100);unclassified(100);unclassified(100);	Otu00183	0	0	0	0	0	0	0	0	0	0	0	0	0	0	0	0	0	0	0	0	0	0.004561	0.0816593	0.0278914	0.0351519	0	0	0
k__Fungi(100);p__Ascomycota(100);c__Sordariomycetes(100);o__Hypocreales(100);unclassified(100);unclassified(100);unclassified(100);	Otu00146	0	0	0	0	0	0	0	0	0	0	0	0	0	0	0	0	0	0	0	0	0	0	0	0	0	0.131344	0	0.0174932
k__Fungi(100);p__Basidiomycota(100);c__Agaricomycetes(100);o__Agaricales(100);f__Lyophyllaceae(100);g__Termitomyces(98);unclassified(98);	Otu00150	0	0	0	0	0	0	0	0	0	0	0	0	0	0	0	0	0	0	0	0	0	0.027366	0.0163319	0.0557828	0.0492126	0	0	0
k__Fungi(100);p__Basidiomycota(100);c__Agaricomycetes(100);o__Agaricales(100);unclassified(100);unclassified(100);unclassified(100);	Otu00133	0	0	0	0	0	0	0	0	0	0	0	0	0	0	0	0	0	0	0	0	0	0.04561	0.0163319	0.00464857	0.082021	0	0	0
k__Fungi(100);p__Basidiomycota(100);c__Agaricomycetes(100);o__Agaricales(100);f__Lyophyllaceae(100);g__Termitomyces(100);s__uncultured_Termitomyces(96);	Otu00264	0	0	0	0	0	0	0	0	0	0	0	0	0	0	0	0	0	0	0	0	0	0	0	0	0	0	0	0
k__Fungi(100);p__Basidiomycota(100);c__Agaricomycetes(100);o__Agaricales(100);f__Lyophyllaceae(100);g__Termitomyces(100);s__uncultured_Termitomyces(100);	Otu00154	0	0	0	0	0	0	0	0	0	0	0	0	0	0	0	0	0	0.0369367	0.0413907	0	0.0399731	0	0	0	0	0	0	0
k__Fungi(100);p__Basidiomycota(100);c__Agaricomycetes(100);o__Agaricales(100);f__Lyophyllaceae(100);g__Termitomyces(100);unclassified(100);	Otu00165	0	0	0	0	0	0	0	0	0	0	0	0	0	0	0	0	0	0	0	0	0	0.022805	0.0571615	0.0232428	0.0421822	0	0	0
k__Fungi(100);p__Basidiomycota(100);c__Agaricomycetes(100);o__Agaricales(100);f__Lyophyllaceae(100);g__Termitomyces(100);s__Termitomyces_sp_ZA_2006a_HHDFL(100);	Otu00186	0	0.00676636	0	0.00865951	0.0438684	0.00784006	0	0.0113173	0.00649498	0.0356745	0	0.0237372	0	0	0	0	0	0	0	0	0	0	0	0	0	0	0	0
k__Fungi(100);p__Basidiomycota(100);c__Agaricomycetes(100);o__Agaricales(100);f__Lyophyllaceae(100);g__Termitomyces(100);s__Termitomyces_sp_ZA_2006a_HHDFL(100);	Otu00338	0	0	0	0.121233	0	0	0	0.0226347	0	0	0	0	0	0	0	0	0	0	0	0	0	0	0	0	0	0	0	0
k__Fungi(100);p__Basidiomycota(100);c__Agaricomycetes(100);o__Agaricales(100);f__Lyophyllaceae(100);g__Termitomyces(100);s__Termitomyces_sp_ZA_2006a_HHDFL(100);	Otu00235	0.0298276	0.0135327	0	0	0.00398804	0	0.00441501	0.0565867	0.0259799	0.00445931	0.0039265	0	0	0	0	0	0	0	0	0	0	0	0	0	0	0	0	0
k__Fungi(100);p__Basidiomycota(100);c__Agaricomycetes(100);o__Agaricales(100);f__Lyophyllaceae(100);g__Termitomyces(100);unclassified(100);	Otu00203	0	0	0	0	0	0	0	0	0	0	0	0	0	0	0	0	0	0	0	0	0	0.0866591	0.0326637	0.0232428	0	0	0	0
k__Fungi(100);p__Basidiomycota(100);c__Agaricomycetes(100);o__Agaricales(100);f__Lyophyllaceae(100);g__Termitomyces(100);s__Termitomyces_sp_ZA_2006a_HHDFL(100);	Otu00413	0	0	0	0.017319	0	0	0	0.124491	0	0	0	0	0	0	0	0	0	0	0	0	0	0	0	0	0	0	0	0
k__Fungi(100);p__Ascomycota(100);c__Sordariomycetes(100);o__Hypocreales(100);f__Nectriaceae(100);unclassified(82);unclassified(82);	Otu00142	0	0	0	0	0	0	0	0	0	0	0	0	0	0	0	0	0	0	0	0	0	0	0	0	0	0.0802656	0	0.0612263
k__Fungi(100);p__Basidiomycota(100);c__Agaricomycetes(100);o__Agaricales(100);f__Lyophyllaceae(100);g__Termitomyces(100);unclassified(100);	Otu00163	0	0	0	0	0	0	0	0	0	0	0	0	0	0	0	0	0	0	0	0	0	0.041049	0.0326637	0.0232428	0.0445257	0	0	0
k__Fungi(100);p__Basidiomycota(100);c__Agaricomycetes(100);o__Agaricales(100);f__Lyophyllaceae(100);g__Termitomyces(100);s__Termitomyces_sp_ZA_2006a_HHDFL(100);	Otu00229	0.0238621	0.0608972	0	0	0	0	0.00441501	0.0226347	0.0292274	0	0	0	0	0	0	0	0	0	0	0	0	0	0	0	0	0	0	0
k__Fungi(100);p__Basidiomycota(100);c__Agaricomycetes(100);o__Agaricales(100);f__Lyophyllaceae(100);g__Termitomyces(100);s__uncultured_Termitomyces(100);	Otu00157	0	0	0	0	0	0	0	0	0	0	0	0	0	0	0	0	0	0.0369367	0.0248344	0.00862589	0.0345222	0	0	0	0	0	0	0
k__Fungi(100);p__Basidiomycota(100);c__Agaricomycetes(100);o__Agaricales(100);f__Lyophyllaceae(100);g__Termitomyces(100);s__uncultured_Termitomyces(100);	Otu00234	0	0	0	0	0	0	0	0	0	0	0	0	0	0	0	0	0.139543	0	0	0	0	0	0	0	0	0	0	0
k__Fungi(100);p__Basidiomycota(100);c__Agaricomycetes(100);o__Agaricales(100);f__Lyophyllaceae(100);g__Termitomyces(100);unclassified(100);	Otu00200	0	0	0	0	0	0	0	0	0	0	0	0	0	0	0	0	0	0	0	0	0	0.0684151	0.0244978	0.0464857	0	0	0	0
k__Fungi(100);p__Basidiomycota(100);c__Agaricomycetes(100);o__Agaricales(100);f__Lyophyllaceae(100);g__Termitomyces(100);unclassified(100);	Otu00314	0	0	0	0	0	0	0	0	0	0	0	0	0	0	0	0	0	0	0	0	0	0	0.138821	0	0	0	0	0
k__Fungi(100);p__Basidiomycota(100);c__Agaricomycetes(100);o__Agaricales(100);f__Lyophyllaceae(100);g__Termitomyces(100);unclassified(100);	Otu00321	0	0	0	0	0	0	0	0	0	0	0	0	0	0	0	0	0	0	0	0	0	0	0.138821	0	0	0	0	0
k__Fungi(100);p__Basidiomycota(100);c__Agaricomycetes(100);o__Agaricales(100);unclassified(100);unclassified(100);unclassified(100);	Otu00324	0	0	0	0	0	0	0	0	0	0	0	0	0	0	0	0	0	0	0	0	0	0	0.138821	0	0	0	0	0
k__Fungi(100);p__Basidiomycota(100);c__Agaricomycetes(100);o__Agaricales(100);f__Agaricaceae(100);g__Micropsalliota(100);unclassified(100);	Otu00240	0.137207	0	0	0	0	0	0	0	0	0	0	0	0	0	0	0	0	0	0	0	0	0	0	0	0	0	0	0
k__Fungi(100);p__Basidiomycota(100);c__Agaricomycetes(100);o__Agaricales(100);f__Lyophyllaceae(100);g__Termitomyces(100);s__Termitomyces_sp_ZA_2006a_HHDFL(100);	Otu00207	0.011931	0.0135327	0	0	0.0199402	0.0274402	0.00883002	0.0226347	0	0.00891862	0	0.0237372	0	0	0	0	0	0	0	0	0	0	0	0	0	0	0	0
k__Fungi(100);p__Basidiomycota(100);c__Agaricomycetes(100);o__Agaricales(100);f__Lyophyllaceae(100);g__Termitomyces(100);s__Termitomyces_sp_ZA_2006a_HHDFL(100);	Otu00194	0.0536897	0	0	0	0	0	0	0.0113173	0.0357224	0	0.0353385	0	0	0	0	0	0	0	0	0	0	0	0	0	0	0	0	0
k__Fungi(100);p__Basidiomycota(100);c__Agaricomycetes(100);o__Agaricales(100);f__Lyophyllaceae(100);g__Termitomyces(100);s__uncultured_Termitomyces(100);	Otu00158	0	0	0	0	0	0	0	0	0	0	0	0	0.0456737	0.0358923	0.0544558	0	0	0	0	0	0	0	0	0	0	0	0	0
k__Fungi(100);p__Basidiomycota(100);c__Agaricomycetes(100);o__Agaricales(100);f__Lyophyllaceae(100);g__Termitomyces(100);s__Termitomyces_sp_ZA_2006a_HHDFL(100);	Otu00252	0.0357931	0.0541309	0	0	0	0.00784006	0	0.0226347	0.00974247	0	0	0.00474744	0	0	0	0	0	0	0	0	0	0	0	0	0	0	0	0
k__Fungi(100);p__Basidiomycota(100);c__Agaricomycetes(100);o__Agaricales(100);f__Lyophyllaceae(100);g__Termitomyces(100);unclassified(100);	Otu00173	0	0	0	0	0	0	0	0	0	0	0	0	0	0	0	0	0	0	0	0	0	0.054732	0.0326637	0.00464857	0.0421822	0	0	0
k__Fungi(100);p__Basidiomycota(100);c__Agaricomycetes(100);o__Agaricales(100);f__Lyophyllaceae(100);g__Termitomyces(100);s__uncultured_Termitomyces(100);	Otu00241	0	0	0	0	0	0	0	0	0	0	0	0	0	0	0	0	0.133729	0	0	0	0	0	0	0	0	0	0	0
k__Fungi(100);p__Basidiomycota(100);c__Agaricomycetes(100);o__Agaricales(100);f__Lyophyllaceae(100);g__Termitomyces(100);s__uncultured_Termitomyces(100);	Otu00245	0	0	0	0	0	0	0	0	0	0	0	0	0	0	0	0	0.133729	0	0	0	0	0	0	0	0	0	0	0
k__Fungi(100);p__Basidiomycota(100);c__Agaricomycetes(100);o__Agaricales(100);f__Lyophyllaceae(100);g__Termitomyces(100);s__uncultured_Termitomyces(100);	Otu00199	0	0	0	0	0	0	0	0	0	0	0	0	0	0	0	0	0	0	0	0.0646942	0.0109018	0	0	0	0	0	0	0
k__Fungi(100);p__Basidiomycota(100);c__Agaricomycetes(100);o__Agaricales(100);f__Lyophyllaceae(100);g__Termitomyces(100);s__Termitomyces_sp_ZA_2006a_HHDFL(100);	Otu00256	0.011931	0.00676636	0.0203293	0.017319	0.0199402	0.00784006	0.00883002	0.0113173	0	0.0178372	0	0.00949487	0	0	0	0	0	0	0	0	0	0	0	0	0	0	0	0
k__Fungi(100);p__Basidiomycota(100);c__Agaricomycetes(100);o__Agaricales(100);f__Lyophyllaceae(100);g__Termitomyces(100);unclassified(100);	Otu00161	0	0	0	0	0	0	0	0	0	0	0	0	0	0	0	0	0	0	0	0	0	0.022805	0.0408297	0.00929714	0.0585864	0	0	0
k__Fungi(100);p__Basidiomycota(100);c__Agaricomycetes(100);o__Agaricales(100);f__Lyophyllaceae(100);g__Termitomyces(100);unclassified(100);	Otu00334	0	0	0	0	0	0	0	0	0	0	0	0	0	0	0	0	0	0	0	0	0	0	0.130655	0	0	0	0	0
k__Fungi(100);p__Basidiomycota(100);c__Agaricomycetes(100);o__Agaricales(100);f__Lyophyllaceae(100);g__Termitomyces(100);s__Termitomyces_sp_ZA_2006a_HHDFL(100);	Otu00260	0.0477242	0.0135327	0	0	0.00398804	0	0	0.0452694	0.0194849	0	0	0	0	0	0	0	0	0	0	0	0	0	0	0	0	0	0	0
k__Fungi(100);p__Basidiomycota(100);c__Agaricomycetes(100);o__Agaricales(100);f__Lyophyllaceae(100);g__Termitomyces(100);unclassified(100);	Otu00248	0	0	0	0	0	0	0	0	0	0	0	0	0	0	0	0	0	0	0	0	0	0.050171	0.0653275	0.0139457	0	0	0	0
k__Fungi(100);p__Basidiomycota(100);c__Agaricomycetes(100);o__Agaricales(100);f__Lyophyllaceae(100);g__Termitomyces(100);unclassified(100);	Otu00180	0	0	0	0	0	0	0	0	0	0	0	0	0	0	0	0	0	0	0	0	0	0.018244	0.0408297	0.0278914	0.0421822	0	0	0
k__Fungi(100);p__Basidiomycota(100);c__Agaricomycetes(100);o__Agaricales(100);f__Lyophyllaceae(100);g__Termitomyces(100);s__Termitomyces_sp_ZA_2006a_HHDFL(100);	Otu00343	0.00596552	0.00676636	0.060988	0.017319	0.00797607	0.00784006	0	0	0.00324749	0.00445931	0	0.0142423	0	0	0	0	0	0	0	0	0	0	0	0	0	0	0	0
k__Fungi(100);p__Basidiomycota(100);c__Agaricomycetes(100);o__Agaricales(100);unclassified(100);unclassified(100);unclassified(100);	Otu00153	0	0	0	0	0	0	0	0	0	0	0	0	0	0	0	0	0	0	0	0	0	0.027366	0	0.0371885	0.0609299	0	0	0
k__Fungi(100);p__Basidiomycota(100);c__Agaricomycetes(100);o__Agaricales(100);f__Lyophyllaceae(100);g__Termitomyces(100);s__Termitomyces_sp_ZA_2006a_HHDFL(100);	Otu00482	0	0	0	0	0	0	0	0.124491	0	0	0	0	0	0	0	0	0	0	0	0	0	0	0	0	0	0	0	0
k__Fungi(100);p__Basidiomycota(100);c__Agaricomycetes(100);o__Agaricales(100);f__Lyophyllaceae(100);g__Termitomyces(100);s__Termitomyces_sp_ZA_2006a_HHDFL(100);	Otu00244	0.00596552	0.0202991	0.0203293	0.00865951	0.0239282	0.0117601	0	0	0.00649498	0.0222965	0	0.00474744	0	0	0	0	0	0	0	0	0	0	0	0	0	0	0	0
k__Fungi(100);p__Basidiomycota(100);c__Agaricomycetes(100);o__Agaricales(100);unclassified(100);unclassified(100);unclassified(100);	Otu00238	0	0	0	0	0	0	0	0	0	0	0	0	0	0	0	0	0	0	0	0	0	0.063854	0.0326637	0.0278914	0	0	0	0
k__Fungi(100);p__Basidiomycota(100);c__Agaricomycetes(100);o__Agaricales(100);f__Lyophyllaceae(100);g__Termitomyces(100);s__Termitomyces_sp_ZA_2006a_HHDFL(100);	Otu00500	0	0	0.060988	0.051957	0	0	0	0.0113173	0	0	0	0	0	0	0	0	0	0	0	0	0	0	0	0	0	0	0	0
k__Fungi(100);p__Basidiomycota(100);c__Agaricomycetes(100);o__Agaricales(100);f__Lyophyllaceae(100);g__Termitomyces(100);unclassified(100);	Otu00220	0	0	0	0	0	0	0	0	0	0	0	0	0	0	0	0	0	0	0	0	0	0.054732	0.00816593	0.0604314	0	0	0	0
k__Fungi(100);p__Basidiomycota(100);c__Agaricomycetes(100);o__Agaricales(100);f__Lyophyllaceae(100);g__Termitomyces(100);unclassified(100);	Otu00167	0	0	0	0	0	0	0	0	0	0	0	0	0	0	0	0	0	0	0	0	0	0.036488	0.0163319	0.0232428	0.0468691	0	0	0
k__Fungi(100);p__Basidiomycota(100);c__Agaricomycetes(100);o__Agaricales(100);f__Lyophyllaceae(100);g__Termitomyces(100);s__Termitomyces_sp_ZA_2006a_HHDFL(100);	Otu00304	0.00596552	0	0.0406587	0.017319	0.0119641	0.00784006	0.00441501	0.0113173	0.00974247	0.00891862	0	0.00474744	0	0	0	0	0	0	0	0	0	0	0	0	0	0	0	0
k__Fungi(100);p__Basidiomycota(100);c__Agaricomycetes(100);o__Agaricales(100);f__Lyophyllaceae(100);g__Termitomyces(100);s__Termitomyces_sp_ZA_2006a_HHDFL(100);	Otu00285	0.0178966	0.00676636	0	0	0	0	0	0.067904	0.0292274	0	0	0	0	0	0	0	0	0	0	0	0	0	0	0	0	0	0	0
k__Fungi(100);p__Basidiomycota(100);c__Agaricomycetes(100);o__Agaricales(100);f__Lyophyllaceae(100);g__Termitomyces(100);s__Termitomyces_sp_ZA_2006a_HHDFL(100);	Otu00227	0.0178966	0.00676636	0	0.00865951	0.00797607	0.0274402	0.00883002	0.0113173	0.00974247	0.0133779	0	0.00949487	0	0	0	0	0	0	0	0	0	0	0	0	0	0	0	0
k__Fungi(100);p__Basidiomycota(100);c__Agaricomycetes(100);o__Agaricales(100);f__Lyophyllaceae(100);g__Termitomyces(100);s__Termitomyces_sp_ZA_2006a_HHDFL(100);	Otu00313	0.00596552	0	0.0406587	0	0	0.0117601	0.0264901	0.0226347	0	0.00445931	0	0.00949487	0	0	0	0	0	0	0	0	0	0	0	0	0	0	0	0
k__Fungi(100);p__Basidiomycota(100);c__Agaricomycetes(100);o__Agaricales(100);f__Lyophyllaceae(100);g__Termitomyces(100);s__Termitomyces_sp_ZA_2006a_HHDFL(100);	Otu00217	0	0.0135327	0	0.00865951	0.0358923	0.0117601	0	0	0	0.0267559	0	0.0237372	0	0	0	0	0	0	0	0	0	0	0	0	0	0	0	0
k__Fungi(100);p__Basidiomycota(100);c__Agaricomycetes(100);o__Agaricales(100);f__Lyophyllaceae(100);g__Termitomyces(100);s__Termitomyces_sp_ZA_2006a_HHDFL(100);	Otu00230	0.00596552	0.0135327	0	0.017319	0.0119641	0.00392003	0.0309051	0	0.01299	0.00891862	0	0.0142423	0	0	0	0	0	0	0	0	0	0	0	0	0	0	0	0
k__Fungi(100);p__Basidiomycota(100);c__Agaricomycetes(100);o__Agaricales(100);f__Lyophyllaceae(100);g__Termitomyces(100);s__uncultured_Termitomyces(100);	Otu00204	0	0	0	0	0	0	0	0	0	0	0	0	0	0	0	0	0	0.053353	0.0496689	0	0.0163526	0	0	0	0	0	0	0
k__Fungi(100);p__Basidiomycota(100);c__Agaricomycetes(100);o__Agaricales(100);f__Lyophyllaceae(100);g__Termitomyces(100);unclassified(65);	Otu00306	0	0	0	0	0	0	0	0	0	0	0	0	0	0	0	0	0	0	0	0	0	0	0	0	0	0	0	0
k__Fungi(100);p__Basidiomycota(100);c__Agaricomycetes(100);o__Agaricales(100);unclassified(100);unclassified(100);unclassified(100);	Otu00362	0	0	0	0	0	0	0	0	0	0	0	0	0	0	0	0	0	0	0	0	0	0	0.114323	0.00464857	0	0	0	0
k__Fungi(100);p__Basidiomycota(100);c__Agaricomycetes(100);o__Agaricales(100);f__Lyophyllaceae(100);g__Termitomyces(100);s__Termitomyces_sp_ZA_2006a_HHDFL(100);	Otu00275	0.00596552	0.00676636	0.0203293	0.017319	0.0159521	0.00784006	0	0.0113173	0.00974247	0	0	0.0237372	0	0	0	0	0	0	0	0	0	0	0	0	0	0	0	0
k__Fungi(100);p__Basidiomycota(100);c__Agaricomycetes(100);o__Agaricales(100);f__Lyophyllaceae(100);g__Termitomyces(100);unclassified(100);	Otu00175	0	0	0	0	0	0	0	0	0	0	0	0	0	0	0	0	0	0	0	0	0	0.04561	0	0.03254	0.0398388	0	0	0
k__Fungi(100);p__Basidiomycota(100);c__Agaricomycetes(100);o__Agaricales(100);unclassified(100);unclassified(100);unclassified(100);	Otu00155	0	0	0	0	0	0	0	0	0	0	0	0	0	0	0	0	0	0	0	0	0	0.031927	0.00816593	0.00929714	0.0679603	0	0	0
k__Fungi(100);p__Basidiomycota(100);c__Agaricomycetes(100);o__Agaricales(100);f__Lyophyllaceae(100);g__Termitomyces(100);s__uncultured_Termitomyces(100);	Otu00185	0	0	0	0	0	0	0	0	0	0	0	0	0.0507485	0.0279163	0.0381191	0	0	0	0	0	0	0	0	0	0	0	0	0
k__Fungi(100);p__Basidiomycota(100);c__Agaricomycetes(100);o__Agaricales(100);unclassified(100);unclassified(100);unclassified(100);	Otu00370	0	0	0	0	0	0	0	0	0	0	0	0	0	0	0	0	0	0	0	0	0	0	0.114323	0	0.00234346	0	0	0
k__Fungi(100);p__Basidiomycota(100);c__Agaricomycetes(100);o__Agaricales(100);f__Lyophyllaceae(100);g__Termitomyces(100);unclassified(100);	Otu00277	0	0	0	0	0	0	0	0	0	0	0	0	0	0	0	0	0.116286	0	0	0	0	0	0	0	0	0	0	0
k__Fungi(100);p__Basidiomycota(100);c__Agaricomycetes(100);o__Agaricales(100);unclassified(100);unclassified(100);unclassified(100);	Otu00170	0	0	0	0	0	0	0	0	0	0	0	0	0	0	0	0	0	0	0	0	0	0.018244	0.00816593	0.0371885	0.0515561	0	0	0
k__Fungi(100);p__Basidiomycota(100);c__Agaricomycetes(100);o__Agaricales(100);f__Lyophyllaceae(100);g__Termitomyces(100);s__Termitomyces_sp_ZA_2006a_HHDFL(100);	Otu00273	0.011931	0.0135327	0.0203293	0.00865951	0.00398804	0	0.00883002	0	0.00649498	0.0222965	0	0.0189897	0	0	0	0	0	0	0	0	0	0	0	0	0	0	0	0
k__Fungi(100);p__Basidiomycota(100);c__Agaricomycetes(100);o__Agaricales(100);f__Lyophyllaceae(100);g__Termitomyces(100);s__Termitomyces_sp_ZA_2006a_HHDFL(100);	Otu00300	0.0536897	0.0135327	0	0	0	0	0	0.033952	0.01299	0	0	0	0	0	0	0	0	0	0	0	0	0	0	0	0	0	0	0
k__Fungi(100);p__Basidiomycota(100);c__Agaricomycetes(100);o__Agaricales(100);f__Lyophyllaceae(100);g__Termitomyces(100);unclassified(100);	Otu00239	0	0	0	0	0	0	0	0	0	0	0	0	0	0	0	0	0	0	0	0	0	0.0729761	0.0163319	0.0232428	0	0	0	0
k__Fungi(100);p__Basidiomycota(100);c__Agaricomycetes(100);o__Agaricales(100);f__Lyophyllaceae(100);g__Termitomyces(100);s__uncultured_Termitomyces(82);	Otu00344	0	0	0	0	0	0	0	0	0	0	0	0	0	0	0	0	0	0	0	0	0	0	0	0	0	0	0	0
k__Fungi(100);p__Ascomycota(100);c__Dothideomycetes(100);o__Capnodiales(100);f__Davidiellaceae(100);unclassified(100);unclassified(100);	Otu00184	0	0	0	0	0	0	0	0	0	0	0	0	0	0	0	0	0	0	0	0	0	0	0	0	0	0.0109453	0.0571102	0.0437331
k__Fungi(100);p__Basidiomycota(100);c__Agaricomycetes(100);o__Agaricales(100);f__Lyophyllaceae(100);g__Termitomyces(100);unclassified(100);	Otu00187	0	0	0	0	0	0	0	0	0	0	0	0	0	0	0	0	0	0	0	0	0	0.027366	0.0163319	0.0278914	0.0398388	0	0	0
k__Fungi(100);p__Basidiomycota(100);c__Agaricomycetes(100);o__Agaricales(100);f__Lyophyllaceae(100);g__Termitomyces(100);unclassified(100);	Otu00213	0	0	0	0	0	0	0	0	0	0	0	0	0	0	0	0	0	0	0	0	0	0.031927	0.0326637	0.0185943	0.0281215	0	0	0
k__Fungi(100);p__Basidiomycota(100);c__Agaricomycetes(100);o__Agaricales(100);f__Lyophyllaceae(100);g__Termitomyces(100);s__uncultured_Termitomyces(89);	Otu00214	0	0	0	0	0	0	0	0	0	0	0	0	0	0	0	0	0	0.0328326	0.0496689	0.00862589	0.0199866	0	0	0	0	0	0	0
k__Fungi(100);p__Basidiomycota(100);c__Agaricomycetes(100);o__Agaricales(100);f__Lyophyllaceae(100);g__Termitomyces(100);s__uncultured_Termitomyces(100);	Otu00169	0	0	0	0	0	0	0	0	0	0	0	0	0.0202994	0.0199402	0.0707926	0	0	0	0	0	0	0	0	0	0	0	0	0
k__Fungi(100);p__Basidiomycota(100);c__Agaricomycetes(100);o__Agaricales(100);f__Lyophyllaceae(100);g__Termitomyces(100);s__Termitomyces_sp_ZA_2006a_HHDFL(100);	Otu00779	0	0	0.0813173	0.017319	0	0	0	0.0113173	0	0	0	0	0	0	0	0	0	0	0	0	0	0	0	0	0	0	0	0
k__Fungi(100);p__Basidiomycota(100);c__Agaricomycetes(100);o__Agaricales(100);f__Lyophyllaceae(100);g__Termitomyces(100);s__Termitomyces_sp_ZA_2006a_HHDFL(100);	Otu00453	0	0	0	0.0865951	0	0	0	0.0226347	0	0	0	0	0	0	0	0	0	0	0	0	0	0	0	0	0	0	0	0
k__Fungi(100);p__Basidiomycota(100);c__Agaricomycetes(100);o__Agaricales(100);f__Lyophyllaceae(100);g__Termitomyces(100);unclassified(100);	Otu00255	0	0	0	0	0	0	0	0	0	0	0	0	0	0	0	0	0	0	0	0	0	0.063854	0.0163319	0.0278914	0	0	0	0
k__Fungi(100);p__Basidiomycota(100);c__Agaricomycetes(100);o__Agaricales(100);f__Lyophyllaceae(100);g__Termitomyces(100);s__Termitomyces_sp_ZA_2006a_HHDFL(100);	Otu00320	0.00596552	0	0.0203293	0.034638	0.0119641	0.00784006	0.01766	0	0	0	0	0.00949487	0	0	0	0	0	0	0	0	0	0	0	0	0	0	0	0
k__Fungi(100);p__Basidiomycota(100);c__Agaricomycetes(100);o__Agaricales(100);f__Lyophyllaceae(100);g__Termitomyces(100);unclassified(100);	Otu00211	0	0	0	0	0	0	0	0	0	0	0	0	0	0	0	0	0	0	0	0	0	0.022805	0.0326637	0.0185943	0.0328084	0	0	0
k__Fungi(100);p__Basidiomycota(100);c__Agaricomycetes(100);o__Agaricales(100);f__Lyophyllaceae(100);g__Termitomyces(100);s__uncultured_Termitomyces(100);	Otu00295	0	0	0	0	0	0	0	0	0	0	0	0	0	0	0	0	0	0.0164163	0.0165563	0	0.00363392	0	0	0	0	0	0	0
k__Fungi(100);p__Ascomycota(100);c__Sordariomycetes(100);o__Hypocreales(100);f__Nectriaceae(100);unclassified(97);unclassified(97);	Otu00192	0	0	0	0	0	0	0	0	0	0	0	0	0	0	0	0	0	0	0	0	0	0	0	0	0	0.0948594	0	0.0116621
k__Fungi(100);p__Basidiomycota(100);c__Agaricomycetes(100);o__Agaricales(100);f__Lyophyllaceae(100);g__Termitomyces(100);s__uncultured_Termitomyces(94);	Otu00356	0	0	0	0	0	0	0	0	0	0	0	0	0	0	0	0	0	0	0	0	0	0	0	0	0	0	0	0
k__Fungi(100);p__Basidiomycota(100);c__Agaricomycetes(100);o__Agaricales(100);f__Lyophyllaceae(100);g__Termitomyces(100);s__Termitomyces_sp_ZA_2006a_HHDFL(100);	Otu00525	0	0	0	0.0259785	0	0	0	0.0792214	0	0	0	0	0	0	0	0	0	0	0	0	0	0	0	0	0	0	0	0
k__Fungi(100);p__Ascomycota(100);c__Dothideomycetes(100);o__Dothideales(100);f__Dothioraceae(100);g__Aureobasidium(100);s__Aureobasidium_pullulans(100);	Otu00243	0	0	0.0203293	0	0.00398804	0	0	0	0.0194849	0	0	0	0.0101497	0.00398804	0.00544558	0	0	0	0	0	0	0.013683	0	0	0	0.00364844	0.0244758	0
k__Fungi(100);p__Basidiomycota(100);c__Agaricomycetes(100);o__Agaricales(100);f__Lyophyllaceae(100);g__Termitomyces(95);unclassified(95);	Otu00280	0	0	0	0	0	0	0	0	0	0	0	0	0	0	0	0	0	0	0	0	0	0.050171	0.0408297	0.0139457	0	0	0	0
k__Fungi(100);p__Basidiomycota(100);c__Agaricomycetes(100);o__Agaricales(100);f__Lyophyllaceae(100);g__Termitomyces(100);s__uncultured_Termitomyces(84);	Otu00291	0	0	0	0	0	0	0	0	0	0	0	0	0	0	0	0	0.104657	0	0	0	0	0	0	0	0	0	0	0
k__Fungi(100);p__Basidiomycota(100);c__Agaricomycetes(100);o__Agaricales(100);f__Lyophyllaceae(100);g__Termitomyces(100);s__uncultured_Termitomyces(56);	Otu00297	0	0	0	0	0	0	0	0	0	0	0	0	0	0	0	0	0.104657	0	0	0	0	0	0	0	0	0	0	0
k__Fungi(100);p__Basidiomycota(100);c__Agaricomycetes(100);o__Agaricales(100);f__Lyophyllaceae(100);g__Termitomyces(100);s__uncultured_Termitomyces(84);	Otu00298	0	0	0	0	0	0	0	0	0	0	0	0	0	0	0	0	0.104657	0	0	0	0	0	0	0	0	0	0	0
k__Fungi(100);p__Basidiomycota(100);c__Agaricomycetes(100);o__Agaricales(100);f__Lyophyllaceae(100);g__Termitomyces(100);s__uncultured_Termitomyces(100);	Otu00299	0	0	0	0	0	0	0	0	0	0	0	0	0	0	0	0	0.104657	0	0	0	0	0	0	0	0	0	0	0
k__Fungi(100);p__Basidiomycota(100);c__Agaricomycetes(100);o__Agaricales(100);f__Lyophyllaceae(100);g__Termitomyces(100);s__uncultured_Termitomyces(80);	Otu00236	0	0	0	0	0	0	0	0	0	0	0	0	0	0	0	0	0	0.0205204	0.0496689	0	0.0199866	0	0	0	0	0	0	0
k__Fungi(100);p__Basidiomycota(100);c__Agaricomycetes(100);o__Agaricales(100);f__Lyophyllaceae(100);g__Termitomyces(100);s__Termitomyces_sp_ZA_2006a_HHDFL(100);	Otu00257	0.00596552	0	0.0203293	0	0	0.0627205	0.00441501	0	0.00649498	0	0	0	0	0.00398804	0	0	0	0	0	0	0	0	0	0	0	0	0	0
k__Fungi(100);p__Basidiomycota(100);c__Agaricomycetes(100);o__Agaricales(100);f__Lyophyllaceae(100);g__Termitomyces(100);s__Termitomyces_sp_ZA_2006a_HHDFL(100);	Otu00390	0	0	0.0406587	0.00865951	0.0159521	0.00784006	0	0.0113173	0	0	0	0.0189897	0	0	0	0	0	0	0	0	0	0	0	0	0	0	0	0
k__Fungi(100);p__Basidiomycota(100);c__Agaricomycetes(100);o__Agaricales(100);f__Lyophyllaceae(100);g__Termitomyces(100);unclassified(100);	Otu00208	0	0	0	0	0	0	0	0	0	0	0	0	0	0	0	0	0	0	0	0	0	0.022805	0.0244978	0.0232428	0.0328084	0	0	0
k__Fungi(100);p__Basidiomycota(100);c__Agaricomycetes(100);o__Agaricales(100);f__Lyophyllaceae(100);g__Termitomyces(100);s__Termitomyces_sp_ZA_2006a_HHDFL(100);	Otu00387	0.0238621	0	0.0406587	0.00865951	0.0119641	0	0.00883002	0	0	0.00445931	0	0.00474744	0	0	0	0	0	0	0	0	0	0	0	0	0	0	0	0
k__Fungi(100);p__Basidiomycota(100);c__Agaricomycetes(100);o__Agaricales(100);f__Lyophyllaceae(100);g__Termitomyces(100);s__Termitomyces_sp_ZA_2006a_HHDFL(100);	Otu00331	0.011931	0	0.0203293	0	0.00398804	0.00392003	0.00883002	0.0226347	0.00324749	0.00891862	0	0.0189897	0	0	0	0	0	0	0	0	0	0	0	0	0	0	0	0
k__Fungi(100);p__Basidiomycota(100);c__Agaricomycetes(100);o__Agaricales(100);unclassified(100);unclassified(100);unclassified(100);	Otu00188	0	0	0	0	0	0	0	0	0	0	0	0	0	0.00797607	0	0	0	0	0	0	0	0.018244	0.00816593	0.0232428	0.0445257	0	0	0
k__Fungi(100);p__Basidiomycota(100);c__Agaricomycetes(100);o__Agaricales(100);f__Lyophyllaceae(100);g__Termitomyces(100);s__Termitomyces_sp_ZA_2006a_HHDFL(100);	Otu00279	0.00596552	0.00676636	0.0203293	0	0.0239282	0.00784006	0	0	0	0.0222965	0	0.0142423	0	0	0	0	0	0	0	0	0	0	0	0	0	0	0	0
k__Fungi(100);p__Basidiomycota(100);c__Agaricomycetes(100);o__Agaricales(100);f__Lyophyllaceae(100);g__Termitomyces(100);s__uncultured_Termitomyces(59);	Otu00307	0	0	0	0	0	0	0	0	0	0	0	0	0	0	0	0	0.098843	0	0	0	0	0	0	0	0	0	0	0
k__Fungi(100);p__Basidiomycota(100);c__Agaricomycetes(100);o__Agaricales(100);f__Lyophyllaceae(100);g__Termitomyces(100);s__uncultured_Termitomyces(95);	Otu00310	0	0	0	0	0	0	0	0	0	0	0	0	0	0	0	0	0.098843	0	0	0	0	0	0	0	0	0	0	0
k__Fungi(100);p__Basidiomycota(100);c__Agaricomycetes(100);o__Agaricales(100);f__Lyophyllaceae(100);g__Termitomyces(100);s__uncultured_Termitomyces(77);	Otu00312	0	0	0	0	0	0	0	0	0	0	0	0	0	0	0	0	0.098843	0	0	0	0	0	0	0	0	0	0	0
k__Fungi(100);p__Basidiomycota(100);c__Agaricomycetes(100);o__Agaricales(100);f__Lyophyllaceae(100);g__Termitomyces(100);s__uncultured_Termitomyces(71);	Otu00315	0	0	0	0	0	0	0	0	0	0	0	0	0	0	0	0	0.098843	0	0	0	0	0	0	0	0	0	0	0
k__Fungi(100);p__Basidiomycota(100);c__Agaricomycetes(100);o__Agaricales(100);f__Lyophyllaceae(100);g__Termitomyces(100);s__uncultured_Termitomyces(100);	Otu00318	0	0	0	0	0	0	0	0	0	0	0	0	0	0	0	0	0.098843	0	0	0	0	0	0	0	0	0	0	0
k__Fungi(100);p__Basidiomycota(100);c__Agaricomycetes(100);o__Agaricales(100);f__Lyophyllaceae(100);g__Termitomyces(100);s__uncultured_Termitomyces(100);	Otu00342	0	0	0	0	0	0	0	0	0	0	0	0	0	0	0	0	0	0.0205204	0.0745033	0	0.00363392	0	0	0	0	0	0	0
k__Fungi(100);p__Basidiomycota(100);c__Agaricomycetes(100);o__Agaricales(100);f__Lyophyllaceae(100);g__Termitomyces(100);unclassified(100);	Otu00439	0	0	0	0	0	0	0	0	0	0	0	0	0	0	0	0	0	0	0	0	0	0	0.0979912	0	0	0	0	0
k__Fungi(100);p__Basidiomycota(100);c__Agaricomycetes(100);o__Agaricales(100);unclassified(100);unclassified(100);unclassified(100);	Otu00209	0	0	0	0	0	0	0	0	0	0	0	0	0	0	0	0	0	0	0	0	0	0.018244	0.0163319	0.0278914	0.0351519	0	0	0
k__Fungi(100);p__Basidiomycota(100);c__Agaricomycetes(100);o__Agaricales(100);f__Lyophyllaceae(100);g__Termitomyces(100);s__Termitomyces_sp_ZA_2006a_HHDFL(100);	Otu00548	0	0	0	0.051957	0	0	0	0.0452694	0	0	0	0	0	0	0	0	0	0	0	0	0	0	0	0	0	0	0	0
k__Fungi(100);p__Basidiomycota(100);c__Agaricomycetes(100);o__Agaricales(100);f__Lyophyllaceae(100);g__Termitomyces(100);s__Termitomyces_sp_ZA_2006a_HHDFL(100);	Otu00389	0	0	0.0406587	0.00865951	0.00797607	0.00392003	0.01766	0	0	0.0178372	0	0	0	0	0	0	0	0	0	0	0	0	0	0	0	0	0	0
k__Fungi(100);p__Basidiomycota(100);c__Agaricomycetes(100);o__Agaricales(100);f__Lyophyllaceae(100);g__Termitomyces(100);unclassified(100);	Otu00319	0	0	0	0	0	0	0	0	0	0	0	0	0	0	0	0	0	0	0	0	0	0.022805	0.0571615	0.00929714	0.00703037	0	0	0
k__Fungi(100);p__Basidiomycota(100);c__Agaricomycetes(100);o__Agaricales(100);f__Lyophyllaceae(100);g__Termitomyces(100);unclassified(100);	Otu00212	0	0	0	0	0	0	0	0	0	0	0	0	0	0	0	0	0	0	0	0	0	0.041049	0	0.0232428	0.0304649	0	0	0
k__Fungi(100);p__Basidiomycota(100);c__Agaricomycetes(100);o__Agaricales(100);f__Lyophyllaceae(100);g__Termitomyces(100);s__Termitomyces_sp_ZA_2006a_HHDFL(100);	Otu00290	0.0238621	0	0	0	0	0	0	0.0226347	0.0162375	0	0.031412	0	0	0	0	0	0	0	0	0	0	0	0	0	0	0	0	0
k__Fungi(100);p__Basidiomycota(100);c__Agaricomycetes(100);o__Agaricales(100);f__Lyophyllaceae(100);g__Termitomyces(100);s__Termitomyces_sp_ZA_2006a_HHDFL(100);	Otu00266	0.0178966	0.00676636	0	0	0.0159521	0.00784006	0	0	0.01299	0.0133779	0	0.0189897	0	0	0	0	0	0	0	0	0	0	0	0	0	0	0	0
k__Fungi(100);p__Basidiomycota(100);c__Agaricomycetes(100);o__Agaricales(100);f__Lyophyllaceae(100);g__Termitomyces(100);s__uncultured_Termitomyces(100);	Otu00272	0	0	0	0	0	0	0	0	0	0	0	0	0	0	0	0	0	0.0287286	0.0496689	0.00431295	0.0109018	0	0	0	0	0	0	0
k__Fungi(100);p__Basidiomycota(100);c__Agaricomycetes(100);o__Agaricales(100);f__Lyophyllaceae(100);g__Termitomyces(100);s__Termitomyces_sp_ZA_2006a_HHDFL(100);	Otu00381	0	0	0.0406587	0	0.0119641	0	0.00883002	0	0.00324749	0.00891862	0	0.0189897	0	0	0	0	0	0	0	0	0	0	0	0	0	0	0	0
k__Fungi(100);p__Ascomycota(100);c__Dothideomycetes(100);o__Capnodiales(100);f__Davidiellaceae(100);unclassified(100);unclassified(100);	Otu00216	0	0	0	0	0	0	0	0	0	0	0	0	0	0	0	0	0	0	0	0	0	0	0	0	0	0.0364844	0.0326344	0.0233243
k__Fungi(100);p__Basidiomycota(100);c__Agaricomycetes(100);o__Agaricales(100);f__Lyophyllaceae(100);g__Termitomyces(100);s__Termitomyces_sp_ZA_2006a_HHDFL(100);	Otu00258	0.011931	0.0135327	0	0	0	0	0	0.0113173	0.0357224	0	0.0196325	0	0	0	0	0	0	0	0	0	0	0	0	0	0	0	0	0
k__Fungi(100);p__Basidiomycota(100);c__Agaricomycetes(100);o__Agaricales(100);unclassified(100);unclassified(100);unclassified(100);	Otu00210	0	0	0	0	0	0	0	0	0	0	0	0	0	0	0	0	0	0	0	0	0	0.013683	0.00816593	0.03254	0.0374953	0	0	0
k__Fungi(100);p__Basidiomycota(100);c__Agaricomycetes(100);o__Agaricales(100);unclassified(100);unclassified(100);unclassified(100);	Otu00218	0	0	0	0	0	0	0	0	0	0	0	0	0	0	0	0	0	0	0	0	0	0.018244	0.0244978	0.00929714	0.0398388	0	0	0
k__Fungi(100);p__Basidiomycota(100);c__Agaricomycetes(100);o__Agaricales(100);f__Lyophyllaceae(100);g__Termitomyces(100);s__uncultured_Termitomyces(97);	Otu00198	0	0	0	0	0	0	0	0	0	0	0	0	0	0	0	0	0	0.0205204	0.0331126	0	0.0381561	0	0	0	0	0	0	0
k__Fungi(100);p__Basidiomycota(100);c__Agaricomycetes(100);o__Agaricales(100);unclassified(100);unclassified(100);unclassified(100);	Otu00345	0	0	0	0	0	0	0	0	0	0	0	0	0	0	0	0	0	0	0	0	0	0.018244	0.0408297	0.03254	0	0	0	0
k__Fungi(100);p__Basidiomycota(100);c__Agaricomycetes(100);o__Agaricales(100);f__Lyophyllaceae(100);g__Termitomyces(100);s__uncultured_Termitomyces(100);	Otu00246	0	0	0	0	0	0	0	0	0	0	0	0	0.0101497	0.0757727	0.00544558	0	0	0	0	0	0	0	0	0	0	0	0	0
k__Fungi(100);p__Basidiomycota(100);c__Agaricomycetes(100);o__Agaricales(100);f__Lyophyllaceae(100);g__Termitomyces(100);s__uncultured_Termitomyces(100);	Otu00397	0	0	0	0	0	0	0	0	0	0	0	0	0	0	0	0	0	0	0	0	0	0	0	0	0	0	0	0
k__Fungi(100);p__Basidiomycota(100);c__Agaricomycetes(100);o__Agaricales(100);f__Lyophyllaceae(100);g__Termitomyces(100);s__uncultured_Termitomyces(100);	Otu00407	0	0	0	0	0	0	0	0	0	0	0	0	0	0	0	0	0	0	0	0	0	0	0	0	0	0	0	0
k__Fungi(100);p__Basidiomycota(100);c__Agaricomycetes(100);o__Agaricales(100);f__Lyophyllaceae(100);g__Termitomyces(100);s__uncultured_Termitomyces(93);	Otu00410	0	0	0	0	0	0	0	0	0	0	0	0	0	0	0	0	0	0	0	0	0	0	0	0	0	0	0	0
k__Fungi(100);p__Basidiomycota(100);c__Agaricomycetes(100);o__Agaricales(100);f__Lyophyllaceae(100);g__Termitomyces(100);s__uncultured_Termitomyces(93);	Otu00418	0	0	0	0	0	0	0	0	0	0	0	0	0	0	0	0	0	0	0	0	0	0	0	0	0	0	0	0
k__Fungi(100);p__Basidiomycota(100);c__Agaricomycetes(100);o__Agaricales(100);f__Lyophyllaceae(100);g__Termitomyces(100);s__Termitomyces_sp_ZA_2006a_HHDFL(100);	Otu00335	0.011931	0	0	0	0	0	0.00441501	0.0452694	0.0292274	0	0	0	0	0	0	0	0	0	0	0	0	0	0	0	0	0	0	0
k__Fungi(100);p__Basidiomycota(100);c__Agaricomycetes(100);o__Agaricales(100);f__Lyophyllaceae(100);g__Termitomyces(100);s__Termitomyces_sp_ZA_2006a_HHDFL(100);	Otu00624	0	0	0	0	0	0	0	0.0905387	0	0	0	0	0	0	0	0	0	0	0	0	0	0	0	0	0	0	0	0
k__Fungi(100);p__Basidiomycota(100);c__Agaricomycetes(100);o__Agaricales(100);f__Lyophyllaceae(100);g__Termitomyces(100);s__Termitomyces_sp_ZA_2006a_HHDFL(100);	Otu00655	0	0	0	0	0	0	0	0.0905387	0	0	0	0	0	0	0	0	0	0	0	0	0	0	0	0	0	0	0	0
k__Fungi(100);p__Basidiomycota(100);c__Agaricomycetes(100);o__Agaricales(100);unclassified(100);unclassified(100);unclassified(100);	Otu00302	0	0	0	0	0	0	0	0	0	0	0	0	0	0	0	0	0	0	0	0	0	0.036488	0.0163319	0.0371885	0	0	0	0
k__Fungi(100);p__Basidiomycota(100);c__Agaricomycetes(100);o__Agaricales(100);f__Lyophyllaceae(100);g__Termitomyces(100);s__Termitomyces_sp_ZA_2006a_HHDFL(100);	Otu00383	0.00596552	0	0.0406587	0	0.00797607	0.0352803	0	0	0	0	0	0	0	0	0	0	0	0	0	0	0	0	0	0	0	0	0	0
k__Fungi(100);p__Basidiomycota(100);c__Agaricomycetes(100);o__Agaricales(100);unclassified(100);unclassified(100);unclassified(100);	Otu00254	0	0	0	0	0	0	0	0	0	0	0	0	0	0	0	0	0	0	0	0	0	0.013683	0.0326637	0.0139457	0.0281215	0	0	0
k__Fungi(100);p__Ascomycota(100);c__Sordariomycetes(100);o__Hypocreales(100);f__Hypocreaceae(100);g__Trichoderma(100);unclassified(100);	Otu00205	0	0	0	0	0	0	0	0	0	0	0	0	0	0	0	0	0	0	0	0	0	0	0	0	0	0.0328359	0	0.0553952
k__Fungi(100);p__Basidiomycota(100);c__Agaricomycetes(100);o__Agaricales(100);f__Lyophyllaceae(100);g__Termitomyces(100);s__Termitomyces_sp_ZA_2006a_HHDFL(100);	Otu00351	0.0417586	0.00676636	0	0	0	0	0	0.0226347	0.01299	0	0.0039265	0	0	0	0	0	0	0	0	0	0	0	0	0	0	0	0	0
k__Fungi(100);p__Ascomycota(100);c__Sordariomycetes(100);o__Hypocreales(100);unclassified(100);unclassified(100);unclassified(100);	Otu00232	0	0	0	0	0	0	0	0	0	0	0	0	0	0	0	0	0	0	0	0	0	0	0	0	0	0.0729687	0	0.0145777
k__Fungi(100);p__Basidiomycota(100);c__Agaricomycetes(100);o__Agaricales(100);f__Lyophyllaceae(100);g__Termitomyces(100);s__Termitomyces_sp_ZA_2006a_HHDFL(100);	Otu00332	0.00596552	0.0135327	0	0.00865951	0	0.00784006	0.013245	0.0113173	0.00324749	0.0133779	0	0.00949487	0	0	0	0	0	0	0	0	0	0	0	0	0	0	0	0
k__Fungi(100);p__Basidiomycota(100);c__Agaricomycetes(100);o__Agaricales(100);f__Lyophyllaceae(100);g__Termitomyces(100);s__Termitomyces_sp_ZA_2006a_HHDFL(100);	Otu00545	0.00596552	0	0	0.0692761	0	0	0	0.0113173	0	0	0	0	0	0	0	0	0	0	0	0	0	0	0	0	0	0	0	0
k__Fungi(100);p__Basidiomycota(100);c__Agaricomycetes(100);o__Agaricales(100);f__Lyophyllaceae(100);g__Termitomyces(100);s__Termitomyces_sp_ZA_2006a_HHDFL(100);	Otu00399	0	0.0202991	0	0	0	0	0	0.0452694	0.0162375	0.00445931	0	0	0	0	0	0	0	0	0	0	0	0	0	0	0	0	0	0
k__Fungi(100);p__Basidiomycota(100);c__Agaricomycetes(100);o__Agaricales(100);f__Lyophyllaceae(100);g__Termitomyces(100);s__Termitomyces_sp_ZA_2006a_HHDFL(100);	Otu00670	0	0	0.0203293	0.0432975	0	0	0	0.0226347	0	0	0	0	0	0	0	0	0	0	0	0	0	0	0	0	0	0	0	0
k__Fungi(100);p__Basidiomycota(100);c__Agaricomycetes(100);o__Agaricales(100);f__Lyophyllaceae(100);g__Termitomyces(100);s__uncultured_Termitomyces(100);	Otu00355	0	0	0	0	0	0	0	0	0	0	0	0	0	0	0	0	0	0.00820816	0	0.0129388	0.00181696	0	0	0	0	0	0	0
k__Fungi(100);p__Basidiomycota(100);c__Agaricomycetes(100);o__Agaricales(100);f__Lyophyllaceae(100);g__Termitomyces(100);s__Termitomyces_sp_ZA_2006a_HHDFL(100);	Otu00337	0.00596552	0.0270654	0	0	0	0	0.00441501	0.0226347	0.0259799	0	0	0	0	0	0	0	0	0	0	0	0	0	0	0	0	0	0	0
k__Fungi(100);p__Basidiomycota(100);c__Agaricomycetes(100);o__Agaricales(100);f__Lyophyllaceae(100);g__Termitomyces(100);unclassified(100);	Otu00262	0	0	0	0	0	0	0	0	0	0	0	0	0	0	0	0	0	0	0	0	0	0.018244	0.0163319	0.03254	0.0187477	0	0	0
k__Fungi(100);p__Basidiomycota(100);c__Microbotryomycetes(100);o__Sporidiobolales(100);f__Sporidiobolales_family_Incertae_sedis(100);g__Rhodotorula(100);s__Rhodotorula_nothofagi(100);	Otu00284	0	0	0	0	0	0	0	0	0.00974247	0	0	0.0664641	0	0	0	0	0	0	0	0	0	0.00912201	0	0	0	0	0	0
k__Fungi(100);p__Basidiomycota(100);c__Agaricomycetes(100);o__Agaricales(100);unclassified(100);unclassified(100);unclassified(100);	Otu00281	0	0	0	0	0	0	0	0	0	0	0	0	0	0	0.00272279	0	0	0	0	0	0	0.013683	0.0408297	0.00929714	0.0187477	0	0	0
k__Fungi(100);p__Zygomycota(100);c__Zygomycota_class_Incertae_sedis(100);o__Mucorales(100);f__Mucoraceae(100);g__Mucor(100);unclassified(100);	Otu00201	0	0	0	0	0	0	0	0	0	0	0	0	0	0	0	0	0	0	0	0	0	0	0	0	0	0	0.0122379	0.0728884
k__Fungi(100);p__Basidiomycota(100);c__Agaricomycetes(100);o__Agaricales(100);f__Lyophyllaceae(100);g__Termitomyces(100);unclassified(100);	Otu00328	0	0	0	0	0	0	0	0	0	0	0	0	0	0	0	0	0	0	0	0	0	0	0.0653275	0	0.0187477	0	0	0
k__Fungi(100);p__Basidiomycota(100);c__Agaricomycetes(100);o__Agaricales(100);f__Lyophyllaceae(100);g__Termitomyces(100);s__Termitomyces_sp_ZA_2006a_HHDFL(100);	Otu00263	0.0178966	0	0	0	0	0	0	0	0.0227324	0	0.0431915	0	0	0	0	0	0	0	0	0	0	0	0	0	0	0	0	0
k__Fungi(100);p__Basidiomycota(100);c__Agaricomycetes(100);o__Agaricales(100);f__Lyophyllaceae(100);g__Termitomyces(100);s__Termitomyces_sp_ZA_2006a_HHDFL(100);	Otu00378	0.00596552	0	0.0203293	0.00865951	0.00398804	0.00392003	0.00441501	0	0	0.0222965	0	0.0142423	0	0	0	0	0	0	0	0	0	0	0	0	0	0	0	0
k__Fungi(100);p__Basidiomycota(100);c__Agaricomycetes(100);o__Agaricales(100);f__Lyophyllaceae(100);g__Termitomyces(100);s__Termitomyces_sp_ZA_2006a_HHDFL(100);	Otu00287	0.011931	0.0135327	0	0	0	0	0	0.0113173	0.0389699	0	0.00785299	0	0	0	0	0	0	0	0	0	0	0	0	0	0	0	0	0
k__Fungi(100);p__Basidiomycota(100);c__Agaricomycetes(100);o__Agaricales(100);f__Lyophyllaceae(100);g__Termitomyces(100);s__Termitomyces_sp_ZA_2006a_HHDFL(100);	Otu00656	0	0	0.0203293	0.051957	0	0	0	0.0113173	0	0	0	0	0	0	0	0	0	0	0	0	0	0	0	0	0	0	0	0
k__Fungi(100);p__Basidiomycota(100);c__Agaricomycetes(100);o__Agaricales(100);f__Lyophyllaceae(100);g__Termitomyces(100);s__uncultured_Termitomyces(100);	Otu00250	0	0	0	0	0	0	0	0	0	0	0	0	0.0101497	0.0598205	0.013614	0	0	0	0	0	0	0	0	0	0	0	0	0
k__Fungi(100);p__Basidiomycota(100);c__Agaricomycetes(100);o__Agaricales(100);f__Lyophyllaceae(100);g__Termitomyces(100);s__uncultured_Termitomyces(95);	Otu00269	0	0	0	0	0	0	0	0	0	0	0	0	0	0	0	0	0	0.0287286	0.0331126	0	0.0145357	0	0	0	0	0	0	0
k__Fungi(100);p__Ascomycota(100);unclassified(100);unclassified(100);unclassified(100);unclassified(100);unclassified(100);	Otu00223	0	0	0	0	0	0	0	0	0	0	0	0	0	0	0	0	0	0	0	0	0	0	0	0	0	0	0.0367137	0.0466486
k__Fungi(100);p__Basidiomycota(100);c__Agaricomycetes(100);o__Agaricales(100);f__Lyophyllaceae(100);g__Termitomyces(100);s__Termitomyces_sp_ZA_2006a_HHDFL(100);	Otu00401	0.0238621	0.0270654	0	0	0	0	0	0.0226347	0.00974247	0	0	0	0	0	0	0	0	0	0	0	0	0	0	0	0	0	0	0
k__Fungi(100);p__Basidiomycota(100);c__Agaricomycetes(100);o__Agaricales(100);f__Lyophyllaceae(100);g__Termitomyces(100);unclassified(100);	Otu00354	0	0	0	0	0	0	0	0	0	0	0	0	0	0	0	0	0	0	0	0	0	0.031927	0.0326637	0.0185943	0	0	0	0
k__Fungi(100);p__Basidiomycota(100);c__Agaricomycetes(100);o__Agaricales(100);f__Lyophyllaceae(100);g__Termitomyces(100);s__Termitomyces_sp_ZA_2006a_HHDFL(100);	Otu00371	0.011931	0.00676636	0	0	0.00398804	0.00392003	0	0.033952	0.01299	0.00445931	0	0.00474744	0	0	0	0	0	0	0	0	0	0	0	0	0	0	0	0
k__Fungi(100);p__Basidiomycota(100);c__Agaricomycetes(100);o__Agaricales(100);f__Lyophyllaceae(100);g__Termitomyces(100);s__Termitomyces_sp_ZA_2006a_HHDFL(100);	Otu00428	0	0.00676636	0.0203293	0.017319	0.00797607	0	0.00883002	0	0.00324749	0.0133779	0	0.00474744	0	0	0	0	0	0	0	0	0	0	0	0	0	0	0	0
k__Fungi(100);p__Basidiomycota(100);c__Agaricomycetes(100);o__Agaricales(100);f__Lyophyllaceae(100);g__Termitomyces(100);s__Termitomyces_sp_ZA_2006a_HHDFL(100);	Otu00470	0.0238621	0.00676636	0	0	0	0	0	0.0452694	0.00649498	0	0	0	0	0	0	0	0	0	0	0	0	0	0	0	0	0	0	0
k__Fungi(100);p__Basidiomycota(100);c__Agaricomycetes(100);o__Agaricales(100);f__Lyophyllaceae(100);g__Termitomyces(100);s__Termitomyces_sp_ZA_2006a_HHDFL(100);	Otu00267	0	0	0	0	0	0.0823207	0	0	0	0	0	0	0	0	0	0	0	0	0	0	0	0	0	0	0	0	0	0
k__Fungi(100);p__Basidiomycota(100);c__Agaricomycetes(100);o__Agaricales(100);f__Lyophyllaceae(100);g__Termitomyces(100);s__uncultured_Termitomyces(100);	Otu00286	0	0	0	0	0	0	0	0	0	0	0	0	0	0	0	0	0	0	0	0.081946	0	0	0	0	0	0	0	0
k__Fungi(100);p__Basidiomycota(100);c__Agaricomycetes(100);o__Agaricales(100);f__Lyophyllaceae(100);g__Termitomyces(100);s__Termitomyces_sp_ZA_2006a_HHDFL(100);	Otu00542	0.011931	0.00676636	0	0	0	0	0	0.0565867	0.00649498	0	0	0	0	0	0	0	0	0	0	0	0	0	0	0	0	0	0	0
k__Fungi(100);p__Ascomycota(100);c__Sordariomycetes(100);o__Hypocreales(100);f__Nectriaceae(100);unclassified(100);unclassified(100);	Otu00226	0	0	0	0	0	0	0	0	0	0	0	0	0	0	0	0	0	0	0	0	0	0	0	0	0	0.0437812	0	0.037902
k__Fungi(100);p__Basidiomycota(100);c__Agaricomycetes(100);o__Agaricales(100);unclassified(100);unclassified(100);unclassified(100);	Otu00510	0	0	0	0	0	0	0	0	0	0	0	0	0	0	0	0	0	0	0	0	0	0	0.0816593	0	0	0	0	0
k__Fungi(100);p__Basidiomycota(100);c__Agaricomycetes(100);o__Agaricales(100);f__Lyophyllaceae(100);g__Termitomyces(100);s__uncultured_Termitomyces(100);	Otu00379	0	0	0	0	0	0	0	0	0	0	0	0	0	0	0	0	0.0814001	0	0	0	0	0	0	0	0	0	0	0
k__Fungi(100);p__Basidiomycota(100);c__Agaricomycetes(100);o__Agaricales(100);f__Lyophyllaceae(100);g__Termitomyces(100);s__uncultured_Termitomyces(100);	Otu00386	0	0	0	0	0	0	0	0	0	0	0	0	0	0	0	0	0.0814001	0	0	0	0	0	0	0	0	0	0	0
k__Fungi(100);p__Basidiomycota(100);c__Agaricomycetes(100);o__Agaricales(100);f__Lyophyllaceae(100);g__Termitomyces(100);unclassified(100);	Otu00398	0	0	0	0	0	0	0	0	0	0	0	0	0	0	0	0	0	0	0	0	0	0.013683	0.0489956	0.0185943	0	0	0	0
k__Fungi(100);p__Basidiomycota(100);c__Agaricomycetes(100);o__Agaricales(100);f__Lyophyllaceae(100);g__Termitomyces(100);s__Termitomyces_sp_ZA_2006a_HHDFL(100);	Otu00393	0.0178966	0	0	0	0	0	0	0.033952	0.00974247	0	0.0196325	0	0	0	0	0	0	0	0	0	0	0	0	0	0	0	0	0
k__Fungi(100);p__Basidiomycota(100);c__Agaricomycetes(100);o__Agaricales(100);f__Lyophyllaceae(100);g__Termitomyces(100);s__uncultured_Termitomyces(100);	Otu00265	0	0	0	0	0	0	0	0	0	0	0	0	0.0456737	0.00797607	0.0272279	0	0	0	0	0	0	0	0	0	0	0	0	0
k__Fungi(100);p__Basidiomycota(100);c__Agaricomycetes(100);o__Agaricales(100);f__Lyophyllaceae(100);g__Termitomyces(100);unclassified(100);	Otu00333	0	0	0	0	0	0	0	0	0	0	0	0	0	0	0	0	0	0	0	0	0	0.031927	0.0163319	0.03254	0	0	0	0
k__Fungi(100);p__Basidiomycota(100);c__Agaricomycetes(100);o__Agaricales(100);f__Lyophyllaceae(100);g__Termitomyces(100);unclassified(100);	Otu00436	0	0	0	0	0	0	0	0	0	0	0	0	0	0	0	0	0	0	0	0	0	0.018244	0.0571615	0.00464857	0	0	0	0
k__Fungi(100);p__Basidiomycota(100);c__Agaricomycetes(100);o__Agaricales(100);f__Lyophyllaceae(100);g__Termitomyces(100);s__uncultured_Termitomyces(100);	Otu00206	0	0	0	0	0	0	0	0	0	0	0	0	0	0.0119641	0.0680698	0	0	0	0	0	0	0	0	0	0	0	0	0
k__Fungi(100);p__Basidiomycota(100);c__Agaricomycetes(100);o__Agaricales(100);f__Lyophyllaceae(100);g__Termitomyces(100);unclassified(100);	Otu00359	0	0	0	0	0	0	0	0	0	0	0	0	0	0	0	0	0	0	0	0	0	0.031927	0.0244978	0.0232428	0	0	0	0
k__Fungi(100);p__Basidiomycota(100);c__Agaricomycetes(100);o__Agaricales(100);f__Lyophyllaceae(100);g__Termitomyces(100);s__Termitomyces_sp_ZA_2006a_HHDFL(100);	Otu00301	0	0.00676636	0	0	0.0119641	0.0196002	0.00441501	0	0	0.0178372	0	0.0189897	0	0	0	0	0	0	0	0	0	0	0	0	0	0	0	0
k__Fungi(100);p__Basidiomycota(100);c__Agaricomycetes(100);o__Agaricales(100);f__Lyophyllaceae(100);g__Termitomyces(100);s__Termitomyces_sp_ZA_2006a_HHDFL(100);	Otu00753	0	0	0	0	0	0	0	0.0792214	0	0	0	0	0	0	0	0	0	0	0	0	0	0	0	0	0	0	0	0
k__Fungi(100);p__Basidiomycota(100);c__Agaricomycetes(100);o__Agaricales(100);f__Lyophyllaceae(100);g__Termitomyces(100);unclassified(100);	Otu00237	0	0	0	0	0	0	0	0	0	0	0	0	0	0	0	0	0	0	0	0	0	0.013683	0	0.03254	0.0328084	0	0	0
k__Fungi(100);p__Basidiomycota(100);c__Agaricomycetes(100);o__Agaricales(100);f__Lyophyllaceae(100);g__Termitomyces(100);s__Termitomyces_sp_ZA_2006a_HHDFL(100);	Otu00350	0.00596552	0	0	0.00865951	0.00797607	0.00392003	0.00883002	0	0	0.00891862	0	0.0332321	0	0	0	0	0	0	0	0	0	0	0	0	0	0	0	0
k__Fungi(100);p__Basidiomycota(100);c__Agaricomycetes(100);o__Agaricales(100);f__Lyophyllaceae(100);g__Termitomyces(100);s__uncultured_Termitomyces(73);	Otu00464	0	0	0	0	0	0	0	0	0	0	0	0	0	0	0	0	0	0	0	0	0	0	0	0	0	0	0	0
k__Fungi(100);p__Basidiomycota(100);c__Agaricomycetes(100);o__Agaricales(100);f__Lyophyllaceae(100);g__Termitomyces(100);s__uncultured_Termitomyces(82);	Otu00491	0	0	0	0	0	0	0	0	0	0	0	0	0	0	0	0	0	0	0	0	0	0	0	0	0	0	0	0
k__Fungi(100);p__Basidiomycota(100);c__Agaricomycetes(100);o__Agaricales(100);f__Lyophyllaceae(100);g__Termitomyces(100);s__uncultured_Termitomyces(100);	Otu00224	0	0	0	0	0	0	0	0	0	0	0	0	0.00507485	0.0199402	0.0517331	0	0	0	0	0	0	0	0	0	0	0	0	0
k__Fungi(100);p__Basidiomycota(100);c__Agaricomycetes(100);o__Agaricales(100);f__Lyophyllaceae(100);g__Termitomyces(100);s__uncultured_Termitomyces(100);	Otu00303	0	0	0	0	0	0	0	0	0	0	0	0	0	0	0	0.0766349	0	0	0	0	0	0	0	0	0	0	0	0
k__Fungi(100);p__Ascomycota(100);c__Sordariomycetes(100);o__Hypocreales(100);f__Nectriaceae(100);unclassified(96);unclassified(96);	Otu00259	0	0	0	0	0	0	0	0	0	0	0	0	0	0	0	0	0	0	0	0	0	0	0	0	0	0.0766172	0	0
k__Fungi(100);p__Basidiomycota(100);c__Agaricomycetes(100);o__Agaricales(100);f__Lyophyllaceae(100);g__Termitomyces(100);s__uncultured_Termitomyces(100);	Otu00368	0	0	0	0	0	0	0	0	0	0	0	0	0.0761228	0	0	0	0	0	0	0	0	0	0	0	0	0	0	0
k__Fungi(100);p__Basidiomycota(100);c__Agaricomycetes(100);o__Agaricales(100);f__Lyophyllaceae(100);g__Termitomyces(100);s__Termitomyces_sp_ZA_2006a_HHDFL(100);	Otu00462	0.0298276	0.0202991	0	0	0	0	0	0.0226347	0.00324749	0	0	0	0	0	0	0	0	0	0	0	0	0	0	0	0	0	0	0
k__Fungi(100);p__Basidiomycota(100);c__Agaricomycetes(100);o__Agaricales(100);f__Lyophyllaceae(100);g__Termitomyces(100);unclassified(100);	Otu00253	0	0	0	0	0	0	0	0	0	0	0	0	0	0	0	0	0	0	0	0	0	0.00912201	0.00816593	0.0278914	0.0304649	0	0	0
k__Fungi(100);p__Basidiomycota(100);c__Agaricomycetes(100);o__Agaricales(100);f__Lyophyllaceae(100);g__Termitomyces(100);s__uncultured_Termitomyces(100);	Otu00247	0	0	0	0	0	0	0	0	0	0	0	0	0.0202994	0.0199402	0.0353963	0	0	0	0	0	0	0	0	0	0	0	0	0
k__Fungi(100);p__Basidiomycota(100);c__Agaricomycetes(100);o__Agaricales(100);f__Lyophyllaceae(100);g__Termitomyces(100);s__Termitomyces_sp_ZA_2006a_HHDFL(100);	Otu00348	0.00596552	0.0135327	0	0	0.0119641	0.0117601	0	0	0	0.0133779	0	0.0189897	0	0	0	0	0	0	0	0	0	0	0	0	0	0	0	0
k__Fungi(100);p__Basidiomycota(100);c__Agaricomycetes(100);o__Agaricales(100);f__Lyophyllaceae(100);g__Termitomyces(100);s__uncultured_Termitomyces(85);	Otu00415	0	0	0	0	0	0	0	0	0	0	0	0	0	0	0	0	0.0755858	0	0	0	0	0	0	0	0	0	0	0
k__Fungi(100);p__Basidiomycota(100);c__Agaricomycetes(100);o__Agaricales(100);f__Lyophyllaceae(100);g__Termitomyces(100);s__uncultured_Termitomyces(93);	Otu00430	0	0	0	0	0	0	0	0	0	0	0	0	0	0	0	0	0.0755858	0	0	0	0	0	0	0	0	0	0	0
k__Fungi(100);p__Ascomycota(100);c__Sordariomycetes(100);o__Hypocreales(100);f__Nectriaceae(100);unclassified(100);unclassified(100);	Otu00261	0	0	0	0	0	0	0	0	0	0	0	0	0	0	0	0	0	0	0	0	0	0	0	0	0	0.0693203	0	0.00583107
k__Fungi(100);p__Basidiomycota(100);c__Agaricomycetes(100);o__Agaricales(100);f__Lyophyllaceae(100);g__Termitomyces(100);unclassified(100);	Otu00377	0	0	0	0	0	0	0	0	0	0	0	0	0	0	0	0	0	0	0	0	0	0.027366	0.0244978	0.0232428	0	0	0	0
k__Fungi(100);p__Basidiomycota(100);c__Agaricomycetes(100);o__Agaricales(100);f__Lyophyllaceae(100);g__Termitomyces(100);s__Termitomyces_sp_ZA_2006a_HHDFL(100);	Otu00419	0.011931	0.0202991	0	0	0	0.00392003	0	0.0226347	0.0162375	0	0	0	0	0	0	0	0	0	0	0	0	0	0	0	0	0	0	0
k__Fungi(100);p__Basidiomycota(100);c__Agaricomycetes(100);o__Agaricales(100);f__Lyophyllaceae(100);g__Termitomyces(100);s__Termitomyces_sp_ZA_2006a_HHDFL(100);	Otu00417	0.0715862	0	0	0	0	0	0	0	0.00324749	0	0	0	0	0	0	0	0	0	0	0	0	0	0	0	0	0	0	0
k__Fungi(100);p__Basidiomycota(100);c__Agaricomycetes(100);o__Agaricales(100);f__Lyophyllaceae(100);g__Termitomyces(100);s__Termitomyces_sp_ZA_2006a_HHDFL(100);	Otu00606	0	0	0	0.051957	0	0	0	0.0226347	0	0	0	0	0	0	0	0	0	0	0	0	0	0	0	0	0	0	0	0
k__Fungi(100);p__Basidiomycota(100);c__Agaricomycetes(100);o__Agaricales(100);unclassified(100);unclassified(100);unclassified(100);	Otu00288	0	0	0	0	0	0	0	0	0	0	0	0	0	0	0	0	0	0	0	0	0	0.00912201	0.0163319	0.0278914	0.0210911	0	0	0
k__Fungi(100);p__Basidiomycota(100);c__Agaricomycetes(100);o__Agaricales(100);f__Lyophyllaceae(100);g__Termitomyces(100);s__Termitomyces_sp_ZA_2006a_HHDFL(100);	Otu00346	0.011931	0.00676636	0	0	0.0159521	0.00784006	0	0	0	0.0222965	0	0.00949487	0	0	0	0	0	0	0	0	0	0	0	0	0	0	0	0
k__Fungi(100);p__Ascomycota(100);c__Dothideomycetes(100);o__Capnodiales(100);f__Davidiellaceae(100);unclassified(100);unclassified(100);	Otu00270	0	0	0	0	0	0	0	0	0	0	0	0	0	0	0	0	0	0	0	0	0	0	0	0	0	0.0145937	0.0448723	0.0145777
k__Fungi(100);p__Basidiomycota(100);c__Agaricomycetes(100);o__Agaricales(100);f__Lyophyllaceae(100);g__Termitomyces(100);s__Termitomyces_sp_ZA_2006a_HHDFL(100);	Otu00329	0.00596552	0.00676636	0	0	0.00398804	0.0117601	0	0	0.00324749	0.0133779	0	0.0284846	0	0	0	0	0	0	0	0	0	0	0	0	0	0	0	0
k__Fungi(100);p__Basidiomycota(100);c__Agaricomycetes(100);o__Agaricales(100);f__Lyophyllaceae(100);g__Termitomyces(100);s__Termitomyces_sp_ZA_2006a_HHDFL(100);	Otu00667	0.00596552	0.00676636	0.0203293	0	0	0	0	0.033952	0.00649498	0	0	0	0	0	0	0	0	0	0	0	0	0	0	0	0	0	0	0
k__Fungi(100);p__Basidiomycota(100);c__Agaricomycetes(100);o__Agaricales(100);f__Lyophyllaceae(100);g__Termitomyces(100);unclassified(100);	Otu00278	0	0	0	0	0	0	0	0	0	0	0	0	0	0	0	0	0	0	0	0	0	0.018244	0.0244978	0	0.0304649	0	0	0
k__Fungi(100);p__Basidiomycota(100);c__Agaricomycetes(100);o__Agaricales(100);f__Lyophyllaceae(100);g__Termitomyces(100);s__Termitomyces_sp_ZA_2006a_HHDFL(100);	Otu00425	0.0596552	0.00676636	0	0	0	0	0	0	0.00649498	0	0	0	0	0	0	0	0	0	0	0	0	0	0	0	0	0	0	0
k__Fungi(100);p__Basidiomycota(100);c__Agaricomycetes(100);o__Agaricales(100);unclassified(100);unclassified(100);unclassified(100);	Otu00367	0	0	0	0	0	0	0	0	0	0	0	0	0	0	0	0	0	0	0	0	0	0.041049	0.00816593	0.0232428	0	0	0	0
k__Fungi(100);p__Basidiomycota(100);c__Agaricomycetes(100);o__Agaricales(100);f__Lyophyllaceae(100);g__Termitomyces(100);s__uncultured_Termitomyces(100);	Otu00421	0	0	0	0	0	0	0	0	0	0	0	0	0	0	0	0	0	0	0	0.0301906	0	0	0	0	0	0	0	0
k__Fungi(100);p__Basidiomycota(100);c__Agaricomycetes(100);o__Agaricales(100);f__Lyophyllaceae(100);g__Termitomyces(100);s__Termitomyces_sp_ZA_2006a_HHDFL(100);	Otu00294	0	0	0	0	0	0.0627205	0	0	0	0	0	0.00949487	0	0	0	0	0	0	0	0	0	0	0	0	0	0	0	0
k__Fungi(100);p__Basidiomycota(100);c__Agaricomycetes(100);o__Agaricales(100);f__Lyophyllaceae(100);g__Termitomyces(100);s__Termitomyces_sp_ZA_2006a_HHDFL(100);	Otu00570	0.0178966	0.0202991	0	0	0	0	0	0.033952	0	0	0	0	0	0	0	0	0	0	0	0	0	0	0	0	0	0	0	0
k__Fungi(100);p__Basidiomycota(100);c__Agaricomycetes(100);o__Agaricales(100);f__Lyophyllaceae(100);g__Termitomyces(100);s__Termitomyces_sp_ZA_2006a_HHDFL(100);	Otu00400	0.0178966	0.00676636	0	0	0	0	0	0.0226347	0.0162375	0	0.00785299	0	0	0	0	0	0	0	0	0	0	0	0	0	0	0	0	0
k__Fungi(100);p__Basidiomycota(100);c__Agaricomycetes(100);o__Agaricales(100);unclassified(100);unclassified(100);unclassified(100);	Otu00231	0	0	0	0	0	0	0	0	0	0	0	0	0	0	0	0	0	0	0	0	0	0.00912201	0.00816593	0.00464857	0.0492126	0	0	0
k__Fungi(100);p__Ascomycota(100);c__Dothideomycetes(100);o__Capnodiales(100);f__Davidiellaceae(100);unclassified(100);unclassified(100);	Otu00271	0	0	0	0	0	0	0	0	0	0	0	0	0	0	0	0	0	0	0	0	0	0	0	0	0	0	0.0448723	0.0262398
k__Fungi(100);p__Basidiomycota(100);c__Agaricomycetes(100);o__Agaricales(100);f__Lyophyllaceae(100);g__Termitomyces(100);s__uncultured_Termitomyces(100);	Otu00375	0	0	0	0	0	0	0	0	0	0	0	0	0.071048	0	0	0	0	0	0	0	0	0	0	0	0	0	0	0
k__Fungi(100);p__Basidiomycota(100);c__Agaricomycetes(100);o__Agaricales(100);f__Lyophyllaceae(100);g__Termitomyces(100);unclassified(100);	Otu00327	0	0	0	0	0	0	0	0	0	0	0	0	0	0	0	0	0	0	0	0	0	0.022805	0.0244978	0.00929714	0.0140607	0	0	0
k__Fungi(100);p__Basidiomycota(100);c__Agaricomycetes(100);o__Agaricales(100);f__Lyophyllaceae(100);g__Termitomyces(100);s__Termitomyces_sp_ZA_2006a_HHDFL(100);	Otu00358	0.00596552	0.00676636	0	0	0.00398804	0.00392003	0.00441501	0	0	0.0312152	0	0.0142423	0	0	0	0	0	0	0	0	0	0	0	0	0	0	0	0
k__Fungi(100);p__Basidiomycota(100);c__Agaricomycetes(100);o__Agaricales(100);unclassified(100);unclassified(100);unclassified(100);	Otu00396	0	0	0	0	0	0	0	0	0	0	0	0	0	0	0	0	0	0	0	0	0	0.027366	0.0244978	0.0185943	0	0	0	0
k__Fungi(100);p__Basidiomycota(100);c__Agaricomycetes(100);o__Agaricales(100);f__Lyophyllaceae(100);g__Termitomyces(100);s__uncultured_Termitomyces(100);	Otu00233	0	0	0	0	0	0	0	0	0	0	0	0	0	0	0	0	0	0.0205204	0	0.00862589	0.0272544	0	0	0	0	0	0	0
k__Fungi(100);p__Basidiomycota(100);c__Agaricomycetes(100);o__Agaricales(100);f__Lyophyllaceae(100);g__Termitomyces(100);s__Termitomyces_sp_ZA_2006a_HHDFL(100);	Otu00653	0.00596552	0	0.0203293	0.00865951	0	0.00392003	0	0.0226347	0	0.00891862	0	0	0	0	0	0	0	0	0	0	0	0	0	0	0	0	0	0
k__Fungi(100);p__Basidiomycota(100);c__Agaricomycetes(100);o__Agaricales(100);f__Lyophyllaceae(100);g__Termitomyces(100);s__uncultured_Termitomyces(100);	Otu00540	0	0	0	0	0	0	0	0	0	0	0	0	0	0	0	0	0	0	0	0	0	0	0	0	0	0	0	0
k__Fungi(100);p__Basidiomycota(100);c__Agaricomycetes(100);o__Agaricales(100);f__Lyophyllaceae(100);g__Termitomyces(100);unclassified(100);	Otu00422	0	0	0	0	0	0	0	0	0	0	0	0	0	0	0	0	0	0	0	0	0	0.041049	0.0244978	0.00464857	0	0	0	0
k__Fungi(100);p__Basidiomycota(100);c__Agaricomycetes(100);o__Agaricales(100);f__Lyophyllaceae(100);g__Termitomyces(100);s__uncultured_Termitomyces(100);	Otu00282	0	0	0	0	0	0	0	0	0	0	0	0	0.0152246	0.0358923	0.0190595	0	0	0	0	0	0	0	0	0	0	0	0	0
k__Fungi(100);p__Basidiomycota(100);c__Agaricomycetes(100);o__Agaricales(100);f__Lyophyllaceae(100);g__Termitomyces(100);s__uncultured_Termitomyces(100);	Otu00249	0	0	0	0	0	0	0	0	0	0	0	0	0.00507485	0.0239282	0.0408419	0	0	0	0	0	0	0	0	0	0	0	0	0
k__Fungi(100);p__Basidiomycota(100);c__Agaricomycetes(100);o__Agaricales(100);f__Lyophyllaceae(100);g__Termitomyces(100);s__Termitomyces_sp_ZA_2006a_HHDFL(100);	Otu00360	0.00596552	0.00676636	0	0	0.00797607	0.00784006	0.00441501	0	0	0.0178372	0	0.0189897	0	0	0	0	0	0	0	0	0	0	0	0	0	0	0	0
k__Fungi(100);p__Basidiomycota(100);c__Agaricomycetes(100);o__Agaricales(100);f__Lyophyllaceae(100);g__Termitomyces(100);s__Termitomyces_sp_ZA_2006a_HHDFL(100);	Otu00441	0	0	0	0.00865951	0.00398804	0.00784006	0.00441501	0.0226347	0.00324749	0	0	0.0189897	0	0	0	0	0	0	0	0	0	0	0	0	0	0	0	0
k__Fungi(100);p__Basidiomycota(100);c__Agaricomycetes(100);o__Agaricales(100);f__Lyophyllaceae(100);g__Termitomyces(100);s__Termitomyces_sp_ZA_2006a_HHDFL(100);	Otu00442	0	0.00676636	0.0203293	0	0.0119641	0.00392003	0	0	0.00324749	0.0133779	0	0.00949487	0	0	0	0	0	0	0	0	0	0	0	0	0	0	0	0
k__Fungi(100);p__Basidiomycota(100);c__Agaricomycetes(100);o__Agaricales(100);unclassified(100);unclassified(100);unclassified(100);	Otu00361	0	0	0	0	0	0	0	0	0	0	0	0	0	0	0	0	0	0	0	0	0	0.04561	0	0.0232428	0	0	0	0
k__Fungi(100);p__Basidiomycota(100);c__Agaricomycetes(100);o__Agaricales(100);f__Lyophyllaceae(100);g__Termitomyces(100);unclassified(100);	Otu00366	0	0	0	0	0	0	0	0	0	0	0	0	0	0	0	0	0	0	0	0	0	0.04561	0	0.0232428	0	0	0	0
k__Fungi(100);p__Basidiomycota(100);c__Agaricomycetes(100);o__Agaricales(100);unclassified(100);unclassified(100);unclassified(100);	Otu00251	0	0	0	0	0	0	0	0	0	0	0	0	0	0	0	0	0	0	0	0	0	0.004561	0.00816593	0.0185943	0.0374953	0	0	0
k__Fungi(100);p__Basidiomycota(100);c__Agaricomycetes(100);o__Agaricales(100);f__Lyophyllaceae(100);g__Termitomyces(100);unclassified(100);	Otu00357	0	0	0	0	0	0	0	0	0	0	0	0	0	0	0	0	0	0	0	0	0	0.050171	0	0.0185943	0	0	0	0
k__Fungi(100);p__Basidiomycota(100);c__Agaricomycetes(100);o__Agaricales(100);f__Lyophyllaceae(100);g__Termitomyces(100);s__uncultured_Termitomyces(100);	Otu00341	0	0	0	0	0	0	0	0	0	0	0	0	0	0	0	0.0681199	0	0	0	0	0	0	0	0	0	0	0	0
k__Fungi(100);p__Basidiomycota(100);c__Agaricomycetes(100);o__Agaricales(100);f__Lyophyllaceae(100);g__Termitomyces(100);s__Termitomyces_sp_ZA_2006a_HHDFL(100);	Otu00819	0	0	0	0	0	0	0	0.067904	0	0	0	0	0	0	0	0	0	0	0	0	0	0	0	0	0	0	0	0
k__Fungi(100);p__Basidiomycota(100);c__Agaricomycetes(100);o__Agaricales(100);unclassified(100);unclassified(100);unclassified(100);	Otu00372	0	0	0	0	0	0	0	0	0	0	0	0	0	0	0	0	0	0	0	0	0	0.041049	0.00816593	0.0185943	0	0	0	0
k__Fungi(100);p__Basidiomycota(100);c__Agaricomycetes(100);o__Agaricales(100);f__Lyophyllaceae(100);g__Termitomyces(100);s__uncultured_Termitomyces(100);	Otu00317	0	0	0	0	0	0	0	0	0	0	0	0	0	0.0677966	0	0	0	0	0	0	0	0	0	0	0	0	0	0
k__Fungi(100);p__Basidiomycota(100);c__Agaricomycetes(100);o__Agaricales(100);f__Lyophyllaceae(100);g__Termitomyces(100);s__Termitomyces_sp_ZA_2006a_HHDFL(100);	Otu00492	0.00596552	0.00676636	0.0203293	0	0.00797607	0	0	0	0.00324749	0.0133779	0	0.00949487	0	0	0	0	0	0	0	0	0	0	0	0	0	0	0	0
k__Fungi(100);p__Basidiomycota(100);c__Agaricomycetes(100);o__Agaricales(100);f__Lyophyllaceae(100);g__Termitomyces(100);s__Termitomyces_sp_ZA_2006a_HHDFL(100);	Otu00364	0.011931	0	0	0	0.00398804	0.00784006	0	0	0.00649498	0.0178372	0	0.0189897	0	0	0	0	0	0	0	0	0	0	0	0	0	0	0	0
k__Fungi(100);p__Basidiomycota(100);c__Agaricomycetes(100);o__Agaricales(100);f__Lyophyllaceae(100);g__Termitomyces(100);s__Termitomyces_sp_ZA_2006a_HHDFL(100);	Otu00983	0	0	0.0406587	0.0259785	0	0	0	0	0	0	0	0	0	0	0	0	0	0	0	0	0	0	0	0	0	0	0	0
k__Fungi(100);p__Basidiomycota(100);c__Agaricomycetes(100);o__Agaricales(100);f__Lyophyllaceae(100);g__Termitomyces(100);s__Termitomyces_sp_ZA_2006a_HHDFL(100);	Otu00467	0.011931	0	0.0203293	0	0.00797607	0.00784006	0.00441501	0	0	0.00445931	0	0.00949487	0	0	0	0	0	0	0	0	0	0	0	0	0	0	0	0
k__Fungi(100);p__Basidiomycota(100);c__Agaricomycetes(100);o__Agaricales(100);f__Lyophyllaceae(100);g__Termitomyces(100);s__Termitomyces_sp_ZA_2006a_HHDFL(100);	Otu00406	0.011931	0.0202991	0	0	0	0	0	0.0113173	0.0227324	0	0	0	0	0	0	0	0	0	0	0	0	0	0	0	0	0	0	0
k__Fungi(100);p__Basidiomycota(100);c__Agaricomycetes(100);o__Agaricales(100);f__Lyophyllaceae(100);g__Termitomyces(100);s__Termitomyces_sp_ZA_2006a_HHDFL(100);	Otu00349	0.011931	0	0	0	0	0	0	0	0.00324749	0	0.0510444	0	0	0	0	0	0	0	0	0	0	0	0	0	0	0	0	0
k__Fungi(100);p__Basidiomycota(100);c__Agaricomycetes(100);o__Agaricales(100);unclassified(100);unclassified(100);unclassified(100);	Otu00443	0	0	0	0	0	0	0	0	0	0	0	0	0	0	0	0	0	0	0	0	0	0.013683	0.0408297	0.00464857	0.00703037	0	0	0
k__Fungi(100);p__Basidiomycota(100);c__Agaricomycetes(100);o__Agaricales(100);f__Lyophyllaceae(100);g__Termitomyces(100);s__Termitomyces_sp_ZA_2006a_HHDFL(100);	Otu00323	0	0	0	0	0	0	0	0	0.00324749	0	0.0628239	0	0	0	0	0	0	0	0	0	0	0	0	0	0	0	0	0
k__Fungi(100);p__Basidiomycota(100);c__Agaricomycetes(100);o__Agaricales(100);f__Lyophyllaceae(100);g__Termitomyces(100);unclassified(100);	Otu00437	0	0	0	0	0	0	0	0	0	0	0	0	0	0	0	0	0	0	0	0	0	0.018244	0.0244978	0.0232428	0	0	0	0
k__Fungi(100);p__Basidiomycota(100);c__Agaricomycetes(100);o__Agaricales(100);f__Lyophyllaceae(100);g__Termitomyces(100);unclassified(100);	Otu00454	0	0	0	0	0	0	0	0	0	0	0	0	0	0	0	0	0	0	0	0	0	0.022805	0.0244978	0.0185943	0	0	0	0
k__Fungi(100);p__Ascomycota(100);c__Sordariomycetes(100);o__Hypocreales(100);f__Hypocreaceae(100);unclassified(100);unclassified(100);	Otu00293	0	0	0	0	0	0	0	0	0	0	0	0	0	0	0	0	0	0	0	0	0	0	0	0	0	0.0656719	0	0
k__Fungi(100);p__Basidiomycota(100);c__Agaricomycetes(100);o__Agaricales(100);f__Lyophyllaceae(100);g__Termitomyces(100);s__Termitomyces_sp_ZA_2006a_HHDFL(100);	Otu00623	0	0	0	0.0606166	0	0	0	0	0	0	0	0.00474744	0	0	0	0	0	0	0	0	0	0	0	0	0	0	0	0
k__Fungi(100);p__Basidiomycota(100);c__Agaricomycetes(100);o__Agaricales(100);f__Lyophyllaceae(100);g__Termitomyces(100);s__Termitomyces_sp_ZA_2006a_HHDFL(100);	Otu00339	0	0.00676636	0	0	0	0	0	0	0.00324749	0	0.0549709	0	0	0	0	0	0	0	0	0	0	0	0	0	0	0	0	0
k__Fungi(100);p__Basidiomycota(100);c__Agaricomycetes(100);o__Agaricales(100);f__Lyophyllaceae(100);g__Termitomyces(100);s__Termitomyces_sp_ZA_2006a_HHDFL(100);	Otu01190	0	0	0.060988	0	0.00398804	0	0	0	0	0	0	0	0	0	0	0	0	0	0	0	0	0	0	0	0	0	0	0
k__Fungi(100);p__Basidiomycota(100);c__Agaricomycetes(100);o__Agaricales(100);unclassified(100);unclassified(100);unclassified(100);	Otu00352	0	0	0	0	0	0	0	0	0	0	0	0	0	0	0	0	0	0	0	0.0646942	0	0	0	0	0	0	0	0
k__Fungi(100);p__Basidiomycota(100);c__Agaricomycetes(100);o__Agaricales(100);unclassified(100);unclassified(100);unclassified(100);	Otu00382	0	0	0	0	0	0	0	0	0	0	0	0	0	0	0	0	0	0	0	0	0	0.004561	0.0408297	0	0.0187477	0	0	0
k__Fungi(100);p__Basidiomycota(100);c__Agaricomycetes(100);o__Agaricales(100);f__Lyophyllaceae(100);g__Termitomyces(100);s__Termitomyces_sp_ZA_2006a_HHDFL(100);	Otu00468	0.0357931	0.0202991	0	0	0	0	0	0	0.00324749	0.00445931	0	0	0	0	0	0	0	0	0	0	0	0	0	0	0	0	0	0
k__Fungi(100);p__Basidiomycota(100);c__Agaricomycetes(100);o__Agaricales(100);f__Lyophyllaceae(100);g__Termitomyces(100);s__Termitomyces_sp_ZA_2006a_HHDFL(100);	Otu01085	0	0	0.0406587	0	0	0	0	0.0226347	0	0	0	0	0	0	0	0	0	0	0	0	0	0	0	0	0	0	0	0
k__Fungi(100);p__Basidiomycota(100);c__Agaricomycetes(100);o__Agaricales(100);f__Lyophyllaceae(100);g__Termitomyces(100);s__uncultured_Termitomyces(100);	Otu00598	0	0	0	0	0	0	0	0	0	0	0	0	0	0	0	0	0	0	0	0	0	0	0	0	0	0	0	0
k__Fungi(100);p__Basidiomycota(100);c__Agaricomycetes(100);o__Agaricales(100);f__Lyophyllaceae(100);g__Termitomyces(100);unclassified(100);	Otu00311	0	0	0	0	0	0	0	0	0	0	0	0	0	0	0	0	0	0	0	0	0	0.00912201	0.0163319	0.0139457	0.0234346	0	0	0
k__Fungi(100);p__Basidiomycota(100);c__Agaricomycetes(100);o__Agaricales(100);f__Lyophyllaceae(100);g__Termitomyces(100);s__uncultured_Termitomyces(90);	Otu00276	0	0	0	0	0	0	0	0	0	0	0	0	0	0	0	0	0	0.0123122	0.0248344	0	0.0254374	0	0	0	0	0	0	0
k__Fungi(100);p__Basidiomycota(100);c__Agaricomycetes(100);o__Agaricales(100);f__Lyophyllaceae(100);g__Termitomyces(100);unclassified(100);	Otu00455	0	0	0	0	0	0	0	0	0	0	0	0	0	0	0	0	0	0	0	0	0	0.041049	0.0163319	0.00464857	0	0	0	0
k__Fungi(100);p__Basidiomycota(100);c__Agaricomycetes(100);o__Agaricales(100);f__Lyophyllaceae(100);g__Termitomyces(100);unclassified(100);	Otu00649	0	0	0	0	0	0	0	0	0	0	0	0	0	0	0	0	0	0	0	0	0	0	0.0571615	0.00464857	0	0	0	0
k__Fungi(100);p__Basidiomycota(100);c__Agaricomycetes(100);o__Agaricales(100);unclassified(100);unclassified(100);unclassified(100);	Otu00660	0	0	0	0	0	0	0	0	0	0	0	0	0	0	0	0	0	0	0	0	0	0	0.0571615	0.00464857	0	0	0	0
k__Fungi(100);p__Basidiomycota(100);c__Agaricomycetes(100);o__Agaricales(100);f__Lyophyllaceae(100);g__Termitomyces(100);unclassified(100);	Otu00353	0	0	0	0	0	0	0	0	0	0	0	0	0	0	0	0	0	0	0	0	0	0.00912201	0.0244978	0.00929714	0.0187477	0	0	0
k__Fungi(100);p__Basidiomycota(100);c__Agaricomycetes(100);o__Agaricales(100);f__Lyophyllaceae(100);g__Termitomyces(100);unclassified(100);	Otu00463	0	0	0	0	0	0	0	0	0	0	0	0	0	0	0	0	0	0	0	0	0	0.013683	0.0408297	0	0.00703037	0	0	0
k__Fungi(100);p__Basidiomycota(100);c__Agaricomycetes(100);o__Agaricales(100);unclassified(100);unclassified(100);unclassified(100);	Otu00496	0	0	0	0	0	0	0	0	0	0	0	0	0	0	0	0	0	0	0	0	0	0.027366	0.0244978	0.00929714	0	0	0	0
k__Fungi(100);p__Basidiomycota(100);c__Agaricomycetes(100);o__Agaricales(100);f__Lyophyllaceae(100);g__Termitomyces(100);s__Termitomyces_sp_ZA_2006a_HHDFL(100);	Otu01408	0	0	0.060988	0	0	0	0	0	0	0	0	0	0	0	0	0	0	0	0	0	0	0	0	0	0	0	0	0
k__Fungi(100);p__Basidiomycota(100);c__Agaricomycetes(100);o__Agaricales(100);f__Lyophyllaceae(100);g__Termitomyces(100);s__Termitomyces_sp_ZA_2006a_HHDFL(100);	Otu01951	0	0	0.060988	0	0	0	0	0	0	0	0	0	0	0	0	0	0	0	0	0	0	0	0	0	0	0	0	0
k__Fungi(100);p__Basidiomycota(100);c__Agaricomycetes(100);o__Agaricales(100);f__Lyophyllaceae(100);g__Termitomyces(100);s__uncultured_Termitomyces(100);	Otu00438	0	0	0	0	0	0	0	0	0	0	0	0	0	0	0	0	0	0.0164163	0.0248344	0	0.00545088	0	0	0	0	0	0	0
k__Fungi(100);p__Basidiomycota(100);c__Agaricomycetes(100);o__Agaricales(100);f__Lyophyllaceae(100);g__Termitomyces(100);s__Termitomyces_sp_ZA_2006a_HHDFL(100);	Otu00514	0.0357931	0.00676636	0	0	0	0	0	0.0113173	0.00649498	0	0	0	0	0	0	0	0	0	0	0	0	0	0	0	0	0	0	0
k__Fungi(100);p__Basidiomycota(100);c__Agaricomycetes(100);o__Agaricales(100);unclassified(100);unclassified(100);unclassified(100);	Otu00385	0	0	0	0	0	0	0	0	0	0	0	0	0	0	0	0	0	0	0	0	0	0.013683	0.0163319	0.0185943	0.0117173	0	0	0
k__Fungi(100);p__Basidiomycota(100);c__Agaricomycetes(100);o__Agaricales(100);f__Lyophyllaceae(100);g__Termitomyces(100);s__uncultured_Termitomyces(100);	Otu00434	0	0	0	0	0	0	0	0	0	0	0	0	0	0	0	0	0	0.0205204	0.0248344	0.00431295	0.00363392	0	0	0	0	0	0	0
k__Fungi(100);p__Basidiomycota(100);c__Agaricomycetes(100);o__Agaricales(100);f__Lyophyllaceae(100);g__Termitomyces(100);s__Termitomyces_sp_ZA_2006a_HHDFL(100);	Otu00503	0.00596552	0.00676636	0	0.0259785	0.00797607	0	0.00441501	0	0	0.00445931	0	0.00474744	0	0	0	0	0	0	0	0	0	0	0	0	0	0	0	0
k__Fungi(100);p__Ascomycota(100);c__Dothideomycetes(100);o__Capnodiales(100);f__Davidiellaceae(100);unclassified(95);unclassified(95);	Otu00316	0	0	0	0	0	0	0	0	0	0	0	0	0	0	0	0	0	0	0	0	0	0	0	0	0	0.0474297	0.0040793	0.00874661
k__Fungi(100);p__Basidiomycota(100);c__Agaricomycetes(100);o__Agaricales(100);f__Lyophyllaceae(100);g__Termitomyces(100);s__Termitomyces_sp_ZA_2006a_HHDFL(100);	Otu00878	0	0	0	0.0259785	0	0	0	0.033952	0	0	0	0	0	0	0	0	0	0	0	0	0	0	0	0	0	0	0	0
k__Fungi(100);p__Basidiomycota(100);c__Tremellomycetes(100);o__Tremellales(100);f__Tremellales_family_Incertae_sedis(100);g__Cryptococcus(100);s__Cryptococcus_laurentii(100);	Otu00426	0	0	0	0	0	0	0	0	0	0	0	0.0569692	0	0	0	0	0	0	0	0	0	0	0	0	0	0	0	0.00291554
k__Fungi(100);p__Basidiomycota(100);c__Agaricomycetes(100);o__Agaricales(100);f__Agaricaceae(100);unclassified(100);unclassified(100);	Otu00498	0.0596552	0	0	0	0	0	0	0	0	0	0	0	0	0	0	0	0	0	0	0	0	0	0	0	0	0	0	0
k__Fungi(100);p__Basidiomycota(100);c__Agaricomycetes(100);o__Agaricales(100);f__Lyophyllaceae(100);g__Termitomyces(100);s__Termitomyces_sp_ZA_2006a_HHDFL(100);	Otu00583	0.011931	0	0	0	0	0	0	0.033952	0.01299	0	0	0	0	0	0	0	0	0	0	0	0	0	0	0	0	0	0	0
k__Fungi(100);p__Basidiomycota(100);c__Agaricomycetes(100);o__Agaricales(100);unclassified(100);unclassified(100);unclassified(100);	Otu00451	0	0	0	0	0	0	0	0	0	0	0	0	0	0	0	0	0	0	0	0	0	0.00912201	0.0326637	0.00464857	0.0117173	0	0	0
k__Fungi(100);p__Basidiomycota(100);c__Agaricomycetes(100);o__Agaricales(100);f__Lyophyllaceae(100);g__Termitomyces(100);s__uncultured_Termitomyces(100);	Otu00516	0	0	0	0	0	0	0	0	0	0	0	0	0	0	0	0	0.0581429	0	0	0	0	0	0	0	0	0	0	0
k__Fungi(100);p__Basidiomycota(100);c__Agaricomycetes(100);o__Agaricales(100);f__Lyophyllaceae(100);g__Termitomyces(100);s__uncultured_Termitomyces(80);	Otu00519	0	0	0	0	0	0	0	0	0	0	0	0	0	0	0	0	0.0581429	0	0	0	0	0	0	0	0	0	0	0
k__Fungi(100);p__Basidiomycota(100);c__Agaricomycetes(100);o__Agaricales(100);f__Lyophyllaceae(100);g__Termitomyces(100);s__uncultured_Termitomyces(100);	Otu00527	0	0	0	0	0	0	0	0	0	0	0	0	0	0	0	0	0.0581429	0	0	0	0	0	0	0	0	0	0	0
k__Fungi(100);p__Basidiomycota(100);c__Agaricomycetes(100);o__Agaricales(100);f__Lyophyllaceae(100);g__Termitomyces(100);s__uncultured_Termitomyces(89);	Otu00592	0	0	0	0	0	0	0	0	0	0	0	0	0	0	0	0	0	0	0	0	0.00181696	0	0	0	0	0	0	0
k__Fungi(100);p__Basidiomycota(100);c__Agaricomycetes(100);o__Agaricales(100);f__Lyophyllaceae(100);g__Termitomyces(100);s__uncultured_Termitomyces(100);	Otu00405	0	0	0	0	0	0	0	0	0	0	0	0	0.0456737	0.00398804	0.00816838	0	0	0	0	0	0	0	0	0	0	0	0	0
k__Fungi(100);p__Basidiomycota(100);c__Agaricomycetes(100);o__Agaricales(100);f__Lyophyllaceae(100);g__Termitomyces(100);unclassified(100);	Otu00474	0	0	0	0	0	0	0	0	0	0	0	0	0	0	0	0	0	0	0	0	0	0.027366	0.0163319	0.0139457	0	0	0	0
k__Fungi(100);p__Basidiomycota(100);c__Agaricomycetes(100);o__Agaricales(100);f__Lyophyllaceae(100);g__Termitomyces(100);s__Termitomyces_sp_ZA_2006a_HHDFL(100);	Otu00908	0	0	0.0203293	0.0259785	0	0	0	0.0113173	0	0	0	0	0	0	0	0	0	0	0	0	0	0	0	0	0	0	0	0
k__Fungi(100);p__Basidiomycota(100);c__Microbotryomycetes(100);o__Sporidiobolales(100);f__Sporidiobolales_family_Incertae_sedis(100);g__Rhodosporidium(100);unclassified(100);	Otu00373	0	0	0	0	0	0	0	0	0.00974247	0	0	0	0.0101497	0	0	0	0	0.00410408	0	0	0	0.004561	0	0	0	0	0.0285551	0
k__Fungi(100);p__Basidiomycota(100);c__Agaricomycetes(100);o__Agaricales(100);f__Lyophyllaceae(100);g__Termitomyces(100);s__Termitomyces_sp_ZA_2006a_HHDFL(100);	Otu00890	0	0	0	0	0	0	0	0.0565867	0	0	0	0	0	0	0	0	0	0	0	0	0	0	0	0	0	0	0	0
k__Fungi(100);p__Basidiomycota(100);c__Agaricomycetes(100);o__Agaricales(100);f__Lyophyllaceae(100);g__Termitomyces(100);s__Termitomyces_sp_ZA_2006a_HHDFL(100);	Otu00942	0	0	0	0	0	0	0	0.0565867	0	0	0	0	0	0	0	0	0	0	0	0	0	0	0	0	0	0	0	0
k__Fungi(100);p__Basidiomycota(100);c__Agaricomycetes(100);o__Agaricales(100);f__Lyophyllaceae(100);g__Termitomyces(100);s__Termitomyces_sp_ZA_2006a_HHDFL(100);	Otu01008	0	0	0	0	0	0	0	0.0565867	0	0	0	0	0	0	0	0	0	0	0	0	0	0	0	0	0	0	0	0
k__Fungi(100);p__Basidiomycota(100);c__Agaricomycetes(100);o__Agaricales(100);unclassified(100);unclassified(100);unclassified(100);	Otu00452	0	0	0	0	0	0	0	0	0	0	0	0	0	0	0	0	0	0	0	0	0	0.031927	0.00816593	0.0139457	0.00234346	0	0	0
k__Fungi(100);p__Basidiomycota(100);c__Agaricomycetes(100);o__Agaricales(100);f__Lyophyllaceae(100);g__Termitomyces(100);s__Termitomyces_sp_ZA_2006a_HHDFL(100);	Otu00411	0	0.00676636	0	0	0.00797607	0.0117601	0	0	0.00649498	0.00891862	0	0.0142423	0	0	0	0	0	0	0	0	0	0	0	0	0	0	0	0
k__Fungi(100);p__Basidiomycota(100);c__Agaricomycetes(100);o__Agaricales(100);f__Lyophyllaceae(100);g__Termitomyces(100);s__uncultured_Termitomyces(100);	Otu00427	0	0	0	0	0	0	0	0	0	0	0	0	0	0	0	0	0	0	0	0.0560683	0	0	0	0	0	0	0	0
k__Fungi(100);p__Basidiomycota(100);c__Agaricomycetes(100);o__Agaricales(100);unclassified(100);unclassified(100);unclassified(100);	Otu00296	0	0	0	0	0	0	0	0	0	0	0	0	0	0	0	0	0	0	0	0	0	0.00912201	0	0.0185943	0.0281215	0	0	0
k__Fungi(100);p__Basidiomycota(100);c__Agaricomycetes(100);o__Agaricales(100);f__Lyophyllaceae(100);g__Termitomyces(100);s__uncultured_Termitomyces(100);	Otu00380	0	0	0	0	0	0	0	0	0	0	0	0	0	0.0558325	0	0	0	0	0	0	0	0	0	0	0	0	0	0
k__Fungi(100);p__Ascomycota(100);c__Eurotiomycetes(100);o__Chaetothyriales(100);f__Herpotrichiellaceae(100);g__Phialophora(100);s__Phialophora_sessilis(100);	Otu00479	0	0	0	0	0	0	0	0	0	0	0	0	0.0558234	0	0	0	0	0	0	0	0	0	0	0	0	0	0	0
k__Fungi(100);p__Basidiomycota(100);c__Agaricomycetes(100);o__Agaricales(100);f__Lyophyllaceae(100);g__Termitomyces(100);unclassified(100);	Otu00292	0	0	0	0	0	0	0	0	0	0	0	0	0	0	0	0	0	0	0	0	0	0.013683	0	0.0139457	0.0281215	0	0	0
k__Fungi(100);p__Basidiomycota(100);c__Agaricomycetes(100);o__Agaricales(100);f__Lyophyllaceae(100);g__Termitomyces(100);s__Termitomyces_sp_ZA_2006a_HHDFL(100);	Otu00677	0.011931	0	0	0	0	0	0	0.033952	0.00974247	0	0	0	0	0	0	0	0	0	0	0	0	0	0	0	0	0	0	0
k__Fungi(100);p__Basidiomycota(100);c__Tremellomycetes(100);o__Tremellales(100);f__Tremellales_family_Incertae_sedis(100);g__Bulleromyces(100);s__Bulleromyces_albus(100);	Otu00448	0	0	0	0	0	0.00392003	0	0	0	0.00445931	0	0.0427269	0	0	0	0.00425749	0	0	0	0	0	0	0	0	0	0	0	0
k__Fungi(100);p__Basidiomycota(100);c__Agaricomycetes(100);o__Agaricales(100);f__Lyophyllaceae(100);g__Termitomyces(100);s__uncultured_Termitomyces(100);	Otu00416	0	0	0	0	0	0	0	0	0	0	0	0	0	0	0	0	0	0.0246245	0	0.0215647	0.00181696	0	0	0	0	0	0	0
k__Fungi(100);p__Basidiomycota(100);c__Agaricomycetes(100);o__Agaricales(100);f__Lyophyllaceae(100);g__Termitomyces(100);s__Termitomyces_sp_ZA_2006a_HHDFL(100);	Otu00392	0	0	0	0	0	0	0	0	0	0	0.0549709	0	0	0	0	0	0	0	0	0	0	0	0	0	0	0	0	0
k__Fungi(100);p__Basidiomycota(100);c__Agaricomycetes(100);o__Agaricales(100);f__Lyophyllaceae(100);g__Termitomyces(100);s__Termitomyces_sp_ZA_2006a_HHDFL(100);	Otu00388	0	0	0	0	0	0.0548804	0	0	0	0	0	0	0	0	0	0	0	0	0	0	0	0	0	0	0	0	0	0
k__Fungi(100);p__Basidiomycota(100);c__Agaricomycetes(100);o__Agaricales(100);f__Lyophyllaceae(100);g__Termitomyces(100);s__uncultured_Termitomyces(100);	Otu00309	0	0	0	0	0	0	0	0	0	0	0	0	0	0	0	0	0	0.00820816	0.00827815	0.00431295	0.0199866	0	0	0	0	0	0	0
k__Fungi(100);p__Basidiomycota(100);c__Agaricomycetes(100);o__Agaricales(100);f__Lyophyllaceae(100);g__Termitomyces(100);s__Termitomyces_sp_ZA_2006a_HHDFL(100);	Otu00615	0.0298276	0.0135327	0	0	0	0	0	0.0113173	0	0	0	0	0	0	0	0	0	0	0	0	0	0	0	0	0	0	0	0
k__Fungi(100);p__Basidiomycota(100);c__Agaricomycetes(100);o__Agaricales(100);f__Lyophyllaceae(100);g__Termitomyces(100);s__Termitomyces_sp_ZA_2006a_HHDFL(100);	Otu00875	0.00596552	0	0	0	0	0	0	0.0452694	0.00324749	0	0	0	0	0	0	0	0	0	0	0	0	0	0	0	0	0	0	0
k__Fungi(100);p__Basidiomycota(100);c__Agaricomycetes(100);o__Agaricales(100);f__Lyophyllaceae(100);g__Termitomyces(100);s__Termitomyces_sp_ZA_2006a_HHDFL(100);	Otu00596	0.0298276	0.00676636	0	0	0	0	0	0.0113173	0.00649498	0	0	0	0	0	0	0	0	0	0	0	0	0	0	0	0	0	0	0
k__Fungi(100);p__Basidiomycota(100);c__Agaricomycetes(100);o__Agaricales(100);unclassified(100);unclassified(100);unclassified(100);	Otu00480	0	0	0	0	0	0	0	0	0	0	0	0	0	0	0	0	0	0	0	0	0	0.027366	0.00816593	0.0185943	0	0	0	0
k__Fungi(100);p__Basidiomycota(100);c__Agaricomycetes(100);o__Agaricales(100);f__Lyophyllaceae(100);g__Termitomyces(100);unclassified(100);	Otu00490	0	0	0	0	0	0	0	0	0	0	0	0	0	0	0	0	0	0	0	0	0	0.036488	0.00816593	0.00929714	0	0	0	0
k__Fungi(100);p__Basidiomycota(100);c__Agaricomycetes(100);o__Agaricales(100);f__Lyophyllaceae(100);g__Termitomyces(100);unclassified(100);	Otu00283	0	0	0	0	0	0	0	0	0	0	0	0	0	0	0	0	0	0	0	0	0	0	0	0.0185943	0.0351519	0	0	0
k__Fungi(100);p__Basidiomycota(100);c__Agaricomycetes(100);o__Agaricales(100);unclassified(100);unclassified(100);unclassified(100);	Otu00529	0	0	0	0	0	0	0	0	0	0	0	0	0	0	0	0	0	0	0	0	0	0.004561	0.0326637	0.00929714	0.00703037	0	0	0
k__Fungi(100);p__Basidiomycota(100);c__Agaricomycetes(100);o__Agaricales(100);unclassified(100);unclassified(100);unclassified(100);	Otu00384	0	0	0	0	0	0	0	0	0	0	0	0	0	0	0	0	0	0	0	0	0	0.013683	0.0163319	0.00464857	0.0187477	0	0	0
k__Fungi(100);p__Basidiomycota(100);c__Agaricomycetes(100);o__Agaricales(100);unclassified(100);unclassified(100);unclassified(100);	Otu00429	0	0	0	0	0	0	0	0	0	0	0	0	0	0	0	0	0	0	0	0	0	0.013683	0.0163319	0.00929714	0.0140607	0	0	0
k__Fungi(100);p__Basidiomycota(100);c__Agaricomycetes(100);o__Agaricales(100);f__Lyophyllaceae(100);g__Termitomyces(100);s__Termitomyces_sp_ZA_2006a_HHDFL(100);	Otu00402	0.00596552	0	0	0	0	0	0	0	0	0	0.047118	0	0	0	0	0	0	0	0	0	0	0	0	0	0	0	0	0
k__Fungi(100);p__Basidiomycota(100);c__Agaricomycetes(100);o__Agaricales(100);f__Lyophyllaceae(100);g__Termitomyces(100);s__Termitomyces_sp_ZA_2006a_HHDFL(100);	Otu00404	0.00596552	0	0	0	0	0	0	0	0	0	0.047118	0	0	0	0	0	0	0	0	0	0	0	0	0	0	0	0	0
k__Fungi(100);p__Basidiomycota(100);c__Agaricomycetes(100);o__Agaricales(100);f__Lyophyllaceae(100);g__Termitomyces(100);s__Termitomyces_sp_ZA_2006a_HHDFL(100);	Otu00941	0	0	0.0203293	0.017319	0.00398804	0	0	0.0113173	0	0	0	0	0	0	0	0	0	0	0	0	0	0	0	0	0	0	0	0
k__Fungi(100);p__Basidiomycota(100);c__Agaricomycetes(100);o__Agaricales(100);f__Lyophyllaceae(100);g__Termitomyces(100);s__uncultured_Termitomyces(100);	Otu00408	0	0	0	0	0	0	0	0	0	0	0	0	0	0	0	0	0	0.00820816	0.0248344	0	0.0127187	0	0	0	0	0	0	0
k__Fungi(100);p__Basidiomycota(100);c__Agaricomycetes(100);o__Agaricales(100);f__Lyophyllaceae(100);g__Termitomyces(100);s__Termitomyces_sp_ZA_2006a_HHDFL(100);	Otu00403	0	0.0135327	0	0	0	0	0	0	0.0194849	0	0.0196325	0	0	0	0	0	0	0	0	0	0	0	0	0	0	0	0	0
k__Fungi(100);p__Ascomycota(100);c__Sordariomycetes(100);o__Hypocreales(100);f__Nectriaceae(100);unclassified(100);unclassified(100);	Otu00363	0	0	0	0	0	0	0	0	0	0	0	0	0	0	0	0	0	0	0	0	0	0	0	0	0	0.0437812	0	0.00874661
k__Fungi(100);p__Ascomycota(100);c__Sordariomycetes(100);o__Hypocreales(100);f__Hypocreaceae(100);g__Trichoderma(100);s__Trichoderma_pubescens(100);	Otu00365	0	0	0	0	0	0	0	0	0	0	0	0	0	0	0	0	0	0	0	0	0	0	0	0	0	0.0437812	0	0.00874661
k__Fungi(100);p__Basidiomycota(100);c__Agaricomycetes(100);o__Agaricales(100);f__Lyophyllaceae(100);g__Termitomyces(100);s__Termitomyces_sp_ZA_2006a_HHDFL(100);	Otu00627	0	0	0	0.00865951	0	0.00392003	0.00441501	0.0226347	0.00324749	0	0	0.00949487	0	0	0	0	0	0	0	0	0	0	0	0	0	0	0	0
k__Fungi(100);p__Basidiomycota(100);c__Agaricomycetes(100);o__Agaricales(100);f__Lyophyllaceae(100);g__Termitomyces(100);s__uncultured_Termitomyces(100);	Otu00556	0	0	0	0	0	0	0	0	0	0	0	0	0	0	0	0	0.0523286	0	0	0	0	0	0	0	0	0	0	0
k__Fungi(100);p__Basidiomycota(100);c__Agaricomycetes(100);o__Agaricales(100);f__Lyophyllaceae(100);g__Termitomyces(100);s__uncultured_Termitomyces(78);	Otu00558	0	0	0	0	0	0	0	0	0	0	0	0	0	0	0	0	0.0523286	0	0	0	0	0	0	0	0	0	0	0
k__Fungi(100);p__Basidiomycota(100);c__Agaricomycetes(100);o__Agaricales(100);f__Lyophyllaceae(100);g__Termitomyces(100);s__uncultured_Termitomyces(100);	Otu00577	0	0	0	0	0	0	0	0	0	0	0	0	0	0	0	0	0.0523286	0	0	0	0	0	0	0	0	0	0	0
k__Fungi(100);p__Basidiomycota(100);c__Agaricomycetes(100);o__Agaricales(100);f__Lyophyllaceae(100);g__Termitomyces(100);s__uncultured_Termitomyces(100);	Otu00589	0	0	0	0	0	0	0	0	0	0	0	0	0	0	0	0	0.0523286	0	0	0	0	0	0	0	0	0	0	0
k__Fungi(100);p__Basidiomycota(100);c__Agaricomycetes(100);o__Agaricales(100);f__Lyophyllaceae(100);g__Termitomyces(100);unclassified(56);	Otu00597	0	0	0	0	0	0	0	0	0	0	0	0	0	0	0	0	0.0523286	0	0	0	0	0	0	0	0	0	0	0
k__Fungi(100);p__Basidiomycota(100);c__Agaricomycetes(100);o__Agaricales(100);f__Lyophyllaceae(100);g__Termitomyces(100);unclassified(100);	Otu00512	0	0	0	0	0	0	0	0	0	0	0	0	0	0	0	0	0	0	0	0	0	0.022805	0.0244978	0	0.00468691	0	0	0
k__Fungi(100);p__Basidiomycota(100);c__Agaricomycetes(100);o__Agaricales(100);f__Lyophyllaceae(100);g__Termitomyces(100);s__uncultured_Termitomyces(100);	Otu00326	0	0	0	0	0	0	0	0	0	0	0	0	0.0152246	0.00398804	0.0326735	0	0	0	0	0	0	0	0	0	0	0	0	0
k__Fungi(100);p__Basidiomycota(100);c__Agaricomycetes(100);o__Agaricales(100);f__Lyophyllaceae(100);g__Termitomyces(100);s__Termitomyces_sp_ZA_2006a_HHDFL(100);	Otu00881	0.0178966	0	0	0	0	0	0	0.033952	0	0	0	0	0	0	0	0	0	0	0	0	0	0	0	0	0	0	0	0
k__Fungi(100);p__Ascomycota(100);c__Dothideomycetes(100);o__Capnodiales(100);f__Davidiellaceae(100);unclassified(100);unclassified(100);	Otu00340	0	0	0	0	0	0	0	0	0	0	0	0	0	0	0	0	0	0	0	0	0	0	0	0	0	0.00729687	0.0122379	0.0320709
k__Fungi(100);p__Basidiomycota(100);c__Agaricomycetes(100);o__Agaricales(100);f__Lyophyllaceae(100);g__Termitomyces(100);s__uncultured_Termitomyces(100);	Otu00537	0	0	0	0	0	0	0	0	0	0	0	0	0	0	0	0	0	0.0246245	0.0248344	0	0.00181696	0	0	0	0	0	0	0
k__Fungi(100);p__Basidiomycota(100);c__Agaricomycetes(100);o__Agaricales(100);f__Lyophyllaceae(100);g__Termitomyces(91);unclassified(91);	Otu00471	0	0	0	0	0	0	0	0	0	0	0	0	0	0	0	0	0	0	0	0	0	0.004561	0.0163319	0.0232428	0.00703037	0	0	0
k__Fungi(100);p__Basidiomycota(100);c__Agaricomycetes(100);o__Agaricales(100);f__Lyophyllaceae(100);g__Termitomyces(89);unclassified(89);	Otu00325	0	0	0	0	0	0	0	0	0	0	0	0	0	0	0	0	0	0	0	0	0	0.013683	0	0.00929714	0.0281215	0	0	0
k__Fungi(100);p__Basidiomycota(100);c__Agaricomycetes(100);o__Agaricales(100);f__Lyophyllaceae(100);g__Termitomyces(100);s__Termitomyces_sp_ZA_2006a_HHDFL(100);	Otu00533	0	0	0	0.017319	0.0119641	0	0.00441501	0	0.00324749	0.00891862	0	0.00474744	0	0	0	0	0	0	0	0	0	0	0	0	0	0	0	0
k__Fungi(100);p__Basidiomycota(100);c__Agaricomycetes(100);o__Agaricales(100);f__Lyophyllaceae(100);g__Termitomyces(100);s__Termitomyces_sp_ZA_2006a_HHDFL(100);	Otu00487	0	0	0	0	0	0	0	0.0113173	0	0	0.039265	0	0	0	0	0	0	0	0	0	0	0	0	0	0	0	0	0
k__Fungi(100);p__Basidiomycota(100);c__Agaricomycetes(100);o__Agaricales(100);f__Lyophyllaceae(100);g__Termitomyces(100);s__uncultured_Termitomyces(100);	Otu00459	0	0	0	0	0	0	0	0	0	0	0	0	0	0	0	0	0	0.0123122	0.0248344	0.00431295	0.0090848	0	0	0	0	0	0	0
k__Fungi(100);p__Basidiomycota(100);c__Agaricomycetes(100);o__Agaricales(100);f__Lyophyllaceae(100);g__Termitomyces(100);s__Termitomyces_sp_ZA_2006a_HHDFL(100);	Otu00578	0.0238621	0	0	0	0	0	0	0.0113173	0.00324749	0	0.0117795	0	0	0	0	0	0	0	0	0	0	0	0	0	0	0	0	0
k__Fungi(100);p__Basidiomycota(100);c__Agaricomycetes(100);o__Agaricales(100);f__Lyophyllaceae(100);g__Termitomyces(100);s__uncultured_Termitomyces(100);	Otu00489	0	0	0	0	0	0	0	0	0	0	0	0	0	0	0	0	0	0.0123122	0.0165563	0	0.00726784	0	0	0	0	0	0	0
k__Fungi(100);p__Basidiomycota(100);c__Agaricomycetes(100);o__Agaricales(100);f__Lyophyllaceae(100);g__Termitomyces(100);s__Termitomyces_sp_ZA_2006a_HHDFL(100);	Otu00472	0.00596552	0.00676636	0	0	0	0	0	0.0113173	0.0259799	0	0	0	0	0	0	0	0	0	0	0	0	0	0	0	0	0	0	0
k__Fungi(100);p__Basidiomycota(100);c__Agaricomycetes(100);o__Agaricales(100);f__Lyophyllaceae(100);g__Termitomyces(100);s__uncultured_Termitomyces(100);	Otu00420	0	0	0	0	0	0	0	0	0	0	0	0	0.0202994	0.0159521	0.013614	0	0	0	0	0	0	0	0	0	0	0	0	0
k__Fungi(100);p__Ascomycota(100);c__Sordariomycetes(100);o__Hypocreales(100);unclassified(100);unclassified(100);unclassified(100);	Otu00322	0	0	0	0	0	0	0	0	0	0	0	0	0	0	0	0	0	0	0	0	0	0	0	0	0	0	0	0.0495641
k__Fungi(100);p__Basidiomycota(100);c__Agaricomycetes(100);o__Agaricales(100);f__Lyophyllaceae(100);g__Termitomyces(100);s__Termitomyces_sp_ZA_2006a_HHDFL(100);	Otu00484	0.00596552	0	0	0	0.00797607	0	0	0	0.00324749	0.0133779	0	0.0189897	0	0	0	0	0	0	0	0	0	0	0	0	0	0	0	0
k__Fungi(100);p__Basidiomycota(100);c__Agaricomycetes(100);o__Agaricales(100);f__Lyophyllaceae(100);g__Termitomyces(100);s__uncultured_Termitomyces(100);	Otu00494	0	0	0	0	0	0	0	0	0	0	0	0	0	0	0	0	0	0.0205204	0.0165563	0	0.00545088	0	0	0	0	0	0	0
k__Fungi(100);p__Basidiomycota(100);c__Agaricomycetes(100);o__Polyporales(100);f__Polyporaceae(100);g__Trametes(100);s__Trametes_versicolor(100);	Otu01165	0	0	0.0406587	0	0	0	0.00883002	0	0	0	0	0	0	0	0	0	0	0	0	0	0	0	0	0	0	0	0	0
k__Fungi(100);p__Basidiomycota(100);c__Agaricomycetes(100);o__Agaricales(100);f__Lyophyllaceae(100);g__Termitomyces(100);s__Termitomyces_sp_ZA_2006a_HHDFL(100);	Otu00447	0.00596552	0	0	0	0	0	0	0	0	0	0.0431915	0	0	0	0	0	0	0	0	0	0	0	0	0	0	0	0	0
k__Fungi(100);p__Basidiomycota(100);c__Agaricomycetes(100);o__Agaricales(100);f__Lyophyllaceae(100);g__Termitomyces(100);s__Termitomyces_sp_ZA_2006a_HHDFL(100);	Otu01043	0	0	0.0203293	0.00865951	0.00398804	0	0	0.0113173	0	0	0	0.00474744	0	0	0	0	0	0	0	0	0	0	0	0	0	0	0	0
k__Fungi(100);p__Basidiomycota(100);c__Agaricomycetes(100);o__Agaricales(100);f__Lyophyllaceae(100);g__Termitomyces(100);s__Termitomyces_sp_ZA_2006a_HHDFL(100);	Otu00433	0	0	0	0	0	0	0	0	0.00974247	0	0.039265	0	0	0	0	0	0	0	0	0	0	0	0	0	0	0	0	0
k__Fungi(100);p__Basidiomycota(100);c__Agaricomycetes(100);o__Agaricales(100);unclassified(100);unclassified(100);unclassified(100);	Otu00814	0	0	0	0	0	0	0	0	0	0	0	0	0	0	0	0	0	0	0	0	0	0	0.0489956	0	0	0	0	0
k__Fungi(100);p__Basidiomycota(100);c__Agaricomycetes(100);o__Agaricales(100);f__Lyophyllaceae(100);g__Termitomyces(84);unclassified(84);	Otu00839	0	0	0	0	0	0	0	0	0	0	0	0	0	0	0	0	0	0	0	0	0	0	0.0489956	0	0	0	0	0
k__Fungi(100);p__Basidiomycota(100);c__Agaricomycetes(100);o__Agaricales(100);f__Lyophyllaceae(100);g__Termitomyces(100);unclassified(100);	Otu00851	0	0	0	0	0	0	0	0	0	0	0	0	0	0	0	0	0	0	0	0	0	0	0.0489956	0	0	0	0	0
k__Fungi(100);p__Basidiomycota(100);c__Agaricomycetes(100);o__Agaricales(100);f__Lyophyllaceae(100);g__Termitomyces(100);unclassified(100);	Otu00521	0	0	0	0	0	0	0	0	0	0	0	0	0	0	0	0	0	0	0	0	0	0.004561	0.0326637	0	0.0117173	0	0	0
k__Fungi(100);p__Basidiomycota(100);c__Agaricomycetes(100);o__Agaricales(100);f__Lyophyllaceae(100);g__Termitomyces(100);s__Termitomyces_sp_ZA_2006a_HHDFL(100);	Otu00564	0	0.00676636	0	0	0	0	0	0.0226347	0.0194849	0	0	0	0	0	0	0	0	0	0	0	0	0	0	0	0	0	0	0
k__Fungi(100);p__Ascomycota(100);c__Sordariomycetes(100);o__Hypocreales(100);f__Nectriaceae(100);unclassified(100);unclassified(100);	Otu00391	0	0	0	0	0	0	0	0	0	0	0	0	0	0	0	0	0	0	0	0	0	0	0	0	0	0.0401328	0	0.00874661
k__Fungi(100);p__Basidiomycota(100);c__Agaricomycetes(100);o__Agaricales(100);unclassified(100);unclassified(100);unclassified(100);	Otu00785	0	0	0	0	0	0	0	0	0	0	0	0	0	0	0	0	0	0	0	0	0	0.00912201	0.0326637	0	0	0	0	0
k__Fungi(100);p__Basidiomycota(100);c__Agaricomycetes(100);o__Agaricales(100);f__Lyophyllaceae(100);g__Termitomyces(100);unclassified(100);	Otu00569	0	0	0	0	0	0	0	0	0	0	0	0	0	0	0	0	0	0	0	0	0	0.013683	0.0163319	0.0185943	0	0	0	0
k__Fungi(100);p__Basidiomycota(100);c__Agaricomycetes(100);o__Agaricales(100);f__Lyophyllaceae(100);g__Termitomyces(100);s__Termitomyces_sp_ZA_2006a_HHDFL(100);	Otu00499	0.0178966	0.0135327	0	0	0.00398804	0	0	0	0.01299	0	0	0	0	0	0	0	0	0	0	0	0	0	0	0	0	0	0	0
k__Fungi(100);p__Basidiomycota(100);c__Agaricomycetes(100);o__Agaricales(100);f__Lyophyllaceae(100);g__Termitomyces(100);unclassified(100);	Otu00488	0	0	0	0	0	0	0	0	0	0	0	0	0	0	0	0	0	0	0	0	0	0.022805	0	0.0232428	0.00234346	0	0	0
k__Fungi(100);p__Basidiomycota(100);c__Agaricomycetes(100);o__Agaricales(100);f__Lyophyllaceae(100);g__Termitomyces(100);s__uncultured_Termitomyces(100);	Otu00409	0	0	0	0	0	0	0	0	0	0	0	0	0	0	0	0	0	0.0328326	0.00827815	0	0.00726784	0	0	0	0	0	0	0
k__Fungi(100);p__Basidiomycota(100);c__Agaricomycetes(100);o__Agaricales(100);f__Lyophyllaceae(100);g__Termitomyces(100);unclassified(100);	Otu00476	0	0	0	0	0	0	0	0	0	0	0	0	0	0	0	0	0	0	0	0	0	0.027366	0	0.0185943	0.00234346	0	0	0
k__Fungi(100);p__Basidiomycota(100);c__Agaricomycetes(100);o__Agaricales(100);f__Lyophyllaceae(100);g__Termitomyces(100);s__Termitomyces_sp_ZA_2006a_HHDFL(100);	Otu00528	0.011931	0.00676636	0	0	0.0119641	0.00392003	0	0	0	0.00891862	0	0.00474744	0	0	0	0	0	0	0	0	0	0	0	0	0	0	0	0
k__Fungi(100);p__Basidiomycota(100);c__Agaricomycetes(100);o__Agaricales(100);f__Lyophyllaceae(100);g__Termitomyces(100);s__uncultured_Termitomyces(100);	Otu00449	0	0	0	0	0	0	0	0	0	0	0	0	0	0.0478564	0	0	0	0	0	0	0	0	0	0	0	0	0	0
k__Fungi(100);p__Basidiomycota(100);c__Agaricomycetes(100);o__Agaricales(100);f__Lyophyllaceae(100);g__Termitomyces(100);s__uncultured_Termitomyces(100);	Otu00456	0	0	0	0	0	0	0	0	0	0	0	0	0	0.0478564	0	0	0	0	0	0	0	0	0	0	0	0	0	0
k__Fungi(100);p__Basidiomycota(100);c__Agaricomycetes(100);o__Agaricales(100);f__Lyophyllaceae(100);g__Termitomyces(100);s__uncultured_Termitomyces(100);	Otu00457	0	0	0	0	0	0	0	0	0	0	0	0	0	0.0478564	0	0	0	0	0	0	0	0	0	0	0	0	0	0
k__Fungi(100);p__Basidiomycota(100);c__Agaricomycetes(100);o__Agaricales(100);f__Lyophyllaceae(100);g__Termitomyces(100);s__Termitomyces_sp_ZA_2006a_HHDFL(100);	Otu00553	0.00596552	0.0135327	0	0	0.00398804	0	0	0.0113173	0.01299	0	0	0	0	0	0	0	0	0	0	0	0	0	0	0	0	0	0	0
k__Fungi(100);p__Basidiomycota(100);c__Agaricomycetes(100);o__Agaricales(100);f__Agaricaceae(100);unclassified(100);unclassified(100);	Otu00607	0.0477242	0	0	0	0	0	0	0	0	0	0	0	0	0	0	0	0	0	0	0	0	0	0	0	0	0	0	0
k__Fungi(100);p__Basidiomycota(100);c__Agaricomycetes(100);o__Agaricales(100);unclassified(100);unclassified(100);unclassified(100);	Otu00374	0	0	0	0	0	0	0	0	0	0	0	0	0	0	0	0	0	0	0	0	0	0.00912201	0.00816593	0.00929714	0.0210911	0	0	0
k__Fungi(100);p__Basidiomycota(100);c__Agaricomycetes(100);o__Agaricales(100);f__Lyophyllaceae(100);g__Termitomyces(100);s__Termitomyces_sp_ZA_2006a_HHDFL(100);	Otu01063	0.00596552	0.00676636	0.0203293	0	0	0	0	0.0113173	0.00324749	0	0	0	0	0	0	0	0	0	0	0	0	0	0	0	0	0	0	0
k__Fungi(100);p__Basidiomycota(100);c__Agaricomycetes(100);o__Agaricales(100);f__Lyophyllaceae(100);g__Termitomyces(100);unclassified(100);	Otu00444	0	0	0	0	0	0	0	0	0	0	0	0	0	0	0	0	0	0	0	0	0	0.013683	0.00816593	0.0139457	0.0117173	0	0	0
k__Fungi(100);p__Basidiomycota(100);c__Agaricomycetes(100);o__Agaricales(100);f__Lyophyllaceae(100);g__Termitomyces(100);unclassified(100);	Otu00626	0	0	0	0	0	0	0	0	0	0	0	0	0	0	0	0	0	0	0	0	0	0.022805	0.0244978	0	0	0	0	0
k__Fungi(100);p__Basidiomycota(100);c__Agaricomycetes(100);o__Agaricales(100);f__Lyophyllaceae(100);g__Termitomyces(100);s__uncultured_Termitomyces(100);	Otu00582	0	0	0	0	0	0	0	0	0	0	0	0	0	0	0	0	0	0	0	0.0172518	0.00181696	0	0	0	0	0	0	0
k__Fungi(100);p__Basidiomycota(100);c__Agaricomycetes(100);o__Agaricales(100);unclassified(100);unclassified(100);unclassified(100);	Otu00574	0	0	0	0	0	0	0	0	0	0	0	0	0	0	0	0	0	0	0	0	0	0	0.0326637	0.00464857	0.00937383	0	0	0
k__Fungi(100);p__Basidiomycota(100);c__Agaricomycetes(100);o__Agaricales(100);f__Lyophyllaceae(100);g__Termitomyces(100);s__Termitomyces_sp_ZA_2006a_HHDFL(100);	Otu00530	0	0	0	0	0	0.0352803	0	0.0113173	0	0	0	0	0	0	0	0	0	0	0	0	0	0	0	0	0	0	0	0
k__Fungi(100);p__Basidiomycota(100);c__Agaricomycetes(100);o__Agaricales(100);f__Lyophyllaceae(100);g__Termitomyces(100);s__uncultured_Termitomyces(100);	Otu00616	0	0	0	0	0	0	0	0	0	0	0	0	0	0	0	0	0.0465143	0	0	0	0	0	0	0	0	0	0	0
k__Fungi(100);p__Basidiomycota(100);c__Agaricomycetes(100);o__Agaricales(100);f__Lyophyllaceae(100);g__Termitomyces(100);s__uncultured_Termitomyces(88);	Otu00625	0	0	0	0	0	0	0	0	0	0	0	0	0	0	0	0	0.0465143	0	0	0	0	0	0	0	0	0	0	0
k__Fungi(100);p__Basidiomycota(100);c__Agaricomycetes(100);o__Agaricales(100);f__Lyophyllaceae(100);g__Termitomyces(100);s__uncultured_Termitomyces(100);	Otu00630	0	0	0	0	0	0	0	0	0	0	0	0	0	0	0	0	0.0465143	0	0	0	0	0	0	0	0	0	0	0
k__Fungi(100);p__Basidiomycota(100);c__Agaricomycetes(100);o__Agaricales(100);f__Lyophyllaceae(100);g__Termitomyces(100);s__uncultured_Termitomyces(100);	Otu00645	0	0	0	0	0	0	0	0	0	0	0	0	0	0	0	0	0.0465143	0	0	0	0	0	0	0	0	0	0	0
k__Fungi(100);p__Basidiomycota(100);c__Agaricomycetes(100);o__Agaricales(100);f__Lyophyllaceae(100);g__Termitomyces(100);s__uncultured_Termitomyces(100);	Otu00662	0	0	0	0	0	0	0	0	0	0	0	0	0	0	0	0	0.0465143	0	0	0	0	0	0	0	0	0	0	0
k__Fungi(100);p__Basidiomycota(100);c__Agaricomycetes(100);o__Agaricales(100);f__Lyophyllaceae(100);g__Termitomyces(100);s__uncultured_Termitomyces(100);	Otu00671	0	0	0	0	0	0	0	0	0	0	0	0	0	0	0	0	0.0465143	0	0	0	0	0	0	0	0	0	0	0
k__Fungi(100);p__Basidiomycota(100);c__Agaricomycetes(100);o__Agaricales(100);f__Lyophyllaceae(100);g__Termitomyces(100);s__Termitomyces_sp_ZA_2006a_HHDFL(100);	Otu00505	0.00596552	0.00676636	0	0	0.00398804	0.00392003	0.00883002	0	0.00324749	0.00891862	0	0.00474744	0	0	0	0	0	0	0	0	0	0	0	0	0	0	0	0
k__Fungi(100);p__Basidiomycota(100);c__Agaricomycetes(100);o__Agaricales(100);f__Lyophyllaceae(100);g__Termitomyces(100);unclassified(100);	Otu00497	0	0	0	0	0	0	0	0	0	0	0	0	0	0	0	0	0	0	0	0	0	0.022805	0	0.0232428	0	0	0	0
k__Fungi(100);p__Basidiomycota(100);c__Agaricomycetes(100);o__Agaricales(100);f__Lyophyllaceae(100);g__Termitomyces(100);s__Termitomyces_sp_ZA_2006a_HHDFL(100);	Otu00465	0.00596552	0	0	0	0.00797607	0.0196002	0	0	0.00324749	0.00445931	0	0.00474744	0	0	0	0	0	0	0	0	0	0	0	0	0	0	0	0
k__Fungi(100);p__Basidiomycota(100);c__Agaricomycetes(100);o__Agaricales(100);f__Lyophyllaceae(100);g__Termitomyces(100);s__Termitomyces_sp_ZA_2006a_HHDFL(100);	Otu00555	0	0.00676636	0	0.00865951	0	0.00392003	0.01766	0	0	0.00891862	0	0	0	0	0	0	0	0	0	0	0	0	0	0	0	0	0	0
k__Fungi(100);p__Basidiomycota(100);c__Agaricomycetes(100);o__Agaricales(100);f__Lyophyllaceae(100);g__Termitomyces(100);s__Termitomyces_sp_ZA_2006a_HHDFL(100);	Otu00446	0	0	0	0	0	0	0	0	0.00649498	0	0.039265	0	0	0	0	0	0	0	0	0	0	0	0	0	0	0	0	0
k__Fungi(100);p__Basidiomycota(100);c__Agaricomycetes(100);o__Agaricales(100);f__Lyophyllaceae(100);g__Termitomyces(100);s__Termitomyces_sp_ZA_2006a_HHDFL(100);	Otu00601	0.00596552	0	0	0.00865951	0.00797607	0	0.00441501	0	0	0.00445931	0	0.0142423	0	0	0	0	0	0	0	0	0	0	0	0	0	0	0	0
k__Fungi(100);p__Basidiomycota(100);c__Agaricomycetes(100);o__Agaricales(100);f__Lyophyllaceae(100);g__Termitomyces(100);s__uncultured_Termitomyces(100);	Otu00584	0	0	0	0	0	0	0	0	0	0	0	0	0	0	0	0	0	0.00820816	0.0248344	0	0.00545088	0	0	0	0	0	0	0
k__Fungi(100);p__Basidiomycota(100);c__Agaricomycetes(100);o__Agaricales(100);f__Lyophyllaceae(100);g__Termitomyces(100);s__uncultured_Termitomyces(100);	Otu00581	0	0	0	0	0	0	0	0	0	0	0	0	0	0	0	0	0	0.00410408	0.00827815	0.0172518	0.00181696	0	0	0	0	0	0	0
k__Fungi(100);p__Basidiomycota(100);c__Agaricomycetes(100);o__Agaricales(100);unclassified(100);unclassified(100);unclassified(100);	Otu00638	0	0	0	0	0	0	0	0	0	0	0	0	0	0	0	0	0	0	0	0	0	0.004561	0.0244978	0.0139457	0.00234346	0	0	0
k__Fungi(100);p__Basidiomycota(100);c__Agaricomycetes(100);o__Agaricales(100);f__Lyophyllaceae(100);g__Termitomyces(100);s__Termitomyces_sp_ZA_2006a_HHDFL(100);	Otu00547	0.011931	0	0	0	0.00398804	0	0	0	0.00649498	0.0133779	0	0.00949487	0	0	0	0	0	0	0	0	0	0	0	0	0	0	0	0
k__Fungi(100);p__Basidiomycota(100);c__Agaricomycetes(100);o__Agaricales(100);f__Lyophyllaceae(100);g__Termitomyces(100);s__Termitomyces_sp_ZA_2006a_HHDFL(100);	Otu01106	0	0	0	0	0	0	0	0.0452694	0	0	0	0	0	0	0	0	0	0	0	0	0	0	0	0	0	0	0	0
k__Fungi(100);p__Basidiomycota(100);c__Agaricomycetes(100);o__Agaricales(100);f__Lyophyllaceae(100);g__Termitomyces(100);s__Termitomyces_sp_ZA_2006a_HHDFL(100);	Otu01200	0	0	0	0	0	0	0	0.0452694	0	0	0	0	0	0	0	0	0	0	0	0	0	0	0	0	0	0	0	0
k__Fungi(100);p__Basidiomycota(100);c__Agaricomycetes(100);o__Agaricales(100);f__Lyophyllaceae(100);g__Termitomyces(100);s__Termitomyces_sp_ZA_2006a_HHDFL(100);	Otu01238	0	0	0	0	0	0	0	0.0452694	0	0	0	0	0	0	0	0	0	0	0	0	0	0	0	0	0	0	0	0
k__Fungi(100);p__Basidiomycota(100);c__Agaricomycetes(100);o__Agaricales(100);f__Lyophyllaceae(100);g__Termitomyces(100);s__Termitomyces_sp_ZA_2006a_HHDFL(100);	Otu01291	0	0	0	0	0	0	0	0.0452694	0	0	0	0	0	0	0	0	0	0	0	0	0	0	0	0	0	0	0	0
k__Fungi(100);p__Basidiomycota(100);c__Agaricomycetes(100);o__Agaricales(100);f__Lyophyllaceae(100);g__Termitomyces(100);s__Termitomyces_sp_ZA_2006a_HHDFL(100);	Otu01303	0	0	0	0	0	0	0	0.0452694	0	0	0	0	0	0	0	0	0	0	0	0	0	0	0	0	0	0	0	0
k__Fungi(100);p__Basidiomycota(100);c__Agaricomycetes(100);o__Agaricales(100);f__Lyophyllaceae(100);g__Termitomyces(100);s__Termitomyces_sp_ZA_2006a_HHDFL(100);	Otu01305	0	0	0	0	0	0	0	0.0452694	0	0	0	0	0	0	0	0	0	0	0	0	0	0	0	0	0	0	0	0
k__Fungi(100);p__Basidiomycota(100);c__Agaricomycetes(100);o__Agaricales(100);unclassified(100);unclassified(100);unclassified(100);	Otu00504	0	0	0	0	0	0	0	0	0	0	0	0	0	0	0	0	0	0	0	0	0	0.00912201	0.00816593	0.0232428	0.00468691	0	0	0
k__Fungi(100);p__Basidiomycota(100);c__Agaricomycetes(100);o__Agaricales(100);f__Lyophyllaceae(100);g__Termitomyces(100);unclassified(100);	Otu00561	0	0	0	0	0	0	0	0	0	0	0	0	0	0	0	0	0	0	0	0	0	0.018244	0.00816593	0.0185943	0	0	0	0
k__Fungi(100);p__Basidiomycota(100);c__Agaricomycetes(100);o__Agaricales(100);f__Lyophyllaceae(100);g__Termitomyces(100);s__uncultured_Termitomyces(100);	Otu00486	0	0	0	0	0	0	0	0	0	0	0	0	0.00507485	0.0398804	0	0	0	0	0	0	0	0	0	0	0	0	0	0
k__Fungi(100);p__Basidiomycota(100);c__Agaricomycetes(100);o__Agaricales(100);f__Lyophyllaceae(100);g__Termitomyces(100);s__Termitomyces_sp_ZA_2006a_HHDFL(100);	Otu00659	0.00596552	0	0	0	0	0	0	0.0226347	0.0162375	0	0	0	0	0	0	0	0	0	0	0	0	0	0	0	0	0	0	0
k__Fungi(100);p__Basidiomycota(100);c__Agaricomycetes(100);o__Agaricales(100);f__Lyophyllaceae(100);g__Termitomyces(100);unclassified(100);	Otu00568	0	0	0	0	0	0	0	0	0	0	0	0	0	0	0	0	0	0	0	0	0	0.027366	0.00816593	0.00929714	0	0	0	0
k__Fungi(100);p__Basidiomycota(100);c__Agaricomycetes(100);o__Agaricales(100);f__Lyophyllaceae(100);g__Termitomyces(100);unclassified(100);	Otu00562	0	0	0	0	0	0	0	0	0	0	0	0	0	0	0	0	0	0	0	0	0	0.031927	0.00816593	0.00464857	0	0	0	0
k__Fungi(100);p__Ascomycota(100);c__Sordariomycetes(100);o__Hypocreales(100);f__Nectriaceae(100);unclassified(100);unclassified(100);	Otu00424	0	0	0	0	0	0	0	0	0	0	0	0	0	0	0	0	0	0	0	0	0	0	0	0	0	0.0328359	0	0.0116621
k__Fungi(100);p__Basidiomycota(100);c__Agaricomycetes(100);o__Agaricales(100);f__Lyophyllaceae(100);g__Termitomyces(100);s__Termitomyces_sp_ZA_2006a_HHDFL(100);	Otu00699	0	0	0.0203293	0	0.0119641	0.00392003	0	0	0.00324749	0	0	0.00474744	0	0	0	0	0	0	0	0	0	0	0	0	0	0	0	0
k__Fungi(100);p__Basidiomycota(100);c__Agaricomycetes(100);o__Agaricales(100);unclassified(100);unclassified(100);unclassified(100);	Otu00376	0	0	0	0	0	0	0	0	0	0	0	0	0	0	0	0	0	0	0	0	0	0.00912201	0	0.0139457	0.0210911	0	0	0
k__Fungi(100);p__Basidiomycota(100);c__Agaricomycetes(100);o__Agaricales(100);f__Lyophyllaceae(100);g__Termitomyces(100);s__uncultured_Termitomyces(100);	Otu00483	0	0	0	0	0	0	0	0	0	0	0	0	0	0	0	0	0	0.00410408	0.00827815	0.00862589	0.0090848	0	0	0	0	0	0	0
k__Fungi(100);p__Basidiomycota(100);c__Agaricomycetes(100);o__Agaricales(100);unclassified(100);unclassified(100);unclassified(100);	Otu00431	0	0	0	0	0	0	0	0	0	0	0	0	0	0	0	0	0	0	0	0	0	0.018244	0	0.00929714	0.0164042	0	0	0
k__Fungi(100);p__Basidiomycota(100);c__Agaricomycetes(100);o__Agaricales(100);f__Lyophyllaceae(100);g__Termitomyces(100);s__Termitomyces_sp_ZA_2006a_HHDFL(100);	Otu00502	0	0	0	0.00865951	0.00398804	0.0235202	0	0	0.00324749	0.00445931	0	0	0	0	0	0	0	0	0	0	0	0	0	0	0	0	0	0
k__Fungi(100);p__Ascomycota(100);c__Dothideomycetes(100);o__Capnodiales(100);f__Davidiellaceae(100);unclassified(100);unclassified(100);	Otu00414	0	0	0	0	0	0	0	0	0	0	0	0	0	0	0	0	0	0	0	0	0	0	0	0	0	0.00364844	0.0163172	0.0233243
k__Fungi(100);p__Basidiomycota(100);c__Agaricomycetes(100);o__Agaricales(100);f__Lyophyllaceae(100);g__Termitomyces(100);s__Termitomyces_sp_ZA_2006a_HHDFL(100);	Otu00726	0.011931	0.0135327	0	0	0	0	0	0.0113173	0.00649498	0	0	0	0	0	0	0	0	0	0	0	0	0	0	0	0	0	0	0
k__Fungi(100);p__Basidiomycota(100);c__Agaricomycetes(100);o__Agaricales(100);unclassified(100);unclassified(100);unclassified(100);	Otu00478	0	0	0	0	0	0	0	0	0	0	0	0	0	0	0	0	0	0	0	0	0	0	0.0244978	0	0.0187477	0	0	0
k__Fungi(100);p__Basidiomycota(100);c__Agaricomycetes(100);o__Agaricales(100);f__Lyophyllaceae(100);g__Termitomyces(93);unclassified(93);	Otu00394	0	0	0	0	0	0	0	0	0	0	0	0	0	0	0	0	0	0	0	0	0	0	0.00816593	0.00929714	0.025778	0	0	0
k__Fungi(100);p__Basidiomycota(100);c__Agaricomycetes(100);o__Agaricales(100);f__Lyophyllaceae(100);g__Termitomyces(100);s__Termitomyces_sp_ZA_2006a_HHDFL(100);	Otu00466	0	0	0	0	0	0	0	0	0	0	0.0431915	0	0	0	0	0	0	0	0	0	0	0	0	0	0	0	0	0
k__Fungi(100);p__Basidiomycota(100);c__Agaricomycetes(100);o__Agaricales(100);f__Lyophyllaceae(100);g__Termitomyces(100);s__Termitomyces_sp_ZA_2006a_HHDFL(100);	Otu00495	0	0	0	0	0	0	0	0	0	0	0.0431915	0	0	0	0	0	0	0	0	0	0	0	0	0	0	0	0	0
k__Fungi(100);p__Basidiomycota(100);c__Agaricomycetes(100);o__Agaricales(100);f__Lyophyllaceae(100);g__Termitomyces(100);s__Termitomyces_sp_ZA_2006a_HHDFL(100);	Otu00522	0	0	0	0	0	0	0.0264901	0	0.00324749	0.0133779	0	0	0	0	0	0	0	0	0	0	0	0	0	0	0	0	0	0
k__Fungi(100);p__Basidiomycota(100);c__Agaricomycetes(100);o__Agaricales(100);f__Lyophyllaceae(100);g__Termitomyces(100);s__Termitomyces_sp_ZA_2006a_HHDFL(100);	Otu00538	0.00596552	0	0	0	0.0159521	0.00392003	0	0	0.00324749	0.00445931	0	0.00949487	0	0	0	0	0	0	0	0	0	0	0	0	0	0	0	0
k__Fungi(100);p__Basidiomycota(100);c__Agaricomycetes(100);o__Agaricales(100);f__Lyophyllaceae(100);g__Termitomyces(100);s__Termitomyces_sp_ZA_2006a_HHDFL(100);	Otu01825	0	0	0.0203293	0	0	0	0	0.0226347	0	0	0	0	0	0	0	0	0	0	0	0	0	0	0	0	0	0	0	0
k__Fungi(100);p__Basidiomycota(100);c__Agaricomycetes(100);o__Agaricales(100);f__Lyophyllaceae(100);g__Termitomyces(100);s__uncultured_Termitomyces(100);	Otu00506	0	0	0	0	0	0	0	0	0	0	0	0	0.0253743	0.0119641	0.00544558	0	0	0	0	0	0	0	0	0	0	0	0	0
k__Fungi(100);p__Basidiomycota(100);c__Agaricomycetes(100);o__Agaricales(100);f__Lyophyllaceae(100);g__Termitomyces(100);s__Termitomyces_sp_ZA_2006a_HHDFL(100);	Otu00591	0	0	0	0	0	0	0	0.0113173	0	0	0.031412	0	0	0	0	0	0	0	0	0	0	0	0	0	0	0	0	0
k__Fungi(100);p__Basidiomycota(100);c__Agaricomycetes(100);o__Agaricales(100);f__Lyophyllaceae(100);g__Termitomyces(100);s__Termitomyces_sp_ZA_2006a_HHDFL(100);	Otu00714	0.0357931	0.00676636	0	0	0	0	0	0	0	0	0	0	0	0	0	0	0	0	0	0	0	0	0	0	0	0	0	0
k__Fungi(100);p__Basidiomycota(100);c__Agaricomycetes(100);o__Agaricales(100);f__Lyophyllaceae(100);g__Termitomyces(100);s__uncultured_Termitomyces(100);	Otu00493	0	0	0	0	0	0	0	0	0	0	0	0	0.0101497	0.0239282	0.00816838	0	0	0	0	0	0	0	0	0	0	0	0	0
k__Fungi(100);p__Basidiomycota(100);c__Agaricomycetes(100);o__Agaricales(100);f__Lyophyllaceae(100);g__Termitomyces(100);s__uncultured_Termitomyces(93);	Otu00412	0	0	0	0	0	0	0	0	0	0	0	0	0	0	0	0	0	0.0123122	0.00827815	0	0.0145357	0	0	0	0	0	0	0
k__Fungi(100);p__Basidiomycota(100);c__Agaricomycetes(100);o__Agaricales(100);f__Lyophyllaceae(100);g__Termitomyces(100);s__Termitomyces_sp_ZA_2006a_HHDFL(100);	Otu00914	0	0	0.0203293	0.00865951	0.00398804	0	0.00441501	0	0	0	0	0.00474744	0	0	0	0	0	0	0	0	0	0	0	0	0	0	0	0
k__Fungi(100);p__Basidiomycota(100);c__Agaricomycetes(100);o__Agaricales(100);f__Lyophyllaceae(100);g__Termitomyces(100);s__uncultured_Termitomyces(100);	Otu00792	0	0	0	0	0	0	0	0	0	0	0	0	0	0	0	0	0	0	0	0	0	0	0	0	0	0	0	0
k__Fungi(100);p__Basidiomycota(100);c__Agaricomycetes(100);o__Agaricales(100);f__Lyophyllaceae(100);g__Termitomyces(100);s__uncultured_Termitomyces(100);	Otu00883	0	0	0	0	0	0	0	0	0	0	0	0	0	0	0	0	0	0	0	0	0	0	0	0	0	0	0	0
k__Fungi(100);p__Basidiomycota(100);c__Agaricomycetes(100);o__Agaricales(100);f__Lyophyllaceae(100);g__Termitomyces(100);s__uncultured_Termitomyces(100);	Otu00885	0	0	0	0	0	0	0	0	0	0	0	0	0	0	0	0	0	0	0	0	0	0	0	0	0	0	0	0
k__Fungi(100);p__Basidiomycota(100);c__Agaricomycetes(100);o__Agaricales(100);f__Lyophyllaceae(100);g__Termitomyces(100);s__Termitomyces_sp_ZA_2006a_HHDFL(100);	Otu00526	0	0.00676636	0	0	0	0	0	0	0	0	0.0353385	0	0	0	0	0	0	0	0	0	0	0	0	0	0	0	0	0
k__Fungi(100);p__Basidiomycota(100);c__Agaricomycetes(100);o__Agaricales(100);unclassified(100);unclassified(100);unclassified(100);	Otu00469	0	0	0	0	0	0	0	0	0	0	0	0	0	0	0	0	0	0	0	0	0	0.004561	0.0163319	0.00464857	0.0164042	0	0	0
k__Fungi(100);p__Ascomycota(100);unclassified(100);unclassified(100);unclassified(100);unclassified(100);unclassified(100);	Otu00566	0	0	0	0	0	0.00392003	0	0	0	0	0	0.0379795	0	0	0	0	0	0	0	0	0	0	0	0	0	0	0	0
k__Fungi(100);p__Basidiomycota(100);c__Agaricomycetes(100);o__Agaricales(100);unclassified(100);unclassified(100);unclassified(100);	Otu00432	0	0	0	0	0	0	0	0	0	0	0	0	0	0	0	0	0	0	0	0	0	0.00912201	0	0.0139457	0.0187477	0	0	0
k__Fungi(100);p__Basidiomycota(100);c__Agaricomycetes(100);o__Agaricales(100);f__Lyophyllaceae(100);g__Termitomyces(100);s__Termitomyces_sp_ZA_2006a_HHDFL(100);	Otu00634	0.00596552	0.00676636	0	0.00865951	0.00398804	0.00392003	0	0	0.00324749	0.00445931	0	0.00474744	0	0	0	0	0	0	0	0	0	0	0	0	0	0	0	0
k__Fungi(100);p__Basidiomycota(100);c__Agaricomycetes(100);o__Agaricales(100);f__Lyophyllaceae(100);g__Termitomyces(100);s__uncultured_Termitomyces(100);	Otu00544	0	0	0	0	0	0	0	0	0	0	0	0	0.0202994	0.0159521	0.00544558	0	0	0	0	0	0	0	0	0	0	0	0	0
k__Fungi(100);p__Basidiomycota(100);c__Agaricomycetes(100);o__Agaricales(100);unclassified(100);unclassified(100);unclassified(100);	Otu00485	0	0	0	0	0	0	0	0	0	0	0	0	0	0	0	0	0	0	0	0	0	0.022805	0	0.00929714	0.00937383	0	0	0
k__Fungi(100);p__Basidiomycota(100);c__Agaricomycetes(100);o__Agaricales(100);f__Lyophyllaceae(100);g__Termitomyces(100);unclassified(100);	Otu00567	0	0	0	0	0	0	0	0	0	0	0	0	0	0	0	0	0	0	0	0	0	0.022805	0	0.0185943	0	0	0	0
k__Fungi(100);p__Basidiomycota(100);c__Agaricomycetes(100);o__Agaricales(100);f__Lyophyllaceae(100);g__Termitomyces(100);s__uncultured_Termitomyces(100);	Otu00423	0	0	0	0	0	0	0	0	0	0	0	0	0.0101497	0.00398804	0.0272279	0	0	0	0	0	0	0	0	0	0	0	0	0
k__Fungi(100);p__Basidiomycota(100);c__Agaricomycetes(100);o__Agaricales(100);f__Lyophyllaceae(100);g__Termitomyces(100);s__Termitomyces_sp_ZA_2006a_HHDFL(100);	Otu01041	0.011931	0.00676636	0	0	0	0	0	0.0226347	0	0	0	0	0	0	0	0	0	0	0	0	0	0	0	0	0	0	0	0
k__Fungi(100);p__Basidiomycota(100);c__Agaricomycetes(100);o__Agaricales(100);f__Lyophyllaceae(100);g__Termitomyces(100);s__Termitomyces_sp_ZA_2006a_HHDFL(100);	Otu00602	0.00596552	0	0	0	0.00797607	0	0.00441501	0	0	0.0133779	0	0.00949487	0	0	0	0	0	0	0	0	0	0	0	0	0	0	0	0
k__Fungi(100);p__Basidiomycota(100);c__Agaricomycetes(100);o__Agaricales(100);f__Lyophyllaceae(100);g__Termitomyces(100);s__uncultured_Termitomyces(100);	Otu00440	0	0	0	0	0	0	0	0	0	0	0	0	0.0101497	0.0119641	0.0190595	0	0	0	0	0	0	0	0	0	0	0	0	0
k__Fungi(100);p__Basidiomycota(100);c__Agaricomycetes(100);o__Agaricales(100);f__Lyophyllaceae(100);g__Termitomyces(100);s__Termitomyces_sp_ZA_2006a_HHDFL(100);	Otu00837	0	0	0.0203293	0	0	0.00784006	0	0	0.00324749	0	0	0.00949487	0	0	0	0	0	0	0	0	0	0	0	0	0	0	0	0
k__Fungi(100);p__Basidiomycota(100);c__Agaricomycetes(100);o__Agaricales(100);unclassified(100);unclassified(100);unclassified(100);	Otu00903	0	0	0	0	0	0	0	0	0	0	0	0	0	0	0	0	0	0	0	0	0	0	0.0408297	0	0	0	0	0
k__Fungi(100);p__Basidiomycota(100);c__Agaricomycetes(100);o__Agaricales(100);f__Lyophyllaceae(100);g__Termitomyces(100);unclassified(100);	Otu00907	0	0	0	0	0	0	0	0	0	0	0	0	0	0	0	0	0	0	0	0	0	0	0.0408297	0	0	0	0	0
k__Fungi(100);p__Basidiomycota(100);c__Agaricomycetes(100);o__Agaricales(100);f__Lyophyllaceae(100);g__Termitomyces(100);unclassified(100);	Otu00911	0	0	0	0	0	0	0	0	0	0	0	0	0	0	0	0	0	0	0	0	0	0	0.0408297	0	0	0	0	0
k__Fungi(100);p__Basidiomycota(100);c__Agaricomycetes(100);o__Agaricales(100);f__Lyophyllaceae(100);g__Termitomyces(100);unclassified(100);	Otu01020	0	0	0	0	0	0	0	0	0	0	0	0	0	0	0	0	0	0	0	0	0	0	0.0408297	0	0	0	0	0
k__Fungi(100);p__Basidiomycota(100);c__Agaricomycetes(100);o__Agaricales(100);f__Lyophyllaceae(100);g__Termitomyces(100);unclassified(100);	Otu00650	0	0	0	0	0	0	0	0	0	0	0	0	0	0	0	0	0	0	0	0	0	0.004561	0.0244978	0.00464857	0.00703037	0	0	0
k__Fungi(100);p__Basidiomycota(100);c__Agaricomycetes(100);o__Agaricales(100);f__Lyophyllaceae(100);g__Termitomyces(100);s__uncultured_Termitomyces(100);	Otu00692	0	0	0	0	0	0	0	0	0	0	0	0	0	0	0	0	0.0407	0	0	0	0	0	0	0	0	0	0	0
k__Fungi(100);p__Basidiomycota(100);c__Agaricomycetes(100);o__Agaricales(100);f__Lyophyllaceae(100);g__Termitomyces(100);s__uncultured_Termitomyces(58);	Otu00703	0	0	0	0	0	0	0	0	0	0	0	0	0	0	0	0	0.0407	0	0	0	0	0	0	0	0	0	0	0
k__Fungi(100);p__Basidiomycota(100);c__Agaricomycetes(100);o__Agaricales(100);f__Lyophyllaceae(100);g__Termitomyces(100);s__uncultured_Termitomyces(100);	Otu00704	0	0	0	0	0	0	0	0	0	0	0	0	0	0	0	0	0.0407	0	0	0	0	0	0	0	0	0	0	0
k__Fungi(100);p__Basidiomycota(100);c__Agaricomycetes(100);o__Agaricales(100);f__Lyophyllaceae(100);g__Termitomyces(100);s__uncultured_Termitomyces(100);	Otu00717	0	0	0	0	0	0	0	0	0	0	0	0	0	0	0	0	0.0407	0	0	0	0	0	0	0	0	0	0	0
k__Fungi(100);p__Basidiomycota(100);c__Agaricomycetes(100);o__Agaricales(100);f__Lyophyllaceae(100);g__Termitomyces(100);s__uncultured_Termitomyces(100);	Otu00756	0	0	0	0	0	0	0	0	0	0	0	0	0	0	0	0	0.0407	0	0	0	0	0	0	0	0	0	0	0
k__Fungi(100);p__Basidiomycota(100);c__Agaricomycetes(100);o__Agaricales(100);f__Lyophyllaceae(100);g__Termitomyces(100);s__uncultured_Termitomyces(100);	Otu00762	0	0	0	0	0	0	0	0	0	0	0	0	0	0	0	0	0.0407	0	0	0	0	0	0	0	0	0	0	0
k__Fungi(100);p__Basidiomycota(100);c__Agaricomycetes(100);o__Agaricales(100);f__Lyophyllaceae(100);g__Termitomyces(100);s__uncultured_Termitomyces(58);	Otu00782	0	0	0	0	0	0	0	0	0	0	0	0	0	0	0	0	0.0407	0	0	0	0	0	0	0	0	0	0	0
k__Fungi(100);p__Basidiomycota(100);c__Agaricomycetes(100);o__Agaricales(100);f__Lyophyllaceae(100);g__Termitomyces(100);s__Termitomyces_sp_ZA_2006a_HHDFL(100);	Otu02238	0	0	0.0406587	0	0	0	0	0	0	0	0	0	0	0	0	0	0	0	0	0	0	0	0	0	0	0	0	0
k__Fungi(100);p__Basidiomycota(100);c__Agaricomycetes(100);o__Agaricales(100);f__Lyophyllaceae(100);g__Termitomyces(100);s__Termitomyces_sp_ZA_2006a_HHDFL(100);	Otu02258	0	0	0.0406587	0	0	0	0	0	0	0	0	0	0	0	0	0	0	0	0	0	0	0	0	0	0	0	0	0
k__Fungi(100);p__Basidiomycota(100);c__Agaricomycetes(100);o__Agaricales(100);f__Lyophyllaceae(100);g__Termitomyces(100);s__Termitomyces_sp_ZA_2006a_HHDFL(100);	Otu02275	0	0	0.0406587	0	0	0	0	0	0	0	0	0	0	0	0	0	0	0	0	0	0	0	0	0	0	0	0	0
k__Fungi(100);p__Basidiomycota(100);c__Agaricomycetes(100);o__Agaricales(100);f__Lyophyllaceae(100);g__Termitomyces(100);s__Termitomyces_sp_ZA_2006a_HHDFL(100);	Otu02299	0	0	0.0406587	0	0	0	0	0	0	0	0	0	0	0	0	0	0	0	0	0	0	0	0	0	0	0	0	0
k__Fungi(100);p__Basidiomycota(100);c__Agaricomycetes(100);o__Agaricales(100);f__Lyophyllaceae(100);g__Termitomyces(100);s__Termitomyces_sp_ZA_2006a_HHDFL(100);	Otu02675	0	0	0.0406587	0	0	0	0	0	0	0	0	0	0	0	0	0	0	0	0	0	0	0	0	0	0	0	0	0
k__Fungi(100);p__Basidiomycota(100);c__Agaricomycetes(100);o__Agaricales(100);f__Lyophyllaceae(100);g__Termitomyces(100);s__Termitomyces_sp_ZA_2006a_HHDFL(100);	Otu02820	0	0	0.0406587	0	0	0	0	0	0	0	0	0	0	0	0	0	0	0	0	0	0	0	0	0	0	0	0	0
k__Fungi(100);p__Basidiomycota(100);c__Agaricomycetes(100);o__Agaricales(100);f__Lyophyllaceae(100);g__Termitomyces(100);s__Termitomyces_sp_ZA_2006a_HHDFL(100);	Otu02822	0	0	0.0406587	0	0	0	0	0	0	0	0	0	0	0	0	0	0	0	0	0	0	0	0	0	0	0	0	0
k__Fungi(100);p__Basidiomycota(100);c__Agaricomycetes(100);o__Agaricales(100);f__Lyophyllaceae(100);g__Termitomyces(100);s__Termitomyces_sp_ZA_2006a_HHDFL(100);	Otu02854	0	0	0.0406587	0	0	0	0	0	0	0	0	0	0	0	0	0	0	0	0	0	0	0	0	0	0	0	0	0
k__Fungi(100);p__Basidiomycota(100);c__Agaricomycetes(100);o__Agaricales(100);f__Lyophyllaceae(100);g__Termitomyces(100);s__Termitomyces_sp_ZA_2006a_HHDFL(100);	Otu03053	0	0	0.0406587	0	0	0	0	0	0	0	0	0	0	0	0	0	0	0	0	0	0	0	0	0	0	0	0	0
k__Fungi(100);p__Basidiomycota(100);c__Agaricomycetes(100);o__Agaricales(100);f__Lyophyllaceae(100);g__Termitomyces(100);s__Termitomyces_sp_ZA_2006a_HHDFL(100);	Otu03306	0	0	0.0406587	0	0	0	0	0	0	0	0	0	0	0	0	0	0	0	0	0	0	0	0	0	0	0	0	0
k__Fungi(100);p__Basidiomycota(100);c__Agaricomycetes(100);o__Agaricales(100);f__Lyophyllaceae(100);g__Termitomyces(100);s__uncultured_Termitomyces(100);	Otu00473	0	0	0	0	0	0	0	0	0	0	0	0	0	0	0	0	0	0	0.0165563	0.00431295	0.0127187	0	0	0	0	0	0	0
k__Fungi(100);p__Basidiomycota(100);c__Agaricomycetes(100);o__Agaricales(100);f__Lyophyllaceae(100);g__Termitomyces(100);s__uncultured_Termitomyces(100);	Otu00369	0	0	0	0	0	0	0	0	0	0	0	0	0	0	0	0	0	0	0	0.00431295	0.0218035	0	0	0	0	0	0	0
k__Fungi(100);p__Basidiomycota(100);c__Agaricomycetes(100);o__Agaricales(100);f__Lyophyllaceae(100);g__Termitomyces(100);s__Termitomyces_sp_ZA_2006a_HHDFL(100);	Otu00939	0.011931	0	0.0203293	0	0	0.00784006	0	0	0	0	0	0	0	0	0	0	0	0	0	0	0	0	0	0	0	0	0	0
k__Fungi(100);p__Basidiomycota(100);c__Agaricomycetes(100);o__Agaricales(100);f__Lyophyllaceae(100);g__Termitomyces(100);s__uncultured_Termitomyces(100);	Otu00513	0	0	0	0	0	0	0	0	0	0	0	0	0	0	0	0	0	0.0164163	0	0.0129388	0.00363392	0	0	0	0	0	0	0
k__Fungi(100);p__Basidiomycota(100);c__Agaricomycetes(100);o__Agaricales(100);f__Lyophyllaceae(100);g__Termitomyces(100);s__Termitomyces_sp_ZA_2006a_HHDFL(100);	Otu01096	0	0	0	0.017319	0	0	0	0.0226347	0	0	0	0	0	0	0	0	0	0	0	0	0	0	0	0	0	0	0	0
k__Fungi(100);p__Basidiomycota(100);c__Agaricomycetes(100);o__Agaricales(100);f__Lyophyllaceae(100);g__Termitomyces(100);s__uncultured_Termitomyces(100);	Otu00508	0	0	0	0	0	0	0	0	0	0	0	0	0	0.0398804	0	0	0	0	0	0	0	0	0	0	0	0	0	0
k__Fungi(100);p__Basidiomycota(100);c__Agaricomycetes(100);o__Agaricales(100);f__Lyophyllaceae(100);g__Termitomyces(100);unclassified(100);	Otu00458	0	0	0	0	0	0	0	0	0	0	0	0	0	0	0	0	0	0	0	0	0	0	0	0.0232428	0.0164042	0	0	0
k__Fungi(100);p__Basidiomycota(100);c__Agaricomycetes(100);o__Agaricales(100);unclassified(100);unclassified(100);unclassified(100);	Otu00676	0	0	0	0	0	0	0	0	0	0	0	0	0	0	0	0	0	0	0	0	0	0.004561	0.0163319	0.0139457	0.00468691	0	0	0
k__Fungi(100);p__Basidiomycota(100);c__Agaricomycetes(100);o__Agaricales(100);f__Lyophyllaceae(100);g__Termitomyces(100);s__Termitomyces_sp_ZA_2006a_HHDFL(100);	Otu00590	0	0	0	0	0.00398804	0.00784006	0	0	0	0.0133779	0	0.0142423	0	0	0	0	0	0	0	0	0	0	0	0	0	0	0	0
k__Fungi(100);p__Ascomycota(100);c__Sordariomycetes(100);o__Hypocreales(100);f__Hypocreaceae(100);g__Trichoderma(100);s__Trichoderma_pubescens(100);	Otu00477	0	0	0	0	0	0	0	0	0	0	0	0	0	0	0	0	0	0	0	0	0	0	0	0	0	0.0364844	0	0.00291554
k__Fungi(100);p__Basidiomycota(100);c__Agaricomycetes(100);o__Agaricales(100);f__Lyophyllaceae(100);g__Termitomyces(100);unclassified(100);	Otu00460	0	0	0	0	0	0	0	0	0	0	0	0	0	0	0	0	0	0	0	0	0	0.013683	0	0.00929714	0.0164042	0	0	0
k__Fungi(100);p__Basidiomycota(100);c__Agaricomycetes(100);o__Agaricales(100);f__Lyophyllaceae(100);g__Termitomyces(100);unclassified(100);	Otu00395	0	0	0	0	0	0	0	0	0	0	0	0	0	0	0	0	0	0	0	0	0	0.018244	0	0	0.0210911	0	0	0
k__Fungi(100);p__Basidiomycota(100);c__Agaricomycetes(100);o__Agaricales(100);f__Lyophyllaceae(100);g__Termitomyces(100);s__Termitomyces_sp_ZA_2006a_HHDFL(100);	Otu00535	0	0	0	0	0	0	0	0	0	0	0.039265	0	0	0	0	0	0	0	0	0	0	0	0	0	0	0	0	0
k__Fungi(100);p__Basidiomycota(100);c__Agaricomycetes(100);o__Agaricales(100);f__Lyophyllaceae(100);g__Termitomyces(100);s__Termitomyces_sp_ZA_2006a_HHDFL(100);	Otu00539	0	0	0	0	0	0	0	0	0	0	0.039265	0	0	0	0	0	0	0	0	0	0	0	0	0	0	0	0	0
k__Fungi(100);p__Basidiomycota(100);c__Agaricomycetes(100);o__Agaricales(100);f__Lyophyllaceae(100);g__Termitomyces(100);s__Termitomyces_sp_ZA_2006a_HHDFL(100);	Otu00541	0	0	0	0	0	0	0	0	0	0	0.039265	0	0	0	0	0	0	0	0	0	0	0	0	0	0	0	0	0
k__Fungi(100);p__Basidiomycota(100);c__Agaricomycetes(100);o__Agaricales(100);f__Lyophyllaceae(100);g__Termitomyces(100);s__Termitomyces_sp_ZA_2006a_HHDFL(100);	Otu00543	0	0	0	0	0	0	0	0	0	0	0.039265	0	0	0	0	0	0	0	0	0	0	0	0	0	0	0	0	0
k__Fungi(100);p__Basidiomycota(100);c__Agaricomycetes(100);o__Agaricales(100);f__Lyophyllaceae(100);g__Termitomyces(100);s__Termitomyces_sp_ZA_2006a_HHDFL(100);	Otu00546	0	0	0	0	0	0	0	0	0	0	0.039265	0	0	0	0	0	0	0	0	0	0	0	0	0	0	0	0	0
k__Fungi(100);p__Basidiomycota(100);c__Agaricomycetes(100);o__Agaricales(100);f__Lyophyllaceae(100);g__Termitomyces(100);s__Termitomyces_sp_ZA_2006a_HHDFL(100);	Otu00549	0	0	0	0	0	0	0	0	0	0	0.039265	0	0	0	0	0	0	0	0	0	0	0	0	0	0	0	0	0
k__Fungi(100);p__Basidiomycota(100);c__Agaricomycetes(100);o__Agaricales(100);f__Lyophyllaceae(100);g__Termitomyces(100);s__Termitomyces_sp_ZA_2006a_HHDFL(100);	Otu00575	0	0	0	0	0.00797607	0	0	0	0.00324749	0.00891862	0	0.0189897	0	0	0	0	0	0	0	0	0	0	0	0	0	0	0	0
k__Fungi(100);p__Basidiomycota(100);c__Agaricomycetes(100);o__Agaricales(100);f__Lyophyllaceae(100);g__Termitomyces(100);s__uncultured_Termitomyces(100);	Otu00772	0	0	0	0	0	0	0	0	0	0	0	0	0	0	0	0	0	0.0123122	0.0248344	0	0.00181696	0	0	0	0	0	0	0
k__Fungi(100);p__Basidiomycota(100);c__Agaricomycetes(100);o__Agaricales(100);f__Lyophyllaceae(100);g__Termitomyces(100);s__uncultured_Termitomyces(100);	Otu00435	0	0	0	0	0	0	0	0	0	0	0	0	0.00507485	0.0119641	0.0217823	0	0	0	0	0	0	0	0	0	0	0	0	0
k__Fungi(100);p__Basidiomycota(100);c__Agaricomycetes(100);o__Agaricales(100);f__Lyophyllaceae(100);g__Termitomyces(100);s__uncultured_Termitomyces(100);	Otu00573	0	0	0	0	0	0	0	0	0	0	0	0	0.0253743	0.00797607	0.00544558	0	0	0	0	0	0	0	0	0	0	0	0	0
k__Fungi(100);p__Ascomycota(100);c__Sordariomycetes(100);o__Hypocreales(100);unclassified(100);unclassified(100);unclassified(100);	Otu00475	0	0	0	0	0	0	0	0	0	0	0	0	0	0	0	0	0	0	0	0	0	0	0	0	0	0.0328359	0	0.00583107
k__Fungi(100);p__Basidiomycota(100);c__Agaricomycetes(100);o__Agaricales(100);f__Lyophyllaceae(100);g__Termitomyces(100);s__uncultured_Termitomyces(100);	Otu00511	0	0	0	0	0	0	0	0	0	0	0	0	0	0.0358923	0.00272279	0	0	0	0	0	0	0	0	0	0	0	0	0
k__Fungi(100);p__Basidiomycota(100);c__Agaricomycetes(100);o__Agaricales(100);f__Lyophyllaceae(100);g__Termitomyces(100);s__Termitomyces_sp_ZA_2006a_HHDFL(100);	Otu00613	0.00596552	0.00676636	0	0	0.00797607	0.00392003	0	0	0	0.00445931	0	0.00949487	0	0	0	0	0	0	0	0	0	0	0	0	0	0	0	0
k__Fungi(100);p__Basidiomycota(100);c__Agaricomycetes(100);o__Agaricales(100);unclassified(100);unclassified(100);unclassified(100);	Otu00580	0	0	0	0	0	0	0	0	0	0	0	0	0	0	0	0	0	0	0	0	0	0	0.0244978	0	0.0140607	0	0	0
k__Fungi(100);p__Basidiomycota(100);c__Agaricomycetes(100);o__Agaricales(100);unclassified(100);unclassified(100);unclassified(100);	Otu00654	0	0	0	0	0	0	0	0	0	0	0	0	0	0	0	0	0	0	0	0	0	0	0.0244978	0.00464857	0.00937383	0	0	0
k__Fungi(100);p__Basidiomycota(100);c__Agaricomycetes(100);o__Agaricales(100);unclassified(100);unclassified(100);unclassified(100);	Otu00727	0	0	0	0	0	0	0	0	0	0	0	0	0	0	0	0	0	0	0	0	0	0	0.0244978	0.00929714	0.00468691	0	0	0
k__Fungi(100);p__Ascomycota(100);c__Sordariomycetes(100);o__Hypocreales(100);unclassified(100);unclassified(100);unclassified(100);	Otu00445	0	0	0	0	0	0	0	0	0	0	0	0	0	0	0	0	0	0	0	0	0	0	0	0	0	0	0.0122379	0.0262398
k__Fungi(100);p__Basidiomycota(100);c__Agaricomycetes(100);o__Agaricales(100);unclassified(100);unclassified(100);unclassified(100);	Otu00501	0	0	0	0	0	0	0	0	0	0	0	0	0	0	0	0	0	0	0	0	0	0.00912201	0.00816593	0.00929714	0.0117173	0	0	0
k__Fungi(100);p__Basidiomycota(100);c__Agaricomycetes(100);o__Agaricales(100);f__Lyophyllaceae(100);g__Termitomyces(100);unclassified(100);	Otu00842	0	0	0	0	0	0	0	0	0	0	0	0	0	0	0	0	0	0	0	0	0	0.00912201	0.0244978	0.00464857	0	0	0	0
k__Fungi(100);p__Ascomycota(100);c__Dothideomycetes(100);o__Capnodiales(100);f__Davidiellaceae(100);unclassified(100);unclassified(100);	Otu00481	0	0	0	0	0	0	0	0	0	0	0	0	0	0	0	0	0	0	0	0	0	0	0	0	0	0.00729687	0.0163172	0.0145777
k__Fungi(100);p__Basidiomycota(100);c__Agaricomycetes(100);o__Agaricales(100);f__Lyophyllaceae(100);g__Termitomyces(100);s__uncultured_Termitomyces(100);	Otu00536	0	0	0	0	0	0	0	0	0	0	0	0	0.0152246	0.0119641	0.0108912	0	0	0	0	0	0	0	0	0	0	0	0	0
k__Fungi(100);p__Basidiomycota(100);c__Agaricomycetes(100);o__Agaricales(100);f__Lyophyllaceae(100);g__Termitomyces(100);s__Termitomyces_sp_ZA_2006a_HHDFL(100);	Otu00981	0	0	0.0203293	0	0	0	0.01766	0	0	0	0	0	0	0	0	0	0	0	0	0	0	0	0	0	0	0	0	0
k__Fungi(100);p__Basidiomycota(100);c__Agaricomycetes(100);o__Agaricales(100);f__Lyophyllaceae(100);g__Termitomyces(100);s__Termitomyces_sp_ZA_2006a_HHDFL(100);	Otu00509	0	0	0	0	0	0	0	0	0.00649498	0	0.031412	0	0	0	0	0	0	0	0	0	0	0	0	0	0	0	0	0
k__Fungi(100);p__Basidiomycota(100);c__Agaricomycetes(100);o__Agaricales(100);f__Lyophyllaceae(100);g__Termitomyces(100);s__Termitomyces_sp_ZA_2006a_HHDFL(100);	Otu01308	0.00596552	0.00676636	0.0203293	0	0	0	0	0	0	0	0	0.00474744	0	0	0	0	0	0	0	0	0	0	0	0	0	0	0	0
k__Fungi(100);p__Basidiomycota(100);c__Agaricomycetes(100);o__Agaricales(100);f__Lyophyllaceae(100);g__Termitomyces(100);s__Termitomyces_sp_ZA_2006a_HHDFL(100);	Otu01296	0	0	0.0203293	0.00865951	0	0.00392003	0	0	0	0	0	0.00474744	0	0	0	0	0	0	0	0	0	0	0	0	0	0	0	0
k__Fungi(100);p__Basidiomycota(100);c__Agaricomycetes(100);o__Agaricales(100);f__Lyophyllaceae(100);g__Termitomyces(100);s__Termitomyces_sp_ZA_2006a_HHDFL(100);	Otu00698	0.011931	0.0135327	0	0	0.00398804	0	0	0	0.00324749	0	0	0.00474744	0	0	0	0	0	0	0	0	0	0	0	0	0	0	0	0
k__Fungi(100);p__Basidiomycota(100);c__Agaricomycetes(100);o__Agaricales(100);f__Lyophyllaceae(100);g__Termitomyces(100);s__Termitomyces_sp_ZA_2006a_HHDFL(100);	Otu00618	0	0	0	0	0	0	0	0.0113173	0.00649498	0	0.0196325	0	0	0	0	0	0	0	0	0	0	0	0	0	0	0	0	0
k__Fungi(100);p__Basidiomycota(100);c__Agaricomycetes(100);o__Agaricales(100);f__Lyophyllaceae(100);g__Termitomyces(100);s__Termitomyces_sp_ZA_2006a_HHDFL(100);	Otu00901	0	0	0.0203293	0	0	0.00784006	0	0	0	0.00445931	0	0.00474744	0	0	0	0	0	0	0	0	0	0	0	0	0	0	0	0
k__Fungi(100);p__Basidiomycota(100);c__Agaricomycetes(100);o__Agaricales(100);unclassified(100);unclassified(100);unclassified(100);	Otu00559	0	0	0	0	0	0	0	0	0	0	0	0	0	0	0	0	0	0	0	0	0	0	0.0163319	0.00929714	0.0117173	0	0	0
k__Fungi(100);p__Basidiomycota(100);c__Agaricomycetes(100);o__Agaricales(100);f__Lyophyllaceae(100);g__Termitomyces(100);s__Termitomyces_sp_ZA_2006a_HHDFL(100);	Otu01030	0	0	0	0.017319	0	0.00392003	0	0.0113173	0	0	0	0.00474744	0	0	0	0	0	0	0	0	0	0	0	0	0	0	0	0
k__Fungi(100);p__Basidiomycota(100);c__Agaricomycetes(100);o__Agaricales(100);f__Lyophyllaceae(100);g__Termitomyces(100);s__Termitomyces_sp_ZA_2006a_HHDFL(100);	Otu01135	0	0	0	0.0259785	0	0	0	0.0113173	0	0	0	0	0	0	0	0	0	0	0	0	0	0	0	0	0	0	0	0
k__Fungi(100);p__Basidiomycota(100);c__Agaricomycetes(100);o__Agaricales(100);f__Lyophyllaceae(100);g__Termitomyces(100);s__Termitomyces_sp_ZA_2006a_HHDFL(100);	Otu01295	0	0	0	0.0259785	0	0	0	0.0113173	0	0	0	0	0	0	0	0	0	0	0	0	0	0	0	0	0	0	0	0
k__Fungi(100);p__Basidiomycota(100);c__Agaricomycetes(100);o__Agaricales(100);unclassified(100);unclassified(100);unclassified(100);	Otu00912	0	0	0	0	0	0	0	0	0	0	0	0	0	0	0	0	0	0	0	0	0	0.004561	0.0326637	0	0	0	0	0
k__Fungi(100);p__Basidiomycota(100);c__Tremellomycetes(100);o__Tremellales(100);f__Tremellales_family_Incertae_sedis(100);g__Cryptococcus(100);s__Cryptococcus_pinus(100);	Otu00604	0	0	0	0	0	0.00392003	0	0	0	0	0	0.0332321	0	0	0	0	0	0	0	0	0	0	0	0	0	0	0	0
k__Fungi(100);p__Basidiomycota(100);c__Agaricomycetes(100);o__Agaricales(100);f__Lyophyllaceae(100);g__Termitomyces(100);unclassified(100);	Otu00635	0	0	0	0	0	0	0	0	0	0	0	0	0	0	0	0	0	0	0	0	0	0.018244	0	0.0185943	0	0	0	0
k__Fungi(100);p__Basidiomycota(100);c__Agaricomycetes(100);o__Agaricales(100);f__Lyophyllaceae(100);unclassified(75);unclassified(75);	Otu00611	0	0	0	0	0	0	0	0	0	0	0	0	0	0	0	0	0	0	0	0	0	0.027366	0	0.00929714	0	0	0	0
k__Fungi(100);p__Basidiomycota(100);c__Agaricomycetes(100);o__Agaricales(100);f__Lyophyllaceae(100);g__Termitomyces(100);unclassified(100);	Otu00651	0	0	0	0	0	0	0	0	0	0	0	0	0	0	0	0	0	0	0	0	0	0.027366	0	0.00929714	0	0	0	0
k__Fungi(100);p__Basidiomycota(100);c__Agaricomycetes(100);o__Agaricales(100);f__Lyophyllaceae(100);g__Termitomyces(100);unclassified(100);	Otu00663	0	0	0	0	0	0	0	0	0	0	0	0	0	0	0	0	0	0	0	0	0	0.027366	0	0.00929714	0	0	0	0
k__Fungi(100);p__Basidiomycota(100);c__Agaricomycetes(100);o__Agaricales(100);unclassified(100);unclassified(100);unclassified(100);	Otu00609	0	0	0	0	0	0	0	0	0	0	0	0	0	0	0	0	0	0	0	0	0	0.031927	0	0.00464857	0	0	0	0
k__Fungi(100);p__Ascomycota(100);c__Dothideomycetes(100);o__Pleosporales(100);f__Sporormiaceae(100);g__Preussia(100);s__Preussia_minima(100);	Otu00347	0	0	0	0	0	0	0	0	0	0	0	0	0	0	0	0	0	0	0	0.0129388	0.0236205	0	0	0	0	0	0	0
k__Fungi(100);p__Basidiomycota(100);c__Agaricomycetes(100);o__Agaricales(100);f__Lyophyllaceae(100);g__Termitomyces(100);s__Termitomyces_sp_ZA_2006a_HHDFL(100);	Otu00617	0.011931	0	0	0	0.0119641	0.00784006	0	0	0	0	0	0.00474744	0	0	0	0	0	0	0	0	0	0	0	0	0	0	0	0
k__Fungi(100);p__Basidiomycota(100);c__Agaricomycetes(100);o__Agaricales(100);f__Lyophyllaceae(100);g__Termitomyces(100);s__Termitomyces_sp_ZA_2006a_HHDFL(100);	Otu01322	0	0.00676636	0.0203293	0	0	0	0.00441501	0	0	0	0	0.00474744	0	0	0	0	0	0	0	0	0	0	0	0	0	0	0	0
k__Fungi(100);p__Basidiomycota(100);c__Agaricomycetes(100);o__Agaricales(100);f__Lyophyllaceae(100);g__Termitomyces(100);s__uncultured_Termitomyces(100);	Otu00798	0	0	0	0	0	0	0	0	0	0	0	0	0	0	0	0	0.0290715	0	0	0	0	0	0	0	0	0	0	0
k__Fungi(100);p__Basidiomycota(100);c__Agaricomycetes(100);o__Agaricales(100);unclassified(100);unclassified(100);unclassified(100);	Otu00783	0	0	0	0	0	0	0	0	0	0	0	0	0	0	0	0	0	0	0	0	0	0.004561	0.0244978	0	0.00703037	0	0	0
k__Fungi(100);p__Basidiomycota(100);c__Agaricomycetes(100);o__Agaricales(100);f__Lyophyllaceae(100);g__Termitomyces(100);unclassified(100);	Otu00640	0	0	0	0	0	0	0	0	0	0	0	0	0	0	0	0	0	0	0	0	0	0.004561	0.00816593	0.0185943	0.00468691	0	0	0
k__Fungi(100);p__Basidiomycota(100);c__Agaricomycetes(100);o__Agaricales(100);f__Lyophyllaceae(100);g__Termitomyces(100);s__Termitomyces_sp_ZA_2006a_HHDFL(100);	Otu00531	0	0.00676636	0	0	0	0	0	0	0.0292274	0	0	0	0	0	0	0	0	0	0	0	0	0	0	0	0	0	0	0
k__Fungi(100);p__Basidiomycota(100);c__Agaricomycetes(100);o__Agaricales(100);f__Lyophyllaceae(100);g__Termitomyces(100);s__uncultured_Termitomyces(100);	Otu00524	0	0	0	0	0	0	0	0	0	0	0	0	0.00507485	0.0199402	0.0108912	0	0	0	0	0	0	0	0	0	0	0	0	0
k__Fungi(100);p__Basidiomycota(100);c__Agaricomycetes(100);o__Agaricales(100);f__Lyophyllaceae(100);g__Termitomyces(100);unclassified(100);	Otu00702	0	0	0	0	0	0	0	0	0	0	0	0	0	0	0	0	0	0	0	0	0	0.013683	0.00816593	0.0139457	0	0	0	0
k__Fungi(100);p__Ascomycota(100);c__Sordariomycetes(100);o__Hypocreales(100);f__Hypocreaceae(100);g__Trichoderma(90);unclassified(90);	Otu00518	0	0	0	0	0	0	0	0	0	0	0	0	0	0	0	0	0	0	0	0	0	0	0	0	0	0.0328359	0	0.00291554
k__Fungi(100);p__Basidiomycota(100);c__Agaricomycetes(100);o__Agaricales(100);f__Lyophyllaceae(100);g__Termitomyces(100);unclassified(100);	Otu00720	0	0	0	0	0	0	0	0	0	0	0	0	0	0	0	0	0	0	0	0	0	0.018244	0.00816593	0.00929714	0	0	0	0
k__Fungi(100);p__Basidiomycota(100);c__Agaricomycetes(100);o__Agaricales(100);f__Lyophyllaceae(100);g__Termitomyces(100);unclassified(100);	Otu00764	0	0	0	0	0	0	0	0	0	0	0	0	0	0	0	0	0	0	0	0	0	0.018244	0.00816593	0.00929714	0	0	0	0
k__Fungi(100);p__Ascomycota(100);unclassified(100);unclassified(100);unclassified(100);unclassified(100);unclassified(100);	Otu00461	0	0	0	0	0	0	0	0	0	0	0	0	0	0	0	0	0	0	0	0	0	0	0	0	0	0	0.0122379	0.0233243
k__Fungi(100);p__Basidiomycota(100);c__Agaricomycetes(100);o__Agaricales(100);f__Lyophyllaceae(100);g__Termitomyces(100);s__uncultured_Termitomyces(100);	Otu00600	0	0	0	0	0	0	0	0	0	0	0	0	0	0	0	0	0	0.00410408	0.00827815	0	0.0090848	0	0	0	0	0	0	0
k__Fungi(100);p__Basidiomycota(100);c__Agaricomycetes(100);o__Agaricales(100);f__Lyophyllaceae(100);g__Termitomyces(100);s__Termitomyces_sp_ZA_2006a_HHDFL(100);	Otu00770	0	0	0	0.00865951	0.00398804	0	0.00441501	0	0	0.00891862	0	0.00949487	0	0	0	0	0	0	0	0	0	0	0	0	0	0	0	0
k__Fungi(100);p__Basidiomycota(100);c__Agaricomycetes(100);o__Agaricales(100);f__Lyophyllaceae(100);g__Termitomyces(100);s__uncultured_Termitomyces(100);	Otu00763	0	0	0	0	0	0	0	0	0	0	0	0	0	0	0	0	0	0.00410408	0	0.0172518	0	0	0	0	0	0	0	0
k__Fungi(100);p__Basidiomycota(100);c__Agaricomycetes(100);o__Agaricales(100);f__Lyophyllaceae(100);g__Termitomyces(100);s__Termitomyces_sp_ZA_2006a_HHDFL(100);	Otu00550	0	0	0	0	0	0	0	0	0	0	0.0353385	0	0	0	0	0	0	0	0	0	0	0	0	0	0	0	0	0
k__Fungi(100);p__Basidiomycota(100);c__Agaricomycetes(100);o__Agaricales(100);f__Lyophyllaceae(100);g__Termitomyces(100);s__Termitomyces_sp_ZA_2006a_HHDFL(100);	Otu00576	0	0	0	0	0	0	0	0	0	0	0.0353385	0	0	0	0	0	0	0	0	0	0	0	0	0	0	0	0	0
k__Fungi(100);p__Basidiomycota(100);c__Agaricomycetes(100);o__Agaricales(100);f__Lyophyllaceae(100);g__Termitomyces(100);s__Termitomyces_sp_ZA_2006a_HHDFL(100);	Otu00599	0	0	0	0	0	0	0	0	0	0	0.0353385	0	0	0	0	0	0	0	0	0	0	0	0	0	0	0	0	0
k__Fungi(100);p__Basidiomycota(100);c__Agaricomycetes(100);o__Agaricales(100);unclassified(100);unclassified(100);unclassified(100);	Otu00725	0	0	0	0	0	0	0	0	0	0	0	0	0	0	0	0.00425749	0	0	0	0	0	0.018244	0.00816593	0.00464857	0	0	0	0
k__Fungi(100);p__Basidiomycota(100);c__Agaricomycetes(100);o__Agaricales(100);f__Lyophyllaceae(100);g__Termitomyces(100);s__uncultured_Termitomyces(61);	Otu00900	0	0	0	0	0	0	0	0	0	0	0	0	0	0	0	0	0	0	0	0	0	0	0	0	0	0	0	0
k__Fungi(100);p__Basidiomycota(100);c__Agaricomycetes(100);o__Agaricales(100);f__Lyophyllaceae(100);g__Termitomyces(100);s__uncultured_Termitomyces(100);	Otu00999	0	0	0	0	0	0	0	0	0	0	0	0	0	0	0	0	0	0	0	0	0	0	0	0	0	0	0	0
k__Fungi(100);p__Basidiomycota(100);c__Agaricomycetes(100);o__Agaricales(100);f__Lyophyllaceae(100);g__Termitomyces(100);unclassified(80);	Otu01040	0	0	0	0	0	0	0	0	0	0	0	0	0	0	0	0	0	0	0	0	0	0	0	0	0	0	0	0
k__Fungi(100);p__Basidiomycota(100);c__Agaricomycetes(100);o__Agaricales(100);f__Lyophyllaceae(100);g__Termitomyces(100);s__uncultured_Termitomyces(100);	Otu01062	0	0	0	0	0	0	0	0	0	0	0	0	0	0	0	0	0	0	0	0	0	0	0	0	0	0	0	0
k__Fungi(100);p__Basidiomycota(100);c__Agaricomycetes(100);o__Agaricales(100);unclassified(100);unclassified(100);unclassified(100);	Otu00572	0	0	0	0	0	0	0	0	0	0	0	0	0	0	0	0	0	0	0	0	0	0.004561	0.0163319	0	0.0140607	0	0	0
k__Fungi(100);p__Basidiomycota(100);c__Agaricomycetes(100);o__Agaricales(100);f__Lyophyllaceae(100);g__Termitomyces(100);s__uncultured_Termitomyces(100);	Otu00787	0	0	0	0	0	0	0	0	0	0	0	0	0	0	0	0	0.0348857	0	0	0	0	0	0	0	0	0	0	0
k__Fungi(100);p__Basidiomycota(100);c__Agaricomycetes(100);o__Agaricales(100);f__Lyophyllaceae(100);g__Termitomyces(100);s__uncultured_Termitomyces(100);	Otu00818	0	0	0	0	0	0	0	0	0	0	0	0	0	0	0	0	0.0348857	0	0	0	0	0	0	0	0	0	0	0
k__Fungi(100);p__Basidiomycota(100);c__Agaricomycetes(100);o__Agaricales(100);f__Lyophyllaceae(100);g__Termitomyces(100);s__uncultured_Termitomyces(100);	Otu00829	0	0	0	0	0	0	0	0	0	0	0	0	0	0	0	0	0.0348857	0	0	0	0	0	0	0	0	0	0	0
k__Fungi(100);p__Basidiomycota(100);c__Agaricomycetes(100);o__Agaricales(100);f__Lyophyllaceae(100);g__Termitomyces(100);s__uncultured_Termitomyces(100);	Otu00833	0	0	0	0	0	0	0	0	0	0	0	0	0	0	0	0	0.0348857	0	0	0	0	0	0	0	0	0	0	0
k__Fungi(100);p__Basidiomycota(100);c__Agaricomycetes(100);o__Agaricales(100);f__Lyophyllaceae(100);g__Termitomyces(100);s__uncultured_Termitomyces(100);	Otu00835	0	0	0	0	0	0	0	0	0	0	0	0	0	0	0	0	0.0348857	0	0	0	0	0	0	0	0	0	0	0
k__Fungi(100);p__Basidiomycota(100);c__Agaricomycetes(100);o__Agaricales(100);f__Lyophyllaceae(100);g__Termitomyces(100);s__uncultured_Termitomyces(100);	Otu00866	0	0	0	0	0	0	0	0	0	0	0	0	0	0	0	0	0.0348857	0	0	0	0	0	0	0	0	0	0	0
k__Fungi(100);p__Basidiomycota(100);c__Agaricomycetes(100);o__Agaricales(100);f__Lyophyllaceae(100);g__Termitomyces(100);s__Termitomyces_sp_ZA_2006a_HHDFL(100);	Otu01025	0	0	0	0.0259785	0.00398804	0	0	0	0	0	0	0.00474744	0	0	0	0	0	0	0	0	0	0	0	0	0	0	0	0
k__Fungi(100);p__Basidiomycota(100);c__Agaricomycetes(100);o__Agaricales(100);f__Lyophyllaceae(100);g__Termitomyces(100);s__Termitomyces_sp_ZA_2006a_HHDFL(100);	Otu00554	0	0	0	0	0	0	0	0	0.00324749	0	0.031412	0	0	0	0	0	0	0	0	0	0	0	0	0	0	0	0	0
k__Fungi(100);p__Basidiomycota(100);c__Agaricomycetes(100);o__Agaricales(100);unclassified(100);unclassified(100);unclassified(100);	Otu00557	0	0	0	0	0	0	0	0	0	0	0	0	0	0	0	0	0	0	0	0	0	0.013683	0	0.0139457	0.00703037	0	0	0
k__Fungi(100);p__Basidiomycota(100);c__Agaricomycetes(100);o__Agaricales(100);f__Lyophyllaceae(100);g__Termitomyces(100);s__uncultured_Termitomyces(100);	Otu00520	0	0	0	0	0	0	0	0	0	0	0	0	0.00507485	0.0159521	0.013614	0	0	0	0	0	0	0	0	0	0	0	0	0
k__Fungi(100);p__Basidiomycota(100);c__Agaricomycetes(100);o__Agaricales(100);f__Lyophyllaceae(100);g__Termitomyces(100);unclassified(100);	Otu00620	0	0	0	0	0	0	0	0	0	0	0	0	0	0	0	0	0	0	0	0	0	0.013683	0	0.0185943	0.00234346	0	0	0
k__Fungi(100);p__Basidiomycota(100);c__Agaricomycetes(100);o__Agaricales(100);unclassified(100);unclassified(100);unclassified(100);	Otu00652	0	0	0	0	0	0	0	0	0	0	0	0	0	0	0	0	0	0	0	0	0	0.018244	0	0.0139457	0.00234346	0	0	0
k__Fungi(100);p__Basidiomycota(100);c__Agaricomycetes(100);o__Agaricales(100);f__Lyophyllaceae(100);g__Termitomyces(100);s__uncultured_Termitomyces(100);	Otu00587	0	0	0	0	0	0	0	0	0	0	0	0	0.00507485	0.0239282	0.00544558	0	0	0	0	0	0	0	0	0	0	0	0	0
k__Fungi(100);p__Basidiomycota(100);c__Agaricomycetes(100);o__Agaricales(100);f__Lyophyllaceae(100);g__Termitomyces(100);s__Termitomyces_sp_ZA_2006a_HHDFL(100);	Otu00765	0.011931	0	0	0	0.00398804	0	0	0	0	0.00891862	0	0.00949487	0	0	0	0	0	0	0	0	0	0	0	0	0	0	0	0
k__Fungi(100);p__Basidiomycota(100);c__Agaricomycetes(100);o__Agaricales(100);f__Lyophyllaceae(100);g__Termitomyces(100);s__Termitomyces_sp_ZA_2006a_HHDFL(100);	Otu01260	0.00596552	0	0.0203293	0	0	0.00784006	0	0	0	0	0	0	0	0	0	0	0	0	0	0	0	0	0	0	0	0	0	0
k__Fungi(100);p__Basidiomycota(100);c__Agaricomycetes(100);o__Agaricales(100);f__Lyophyllaceae(100);g__Termitomyces(100);s__uncultured_Termitomyces(100);	Otu00825	0	0	0	0	0	0	0	0	0	0	0	0	0	0	0	0	0	0	0	0.0129388	0	0	0	0	0	0	0	0
k__Fungi(100);p__Basidiomycota(100);c__Agaricomycetes(100);o__Agaricales(100);f__Lyophyllaceae(100);g__Termitomyces(100);s__Termitomyces_sp_ZA_2006a_HHDFL(100);	Otu00588	0	0	0	0	0	0	0	0	0.00649498	0	0.0274855	0	0	0	0	0	0	0	0	0	0	0	0	0	0	0	0	0
k__Fungi(100);p__Ascomycota(100);c__Dothideomycetes(100);o__Capnodiales(100);f__Davidiellaceae(100);unclassified(100);unclassified(100);	Otu00585	0	0	0	0	0	0	0	0	0	0	0	0	0	0	0	0	0	0	0	0	0	0	0	0	0	0.00364844	0.0244758	0.00583107
k__Fungi(100);p__Basidiomycota(100);c__Agaricomycetes(100);o__Agaricales(100);f__Lyophyllaceae(100);g__Termitomyces(100);s__Termitomyces_sp_ZA_2006a_HHDFL(100);	Otu01599	0	0	0	0	0	0	0	0.033952	0	0	0	0	0	0	0	0	0	0	0	0	0	0	0	0	0	0	0	0
k__Fungi(100);p__Basidiomycota(100);c__Agaricomycetes(100);o__Agaricales(100);f__Lyophyllaceae(100);g__Termitomyces(100);s__Termitomyces_sp_ZA_2006a_HHDFL(100);	Otu01604	0	0	0	0	0	0	0	0.033952	0	0	0	0	0	0	0	0	0	0	0	0	0	0	0	0	0	0	0	0
k__Fungi(100);p__Basidiomycota(100);c__Agaricomycetes(100);o__Agaricales(100);f__Lyophyllaceae(100);g__Termitomyces(100);s__Termitomyces_sp_ZA_2006a_HHDFL(100);	Otu01745	0	0	0	0	0	0	0	0.033952	0	0	0	0	0	0	0	0	0	0	0	0	0	0	0	0	0	0	0	0
k__Fungi(100);p__Basidiomycota(100);c__Agaricomycetes(100);o__Agaricales(100);f__Lyophyllaceae(100);g__Termitomyces(100);s__Termitomyces_sp_ZA_2006a_HHDFL(100);	Otu01768	0	0	0	0	0	0	0	0.033952	0	0	0	0	0	0	0	0	0	0	0	0	0	0	0	0	0	0	0	0
k__Fungi(100);p__Basidiomycota(100);c__Agaricomycetes(100);o__Agaricales(100);f__Lyophyllaceae(100);g__Termitomyces(100);s__Termitomyces_sp_ZA_2006a_HHDFL(100);	Otu01782	0	0	0	0	0	0	0	0.033952	0	0	0	0	0	0	0	0	0	0	0	0	0	0	0	0	0	0	0	0
k__Fungi(100);p__Basidiomycota(100);c__Agaricomycetes(100);o__Agaricales(100);f__Lyophyllaceae(100);g__Termitomyces(100);s__Termitomyces_sp_ZA_2006a_HHDFL(100);	Otu01826	0	0	0	0	0	0	0	0.033952	0	0	0	0	0	0	0	0	0	0	0	0	0	0	0	0	0	0	0	0
k__Fungi(100);p__Basidiomycota(100);c__Agaricomycetes(100);o__Agaricales(100);f__Lyophyllaceae(100);g__Termitomyces(100);s__Termitomyces_sp_ZA_2006a_HHDFL(100);	Otu01865	0	0	0	0	0	0	0	0.033952	0	0	0	0	0	0	0	0	0	0	0	0	0	0	0	0	0	0	0	0
k__Fungi(100);p__Basidiomycota(100);c__Agaricomycetes(100);o__Agaricales(100);f__Lyophyllaceae(100);g__Termitomyces(100);s__Termitomyces_sp_ZA_2006a_HHDFL(100);	Otu00648	0	0	0	0	0.00797607	0.00784006	0.013245	0	0	0	0	0.00474744	0	0	0	0	0	0	0	0	0	0	0	0	0	0	0	0
k__Fungi(100);p__Basidiomycota(100);c__Agaricomycetes(100);o__Agaricales(100);f__Lyophyllaceae(100);g__Termitomyces(100);s__Termitomyces_sp_ZA_2006a_HHDFL(100);	Otu00790	0.011931	0	0	0.00865951	0	0.00392003	0	0	0	0.00445931	0	0.00474744	0	0	0	0	0	0	0	0	0	0	0	0	0	0	0	0
k__Fungi(100);p__Basidiomycota(100);c__Agaricomycetes(100);o__Agaricales(100);f__Lyophyllaceae(100);g__Termitomyces(100);unclassified(100);	Otu01011	0	0	0	0	0	0	0	0	0	0	0	0	0	0	0	0	0	0	0	0	0	0.00912201	0.0244978	0	0	0	0	0
k__Fungi(100);p__Basidiomycota(100);c__Agaricomycetes(100);o__Agaricales(100);f__Lyophyllaceae(100);g__Termitomyces(100);s__Termitomyces_sp_ZA_2006a_HHDFL(100);	Otu00774	0	0	0	0.00865951	0.00398804	0.00392003	0.00441501	0	0.00324749	0.00445931	0	0.00474744	0	0	0	0	0	0	0	0	0	0	0	0	0	0	0	0
k__Fungi(100);p__Basidiomycota(100);c__Agaricomycetes(100);o__Agaricales(100);f__Lyophyllaceae(100);g__Termitomyces(100);s__Termitomyces_sp_ZA_2006a_HHDFL(100);	Otu00735	0.011931	0.00676636	0	0	0	0	0	0	0.00649498	0	0.00785299	0	0	0	0	0	0	0	0	0	0	0	0	0	0	0	0	0
k__Fungi(100);p__Basidiomycota(100);c__Agaricomycetes(100);o__Agaricales(100);f__Lyophyllaceae(100);g__Termitomyces(100);s__Termitomyces_sp_ZA_2006a_HHDFL(100);	Otu00732	0.011931	0	0	0	0.00797607	0.00392003	0	0	0	0.00445931	0	0.00474744	0	0	0	0	0	0	0	0	0	0	0	0	0	0	0	0
k__Fungi(100);p__Basidiomycota(100);c__Agaricomycetes(100);o__Agaricales(100);f__Lyophyllaceae(100);g__Termitomyces(100);s__uncultured_Termitomyces(100);	Otu00784	0	0	0	0	0	0	0	0	0	0	0	0	0	0	0	0	0	0	0	0.0258777	0	0	0	0	0	0	0	0
k__Fungi(100);p__Basidiomycota(100);c__Agaricomycetes(100);o__Agaricales(100);unclassified(100);unclassified(100);unclassified(100);	Otu00658	0	0	0	0	0	0	0	0	0	0	0	0	0	0	0	0	0	0	0	0	0	0	0.0163319	0.00464857	0.0117173	0	0	0
k__Fungi(100);p__Basidiomycota(100);c__Agaricomycetes(100);o__Agaricales(100);unclassified(100);unclassified(100);unclassified(100);	Otu00664	0	0	0	0	0	0	0	0	0	0	0	0	0	0	0	0	0	0	0	0	0	0	0.0163319	0.00464857	0.0117173	0	0	0
k__Fungi(100);p__Basidiomycota(100);c__Agaricomycetes(100);o__Agaricales(100);f__Lyophyllaceae(100);g__Termitomyces(100);unclassified(100);	Otu01095	0	0	0	0	0	0	0	0	0	0	0	0	0	0	0	0	0	0	0	0	0	0	0.0326637	0	0	0	0	0
k__Fungi(100);p__Basidiomycota(100);c__Agaricomycetes(100);o__Agaricales(100);f__Lyophyllaceae(100);g__Termitomyces(100);unclassified(100);	Otu01100	0	0	0	0	0	0	0	0	0	0	0	0	0	0	0	0	0	0	0	0	0	0	0.0326637	0	0	0	0	0
k__Fungi(100);p__Basidiomycota(100);c__Agaricomycetes(100);o__Agaricales(100);f__Lyophyllaceae(100);g__Termitomyces(100);unclassified(100);	Otu01137	0	0	0	0	0	0	0	0	0	0	0	0	0	0	0	0	0	0	0	0	0	0	0.0326637	0	0	0	0	0
k__Fungi(100);p__Basidiomycota(100);c__Agaricomycetes(100);o__Agaricales(100);unclassified(100);unclassified(100);unclassified(100);	Otu01156	0	0	0	0	0	0	0	0	0	0	0	0	0	0	0	0	0	0	0	0	0	0	0.0326637	0	0	0	0	0
k__Fungi(100);p__Basidiomycota(100);c__Agaricomycetes(100);o__Agaricales(100);f__Lyophyllaceae(100);g__Termitomyces(100);unclassified(100);	Otu01368	0	0	0	0	0	0	0	0	0	0	0	0	0	0	0	0	0	0	0	0	0	0	0.0326637	0	0	0	0	0
k__Fungi(100);p__Ascomycota(100);c__Sordariomycetes(100);o__Hypocreales(100);f__Hypocreaceae(100);unclassified(100);unclassified(100);	Otu00517	0	0	0	0	0	0	0	0	0	0	0	0	0	0	0	0	0	0	0	0	0	0	0	0	0	0	0.0122379	0.0204088
k__Fungi(100);p__Basidiomycota(100);c__Agaricomycetes(100);o__Agaricales(100);unclassified(100);unclassified(100);unclassified(100);	Otu00450	0	0	0	0	0	0	0	0	0	0	0	0	0	0	0	0	0	0	0	0	0	0.004561	0	0.00464857	0.0234346	0	0	0
k__Fungi(100);p__Basidiomycota(100);c__Agaricomycetes(100);o__Agaricales(100);f__Lyophyllaceae(100);g__Termitomyces(100);unclassified(100);	Otu00579	0	0	0	0	0	0	0	0	0	0	0	0	0	0	0	0	0	0	0	0	0	0.00912201	0	0.0139457	0.00937383	0	0	0
k__Fungi(100);p__Basidiomycota(100);c__Agaricomycetes(100);o__Agaricales(100);unclassified(100);unclassified(100);unclassified(100);	Otu00534	0	0	0	0	0	0	0	0	0	0	0	0	0	0	0	0	0	0	0	0	0	0.013683	0	0.00464857	0.0140607	0	0	0
k__Fungi(100);p__Basidiomycota(100);c__Agaricomycetes(100);o__Agaricales(100);f__Lyophyllaceae(100);g__Termitomyces(100);unclassified(100);	Otu00595	0	0	0	0	0	0	0	0	0	0	0	0	0	0	0	0	0	0	0	0	0	0.013683	0	0.00929714	0.00937383	0	0	0
k__Fungi(100);p__Basidiomycota(100);c__Agaricomycetes(100);o__Agaricales(100);f__Lyophyllaceae(100);g__Termitomyces(100);unclassified(100);	Otu00775	0	0	0	0	0	0	0	0	0	0	0	0	0	0	0	0	0	0	0	0	0	0.013683	0	0.0185943	0	0	0	0
k__Fungi(100);p__Basidiomycota(100);c__Agaricomycetes(100);o__Agaricales(100);f__Lyophyllaceae(100);g__Termitomyces(88);unclassified(88);	Otu00622	0	0	0	0	0	0	0	0	0	0	0	0	0	0	0	0	0	0	0	0	0	0.022805	0	0.00464857	0.00468691	0	0	0
k__Fungi(100);p__Basidiomycota(100);c__Agaricomycetes(100);o__Agaricales(100);f__Lyophyllaceae(100);g__Termitomyces(100);s__uncultured_Termitomyces(100);	Otu00820	0	0	0	0	0	0	0	0	0	0	0	0	0	0	0	0	0	0.00820816	0.00827815	0.00862589	0	0	0	0	0	0	0	0
k__Fungi(100);p__Ascomycota(100);c__Sordariomycetes(100);o__Hypocreales(100);f__Hypocreaceae(100);g__Trichoderma(100);s__Trichoderma_pubescens(100);	Otu00565	0	0	0	0	0	0	0	0	0	0	0	0	0	0	0	0	0	0	0	0	0	0	0	0	0	0.0291875	0	0.00291554
k__Fungi(100);p__Ascomycota(100);c__Sordariomycetes(100);o__Hypocreales(100);f__Nectriaceae(100);g__Gibberella(56);s__Gibberella_baccata(56);	Otu00603	0	0	0	0	0	0	0	0	0	0	0	0	0	0	0	0	0	0	0	0	0	0	0	0	0	0.0291875	0	0.00291554
k__Fungi(100);p__Basidiomycota(100);c__Agaricomycetes(100);o__Agaricales(100);f__Lyophyllaceae(100);g__Termitomyces(100);s__Termitomyces_sp_ZA_2006a_HHDFL(100);	Otu00711	0	0.00676636	0	0	0.00797607	0.00784006	0	0	0	0	0	0.00949487	0	0	0	0	0	0	0	0	0	0	0	0	0	0	0	0
k__Fungi(100);p__Basidiomycota(100);c__Agaricomycetes(100);o__Agaricales(100);f__Lyophyllaceae(100);g__Termitomyces(100);s__uncultured_Termitomyces(100);	Otu00621	0	0	0	0	0	0	0	0	0	0	0	0	0	0.0319043	0	0	0	0	0	0	0	0	0	0	0	0	0	0
k__Fungi(100);p__Basidiomycota(100);c__Agaricomycetes(100);o__Agaricales(100);f__Lyophyllaceae(100);g__Termitomyces(100);s__Termitomyces_sp_ZA_2006a_HHDFL(100);	Otu02767	0	0	0.0203293	0	0	0	0	0.0113173	0	0	0	0	0	0	0	0	0	0	0	0	0	0	0	0	0	0	0	0
k__Fungi(100);p__Basidiomycota(100);c__Agaricomycetes(100);o__Agaricales(100);f__Lyophyllaceae(100);g__Termitomyces(100);s__Termitomyces_sp_ZA_2006a_HHDFL(100);	Otu00750	0.0178966	0	0	0	0	0	0	0	0.00974247	0	0.0039265	0	0	0	0	0	0	0	0	0	0	0	0	0	0	0	0	0
k__Fungi(100);p__Basidiomycota(100);c__Agaricomycetes(100);o__Agaricales(100);f__Lyophyllaceae(100);g__Termitomyces(100);s__uncultured_Termitomyces(100);	Otu00679	0	0	0	0	0	0	0	0	0	0	0	0	0.0101497	0.0159521	0.00544558	0	0	0	0	0	0	0	0	0	0	0	0	0
k__Fungi(100);p__Basidiomycota(100);c__Agaricomycetes(100);o__Agaricales(100);f__Lyophyllaceae(100);g__Termitomyces(100);s__Termitomyces_sp_ZA_2006a_HHDFL(100);	Otu00776	0	0	0	0	0.00398804	0	0.00883002	0	0	0.00445931	0	0.0142423	0	0	0	0	0	0	0	0	0	0	0	0	0	0	0	0
k__Fungi(100);p__Basidiomycota(100);c__Agaricomycetes(100);o__Agaricales(100);f__Lyophyllaceae(100);g__Termitomyces(100);s__Termitomyces_sp_ZA_2006a_HHDFL(100);	Otu00610	0	0	0	0	0	0	0	0	0	0	0.031412	0	0	0	0	0	0	0	0	0	0	0	0	0	0	0	0	0
k__Fungi(100);p__Basidiomycota(100);c__Agaricomycetes(100);o__Agaricales(100);f__Lyophyllaceae(100);g__Termitomyces(100);s__Termitomyces_sp_ZA_2006a_HHDFL(100);	Otu00612	0	0	0	0	0	0	0	0	0	0	0.031412	0	0	0	0	0	0	0	0	0	0	0	0	0	0	0	0	0
k__Fungi(100);p__Basidiomycota(100);c__Agaricomycetes(100);o__Agaricales(100);f__Lyophyllaceae(100);g__Termitomyces(100);s__Termitomyces_sp_ZA_2006a_HHDFL(100);	Otu00619	0	0	0	0	0	0	0	0	0	0	0.031412	0	0	0	0	0	0	0	0	0	0	0	0	0	0	0	0	0
k__Fungi(100);p__Basidiomycota(100);c__Agaricomycetes(100);o__Agaricales(100);f__Lyophyllaceae(100);g__Termitomyces(100);s__Termitomyces_sp_ZA_2006a_HHDFL(100);	Otu00629	0	0	0	0	0	0	0	0	0	0	0.031412	0	0	0	0	0	0	0	0	0	0	0	0	0	0	0	0	0
k__Fungi(100);p__Basidiomycota(100);c__Agaricomycetes(100);o__Agaricales(100);f__Lyophyllaceae(100);g__Termitomyces(100);s__Termitomyces_sp_ZA_2006a_HHDFL(100);	Otu00637	0	0	0	0	0	0	0	0	0	0	0.031412	0	0	0	0	0	0	0	0	0	0	0	0	0	0	0	0	0
k__Fungi(100);p__Basidiomycota(100);c__Agaricomycetes(100);o__Agaricales(100);f__Lyophyllaceae(100);g__Termitomyces(100);s__Termitomyces_sp_ZA_2006a_HHDFL(100);	Otu00639	0	0	0	0	0	0	0	0	0	0	0.031412	0	0	0	0	0	0	0	0	0	0	0	0	0	0	0	0	0
k__Fungi(100);p__Basidiomycota(100);c__Agaricomycetes(100);o__Agaricales(100);f__Lyophyllaceae(100);g__Termitomyces(100);s__Termitomyces_sp_ZA_2006a_HHDFL(100);	Otu00644	0	0	0	0	0	0	0	0	0	0	0.031412	0	0	0	0	0	0	0	0	0	0	0	0	0	0	0	0	0
k__Fungi(100);p__Basidiomycota(100);c__Agaricomycetes(100);o__Agaricales(100);f__Lyophyllaceae(100);g__Termitomyces(100);s__Termitomyces_sp_ZA_2006a_HHDFL(100);	Otu00668	0	0	0	0	0	0	0	0	0	0	0.031412	0	0	0	0	0	0	0	0	0	0	0	0	0	0	0	0	0
k__Fungi(100);p__Basidiomycota(100);c__Agaricomycetes(100);o__Agaricales(100);f__Lyophyllaceae(100);g__Termitomyces(100);s__Termitomyces_sp_ZA_2006a_HHDFL(100);	Otu00673	0	0	0	0	0	0	0	0	0	0	0.031412	0	0	0	0	0	0	0	0	0	0	0	0	0	0	0	0	0
k__Fungi(100);p__Basidiomycota(100);c__Agaricomycetes(100);o__Agaricales(100);f__Lyophyllaceae(100);g__Termitomyces(100);s__Termitomyces_sp_ZA_2006a_HHDFL(100);	Otu00674	0	0	0	0	0	0	0	0	0	0	0.031412	0	0	0	0	0	0	0	0	0	0	0	0	0	0	0	0	0
k__Fungi(100);p__Basidiomycota(100);c__Agaricomycetes(100);o__Agaricales(100);f__Lyophyllaceae(100);g__Termitomyces(100);s__uncultured_Termitomyces(100);	Otu00678	0	0	0	0	0	0	0	0	0	0	0	0	0.0152246	0.00797607	0.00816838	0	0	0	0	0	0	0	0	0	0	0	0	0
k__Fungi(100);p__Basidiomycota(100);c__Agaricomycetes(100);o__Agaricales(100);f__Lyophyllaceae(100);g__Termitomyces(100);s__Termitomyces_sp_ZA_2006a_HHDFL(100);	Otu00709	0.00596552	0	0	0	0	0.00784006	0	0	0.00324749	0	0	0.0142423	0	0	0	0	0	0	0	0	0	0	0	0	0	0	0	0
k__Fungi(100);p__Basidiomycota(100);c__Agaricomycetes(100);o__Agaricales(100);f__Lyophyllaceae(100);g__Termitomyces(100);s__Termitomyces_sp_ZA_2006a_HHDFL(100);	Otu01584	0	0	0	0.00865951	0	0	0	0.0226347	0	0	0	0	0	0	0	0	0	0	0	0	0	0	0	0	0	0	0	0
k__Fungi(100);p__Basidiomycota(100);c__Agaricomycetes(100);o__Agaricales(100);f__Lyophyllaceae(100);g__Termitomyces(100);s__Termitomyces_sp_ZA_2006a_HHDFL(100);	Otu01759	0	0	0	0.00865951	0	0	0	0.0226347	0	0	0	0	0	0	0	0	0	0	0	0	0	0	0	0	0	0	0	0
k__Fungi(100);p__Basidiomycota(100);c__Agaricomycetes(100);o__Agaricales(100);f__Lyophyllaceae(100);g__Termitomyces(100);s__Termitomyces_sp_ZA_2006a_HHDFL(100);	Otu01892	0	0	0	0.00865951	0	0	0	0.0226347	0	0	0	0	0	0	0	0	0	0	0	0	0	0	0	0	0	0	0	0
k__Fungi(100);p__Basidiomycota(100);c__Agaricomycetes(100);o__Agaricales(100);f__Lyophyllaceae(100);g__Termitomyces(100);s__uncultured_Termitomyces(100);	Otu00771	0	0	0	0	0	0	0	0	0	0	0	0	0	0	0	0	0	0.0123122	0.00827815	0	0.00363392	0	0	0	0	0	0	0
k__Fungi(100);p__Basidiomycota(100);c__Agaricomycetes(100);o__Agaricales(100);f__Lyophyllaceae(100);g__Termitomyces(100);s__Termitomyces_sp_ZA_2006a_HHDFL(100);	Otu00751	0	0.00676636	0	0	0.00797607	0.00392003	0	0	0.00324749	0.00445931	0	0.00474744	0	0	0	0	0	0	0	0	0	0	0	0	0	0	0	0
k__Fungi(100);p__Basidiomycota(100);c__Agaricomycetes(100);o__Agaricales(100);f__Lyophyllaceae(100);g__Termitomyces(100);s__uncultured_Termitomyces(100);	Otu00865	0	0	0	0	0	0	0	0	0	0	0	0	0	0	0	0	0	0.00410408	0	0.0129388	0	0	0	0	0	0	0	0
k__Fungi(100);p__Basidiomycota(100);c__Agaricomycetes(100);o__Agaricales(100);f__Lyophyllaceae(100);g__Termitomyces(100);unclassified(100);	Otu00828	0	0	0	0	0	0	0	0	0	0	0	0	0	0	0	0	0	0	0	0	0	0.018244	0.00816593	0.00464857	0	0	0	0
k__Fungi(100);p__Basidiomycota(100);c__Agaricomycetes(100);o__Agaricales(100);f__Lyophyllaceae(100);g__Termitomyces(100);s__Termitomyces_sp_ZA_2006a_HHDFL(100);	Otu01608	0.00596552	0	0.0203293	0	0	0	0	0	0	0	0	0.00474744	0	0	0	0	0	0	0	0	0	0	0	0	0	0	0	0
k__Fungi(100);p__Basidiomycota(100);c__Agaricomycetes(100);o__Agaricales(100);f__Lyophyllaceae(100);g__Termitomyces(100);s__Termitomyces_sp_ZA_2006a_HHDFL(100);	Otu00749	0.00596552	0.00676636	0	0	0	0	0	0	0.00649498	0	0.0117795	0	0	0	0	0	0	0	0	0	0	0	0	0	0	0	0	0
k__Fungi(100);p__Basidiomycota(100);c__Agaricomycetes(100);o__Agaricales(100);f__Lyophyllaceae(100);g__Termitomyces(100);s__Termitomyces_sp_ZA_2006a_HHDFL(100);	Otu00864	0.00596552	0.00676636	0	0	0.00398804	0	0	0	0	0	0	0.0142423	0	0	0	0	0	0	0	0	0	0	0	0	0	0	0	0
k__Fungi(100);p__Basidiomycota(100);c__Agaricomycetes(100);o__Agaricales(100);f__Lyophyllaceae(100);g__Termitomyces(100);s__Termitomyces_sp_ZA_2006a_HHDFL(100);	Otu00889	0	0	0	0	0	0	0	0.0113173	0	0	0.0196325	0	0	0	0	0	0	0	0	0	0	0	0	0	0	0	0	0
k__Fungi(100);p__Basidiomycota(100);c__Agaricomycetes(100);o__Agaricales(100);f__Lyophyllaceae(100);g__Termitomyces(100);s__Termitomyces_sp_ZA_2006a_HHDFL(100);	Otu01845	0.00596552	0	0.0203293	0	0	0	0	0	0	0.00445931	0	0	0	0	0	0	0	0	0	0	0	0	0	0	0	0	0	0
k__Fungi(100);p__Basidiomycota(100);c__Agaricomycetes(100);o__Agaricales(100);f__Lyophyllaceae(100);g__Termitomyces(100);s__Termitomyces_sp_ZA_2006a_HHDFL(100);	Otu00888	0.00596552	0.00676636	0	0	0.00398804	0	0	0	0	0.00445931	0	0.00949487	0	0	0	0	0	0	0	0	0	0	0	0	0	0	0	0
k__Fungi(100);p__Basidiomycota(100);c__Agaricomycetes(100);o__Agaricales(100);f__Lyophyllaceae(100);g__Termitomyces(100);s__uncultured_Termitomyces(86);	Otu00781	0	0	0	0	0	0	0	0	0	0	0	0	0	0	0	0	0	0.00410408	0	0	0.00545088	0	0	0	0	0	0	0
k__Fungi(100);p__Basidiomycota(100);c__Agaricomycetes(100);o__Agaricales(100);f__Lyophyllaceae(100);g__Termitomyces(100);s__Termitomyces_sp_ZA_2006a_HHDFL(100);	Otu00736	0	0	0	0	0	0.00392003	0.00883002	0	0	0.0178372	0	0	0	0	0	0	0	0	0	0	0	0	0	0	0	0	0	0
k__Fungi(100);p__Basidiomycota(100);c__Agaricomycetes(100);o__Agaricales(100);f__Lyophyllaceae(100);g__Termitomyces(100);s__Termitomyces_sp_ZA_2006a_HHDFL(100);	Otu00552	0	0	0	0	0	0	0	0	0.0227324	0	0.00785299	0	0	0	0	0	0	0	0	0	0	0	0	0	0	0	0	0
k__Fungi(100);p__Basidiomycota(100);c__Agaricomycetes(100);o__Agaricales(100);f__Lyophyllaceae(100);g__Termitomyces(100);s__Termitomyces_sp_ZA_2006a_HHDFL(100);	Otu00687	0	0	0	0	0.00398804	0.00784006	0	0	0	0.00445931	0	0.0142423	0	0	0	0	0	0	0	0	0	0	0	0	0	0	0	0
k__Fungi(100);p__Basidiomycota(100);c__Agaricomycetes(100);o__Agaricales(100);f__Lyophyllaceae(100);g__Termitomyces(100);s__Termitomyces_sp_ZA_2006a_HHDFL(100);	Otu00683	0	0.00676636	0	0	0.00398804	0.00392003	0	0	0.00649498	0.00445931	0	0.00474744	0	0	0	0	0	0	0	0	0	0	0	0	0	0	0	0
k__Fungi(100);p__Basidiomycota(100);c__Agaricomycetes(100);o__Agaricales(100);unclassified(100);unclassified(100);unclassified(100);	Otu00724	0	0	0	0	0	0	0	0	0	0	0	0	0	0	0	0	0	0	0	0	0	0	0.0163319	0.00464857	0.00937383	0	0	0
k__Fungi(100);p__Ascomycota(100);c__Dothideomycetes(100);o__Capnodiales(100);f__Davidiellaceae(100);unclassified(100);unclassified(100);	Otu00608	0	0	0	0	0	0	0	0	0	0	0	0	0	0	0	0	0	0	0	0	0	0	0	0	0	0	0.0244758	0.00583107
k__Fungi(100);p__Basidiomycota(100);c__Agaricomycetes(100);o__Agaricales(100);unclassified(100);unclassified(100);unclassified(100);	Otu00707	0	0	0	0	0	0	0	0	0	0	0	0	0	0	0	0	0	0	0	0	0	0.004561	0.0163319	0	0.00937383	0	0	0
k__Fungi(100);p__Basidiomycota(100);c__Agaricomycetes(100);o__Agaricales(100);f__Lyophyllaceae(100);g__Termitomyces(90);unclassified(90);	Otu00532	0	0	0	0	0	0	0	0	0	0	0	0	0	0	0	0	0	0	0	0	0	0.004561	0	0.00929714	0.0164042	0	0	0
k__Fungi(100);p__Basidiomycota(100);c__Agaricomycetes(100);o__Agaricales(100);f__Lyophyllaceae(100);g__Termitomyces(100);unclassified(100);	Otu01059	0	0	0	0	0	0	0	0	0	0	0	0	0	0	0	0	0	0	0	0	0	0.004561	0.0163319	0	0.00234346	0	0	0
k__Fungi(100);p__Basidiomycota(100);c__Agaricomycetes(100);o__Agaricales(100);unclassified(100);unclassified(100);unclassified(100);	Otu00803	0	0	0	0	0	0	0	0	0	0	0	0	0	0	0	0	0	0	0	0	0	0.00912201	0.0163319	0	0.00468691	0	0	0
k__Fungi(100);p__Basidiomycota(100);c__Agaricomycetes(100);o__Agaricales(100);f__Lyophyllaceae(100);g__Termitomyces(100);s__Termitomyces_sp_ZA_2006a_HHDFL(100);	Otu01207	0.00596552	0	0	0.00865951	0.00398804	0	0	0.0113173	0	0	0	0	0	0	0	0	0	0	0	0	0	0	0	0	0	0	0	0
k__Fungi(100);p__Basidiomycota(100);c__Agaricomycetes(100);o__Agaricales(100);f__Lyophyllaceae(100);g__Termitomyces(100);s__uncultured_Termitomyces(100);	Otu00733	0	0	0	0	0	0	0	0	0	0	0	0	0.0152246	0.0119641	0.00272279	0	0	0	0	0	0	0	0	0	0	0	0	0
k__Fungi(100);p__Ascomycota(100);c__Sordariomycetes(100);o__Hypocreales(100);f__Hypocreaceae(100);unclassified(100);unclassified(100);	Otu00563	0	0	0	0	0	0	0	0	0	0	0	0	0	0	0	0	0	0	0	0	0	0	0	0	0	0.0182422	0	0.0116621
k__Fungi(100);p__Basidiomycota(100);c__Agaricomycetes(100);o__Agaricales(100);f__Lyophyllaceae(100);g__Termitomyces(100);s__uncultured_Termitomyces(100);	Otu00755	0	0	0	0	0	0	0	0	0	0	0	0	0	0	0	0.0298025	0	0	0	0	0	0	0	0	0	0	0	0
k__Fungi(100);p__Basidiomycota(100);c__Agaricomycetes(100);o__Agaricales(100);f__Lyophyllaceae(100);g__Termitomyces(100);s__uncultured_Termitomyces(100);	Otu00728	0	0	0	0	0	0	0	0	0	0	0	0	0.0202994	0.00398804	0.00544558	0	0	0	0	0	0	0	0	0	0	0	0	0
k__Fungi(100);p__Basidiomycota(100);c__Agaricomycetes(100);o__Agaricales(100);f__Lyophyllaceae(100);g__Termitomyces(100);s__uncultured_Termitomyces(100);	Otu00932	0	0	0	0	0	0	0	0	0	0	0	0	0	0	0	0	0	0	0	0.00862589	0	0	0	0	0	0	0	0
k__Fungi(100);p__Basidiomycota(100);c__Agaricomycetes(100);o__Agaricales(100);f__Lyophyllaceae(100);g__Termitomyces(100);s__Termitomyces_sp_ZA_2006a_HHDFL(100);	Otu01755	0	0	0.0203293	0	0	0	0	0	0	0.00445931	0	0.00474744	0	0	0	0	0	0	0	0	0	0	0	0	0	0	0	0
k__Fungi(100);p__Basidiomycota(100);c__Agaricomycetes(100);o__Agaricales(100);f__Lyophyllaceae(100);g__Termitomyces(100);s__Termitomyces_sp_ZA_2006a_HHDFL(100);	Otu00716	0.00596552	0	0	0	0	0	0	0	0	0	0.023559	0	0	0	0	0	0	0	0	0	0	0	0	0	0	0	0	0
k__Fungi(100);p__Basidiomycota(100);c__Agaricomycetes(100);o__Agaricales(100);f__Lyophyllaceae(100);g__Termitomyces(100);s__Termitomyces_sp_ZA_2006a_HHDFL(100);	Otu00731	0.00596552	0	0	0	0	0	0	0	0	0	0.023559	0	0	0	0	0	0	0	0	0	0	0	0	0	0	0	0	0
k__Fungi(100);p__Basidiomycota(100);c__Agaricomycetes(100);o__Agaricales(100);f__Lyophyllaceae(100);g__Termitomyces(100);s__Termitomyces_sp_ZA_2006a_HHDFL(100);	Otu00769	0.00596552	0	0	0	0	0	0	0	0	0	0.023559	0	0	0	0	0	0	0	0	0	0	0	0	0	0	0	0	0
k__Fungi(100);p__Basidiomycota(100);c__Agaricomycetes(100);o__Agaricales(100);f__Lyophyllaceae(100);g__Termitomyces(100);s__Termitomyces_sp_ZA_2006a_HHDFL(100);	Otu00884	0	0.00676636	0	0	0.00398804	0	0	0	0	0.00445931	0	0.0142423	0	0	0	0	0	0	0	0	0	0	0	0	0	0	0	0
k__Fungi(100);p__Basidiomycota(100);c__Agaricomycetes(100);o__Agaricales(100);f__Lyophyllaceae(100);g__Termitomyces(100);unclassified(100);	Otu00789	0	0	0	0	0	0	0	0	0	0	0	0	0	0	0	0	0	0.0123122	0.00827815	0	0.00181696	0	0	0	0	0	0	0
k__Fungi(100);p__Basidiomycota(100);c__Agaricomycetes(100);o__Agaricales(100);f__Lyophyllaceae(100);g__Termitomyces(100);s__Termitomyces_sp_ZA_2006a_HHDFL(100);	Otu00988	0.011931	0	0	0.00865951	0	0	0.00883002	0	0	0	0	0	0	0	0	0	0	0	0	0	0	0	0	0	0	0	0	0
k__Fungi(100);p__Basidiomycota(100);c__Agaricomycetes(100);o__Agaricales(100);f__Lyophyllaceae(100);g__Termitomyces(100);s__Termitomyces_sp_ZA_2006a_HHDFL(100);	Otu00905	0.011931	0	0	0.00865951	0.00398804	0	0	0	0	0	0	0.00474744	0	0	0	0	0	0	0	0	0	0	0	0	0	0	0	0
k__Fungi(100);p__Basidiomycota(100);c__Agaricomycetes(100);o__Agaricales(100);f__Lyophyllaceae(100);g__Termitomyces(100);s__Termitomyces_sp_ZA_2006a_HHDFL(100);	Otu01218	0.0178966	0	0	0	0	0	0	0.0113173	0	0	0	0	0	0	0	0	0	0	0	0	0	0	0	0	0	0	0	0
k__Fungi(100);p__Ascomycota(100);c__Sordariomycetes(100);o__Hypocreales(100);f__Hypocreaceae(100);unclassified(100);unclassified(100);	Otu00642	0	0	0	0	0	0	0	0	0	0	0	0	0	0	0	0	0	0	0	0	0	0	0	0	0	0.0291875	0	0
k__Fungi(100);p__Ascomycota(100);c__Sordariomycetes(100);o__Hypocreales(100);f__Nectriaceae(100);unclassified(100);unclassified(100);	Otu00665	0	0	0	0	0	0	0	0	0	0	0	0	0	0	0	0	0	0	0	0	0	0	0	0	0	0.0291875	0	0
k__Fungi(100);p__Basidiomycota(100);c__Agaricomycetes(100);o__Agaricales(100);f__Lyophyllaceae(100);g__Termitomyces(100);unclassified(100);	Otu00904	0	0	0	0	0	0	0	0	0	0	0	0	0	0	0	0	0	0	0	0	0	0	0.0244978	0	0.00468691	0	0	0
k__Fungi(100);p__Ascomycota(100);c__Eurotiomycetes(100);o__Eurotiales(100);f__Trichocomaceae(100);g__Paecilomyces(100);s__Paecilomyces_lilacinus(100);	Otu00523	0	0	0	0	0	0	0	0	0	0	0	0	0	0	0	0	0	0	0	0	0	0	0	0	0	0	0	0.0291554
k__Fungi(100);p__Basidiomycota(100);c__Agaricomycetes(100);o__Agaricales(100);f__Lyophyllaceae(100);g__Termitomyces(75);unclassified(75);	Otu01084	0	0	0	0	0	0	0	0	0	0	0	0	0	0	0	0	0	0	0	0	0	0	0.0244978	0.00464857	0	0	0	0
k__Fungi(100);p__Basidiomycota(100);c__Agaricomycetes(100);o__Agaricales(100);f__Lyophyllaceae(100);g__Termitomyces(100);unclassified(100);	Otu01099	0	0	0	0	0	0	0	0	0	0	0	0	0	0	0	0	0	0	0	0	0	0	0.0244978	0.00464857	0	0	0	0
k__Fungi(100);p__Basidiomycota(100);c__Agaricomycetes(100);o__Agaricales(100);f__Lyophyllaceae(100);g__Termitomyces(100);s__Termitomyces_sp_ZA_2006a_HHDFL(100);	Otu00859	0.00596552	0.00676636	0	0	0.0119641	0	0.00441501	0	0	0	0	0	0	0	0	0	0	0	0	0	0	0	0	0	0	0	0	0
k__Fungi(100);p__Basidiomycota(100);c__Agaricomycetes(100);o__Agaricales(100);f__Lyophyllaceae(100);g__Termitomyces(100);unclassified(100);	Otu00897	0	0	0	0	0	0	0	0	0	0	0	0	0	0	0	0	0.0290715	0	0	0	0	0	0	0	0	0	0	0
k__Fungi(100);p__Basidiomycota(100);c__Agaricomycetes(100);o__Agaricales(100);f__Lyophyllaceae(100);g__Termitomyces(100);s__uncultured_Termitomyces(100);	Otu00909	0	0	0	0	0	0	0	0	0	0	0	0	0	0	0	0	0.0290715	0	0	0	0	0	0	0	0	0	0	0
k__Fungi(100);p__Basidiomycota(100);c__Agaricomycetes(100);o__Agaricales(100);f__Lyophyllaceae(100);g__Termitomyces(100);s__uncultured_Termitomyces(100);	Otu00918	0	0	0	0	0	0	0	0	0	0	0	0	0	0	0	0	0.0290715	0	0	0	0	0	0	0	0	0	0	0
k__Fungi(100);p__Basidiomycota(100);c__Agaricomycetes(100);o__Agaricales(100);f__Lyophyllaceae(100);g__Termitomyces(100);s__uncultured_Termitomyces(100);	Otu00930	0	0	0	0	0	0	0	0	0	0	0	0	0	0	0	0	0.0290715	0	0	0	0	0	0	0	0	0	0	0
k__Fungi(100);p__Basidiomycota(100);c__Agaricomycetes(100);o__Agaricales(100);f__Lyophyllaceae(100);g__Termitomyces(100);s__uncultured_Termitomyces(100);	Otu00935	0	0	0	0	0	0	0	0	0	0	0	0	0	0	0	0	0.0290715	0	0	0	0	0	0	0	0	0	0	0
k__Fungi(100);p__Basidiomycota(100);c__Agaricomycetes(100);o__Agaricales(100);f__Lyophyllaceae(100);g__Termitomyces(100);s__uncultured_Termitomyces(80);	Otu00946	0	0	0	0	0	0	0	0	0	0	0	0	0	0	0	0	0.0290715	0	0	0	0	0	0	0	0	0	0	0
k__Fungi(100);p__Basidiomycota(100);c__Agaricomycetes(100);o__Agaricales(100);f__Lyophyllaceae(100);g__Termitomyces(100);s__uncultured_Termitomyces(100);	Otu00947	0	0	0	0	0	0	0	0	0	0	0	0	0	0	0	0	0.0290715	0	0	0	0	0	0	0	0	0	0	0
k__Fungi(100);p__Basidiomycota(100);c__Agaricomycetes(100);o__Agaricales(100);f__Lyophyllaceae(100);g__Termitomyces(100);s__uncultured_Termitomyces(100);	Otu00951	0	0	0	0	0	0	0	0	0	0	0	0	0	0	0	0	0.0290715	0	0	0	0	0	0	0	0	0	0	0
k__Fungi(100);p__Basidiomycota(100);c__Agaricomycetes(100);o__Agaricales(100);f__Lyophyllaceae(100);g__Termitomyces(100);unclassified(61);	Otu00965	0	0	0	0	0	0	0	0	0	0	0	0	0	0	0	0	0.0290715	0	0	0	0	0	0	0	0	0	0	0
k__Fungi(100);p__Basidiomycota(100);c__Agaricomycetes(100);o__Agaricales(100);f__Lyophyllaceae(100);g__Termitomyces(100);s__uncultured_Termitomyces(80);	Otu00970	0	0	0	0	0	0	0	0	0	0	0	0	0	0	0	0	0.0290715	0	0	0	0	0	0	0	0	0	0	0
k__Fungi(100);p__Basidiomycota(100);c__Agaricomycetes(100);o__Agaricales(100);f__Lyophyllaceae(100);g__Termitomyces(100);s__uncultured_Termitomyces(100);	Otu01019	0	0	0	0	0	0	0	0	0	0	0	0	0	0	0	0	0.0290715	0	0	0	0	0	0	0	0	0	0	0
k__Fungi(100);p__Basidiomycota(100);c__Agaricomycetes(100);o__Agaricales(100);f__Lyophyllaceae(100);g__Termitomyces(100);s__uncultured_Termitomyces(100);	Otu01032	0	0	0	0	0	0	0	0	0	0	0	0	0	0	0	0	0.0290715	0	0	0	0	0	0	0	0	0	0	0
k__Fungi(100);p__Basidiomycota(100);c__Agaricomycetes(100);o__Agaricales(100);f__Lyophyllaceae(100);g__Termitomyces(100);s__uncultured_Termitomyces(61);	Otu01036	0	0	0	0	0	0	0	0	0	0	0	0	0	0	0	0	0.0290715	0	0	0	0	0	0	0	0	0	0	0
k__Fungi(100);p__Basidiomycota(100);c__Agaricomycetes(100);o__Agaricales(100);f__Lyophyllaceae(100);g__Termitomyces(100);unclassified(61);	Otu01061	0	0	0	0	0	0	0	0	0	0	0	0	0	0	0	0	0.0290715	0	0	0	0	0	0	0	0	0	0	0
k__Fungi(100);p__Basidiomycota(100);c__Agaricomycetes(100);o__Agaricales(100);f__Lyophyllaceae(100);g__Termitomyces(100);s__Termitomyces_sp_ZA_2006a_HHDFL(100);	Otu01593	0	0	0.0203293	0	0.00398804	0	0	0	0	0	0	0.00474744	0	0	0	0	0	0	0	0	0	0	0	0	0	0	0	0
k__Fungi(100);p__Basidiomycota(100);c__Agaricomycetes(100);o__Agaricales(100);f__Lyophyllaceae(100);g__Termitomyces(100);s__Termitomyces_sp_ZA_2006a_HHDFL(100);	Otu01613	0	0	0.0203293	0	0.00398804	0	0	0	0	0	0	0.00474744	0	0	0	0	0	0	0	0	0	0	0	0	0	0	0	0
k__Fungi(100);p__Basidiomycota(100);c__Agaricomycetes(100);o__Agaricales(100);f__Lyophyllaceae(100);g__Termitomyces(100);s__Termitomyces_sp_ZA_2006a_HHDFL(100);	Otu00887	0	0.00676636	0	0	0	0.00392003	0.00441501	0	0	0.00445931	0	0.00949487	0	0	0	0	0	0	0	0	0	0	0	0	0	0	0	0
k__Fungi(100);p__Basidiomycota(100);c__Agaricomycetes(100);o__Agaricales(100);f__Lyophyllaceae(100);g__Termitomyces(100);s__uncultured_Termitomyces(100);	Otu00661	0	0	0	0	0	0	0	0	0	0	0	0	0.0101497	0.00797607	0.0108912	0	0	0	0	0	0	0	0	0	0	0	0	0
k__Fungi(100);p__Basidiomycota(100);c__Agaricomycetes(100);o__Agaricales(100);f__Lyophyllaceae(100);g__Termitomyces(100);s__Termitomyces_sp_ZA_2006a_HHDFL(100);	Otu02809	0	0	0.0203293	0.00865951	0	0	0	0	0	0	0	0	0	0	0	0	0	0	0	0	0	0	0	0	0	0	0	0
k__Fungi(100);p__Basidiomycota(100);c__Agaricomycetes(100);o__Agaricales(100);f__Lyophyllaceae(100);g__Termitomyces(100);s__Termitomyces_sp_ZA_2006a_HHDFL(100);	Otu02810	0	0	0.0203293	0.00865951	0	0	0	0	0	0	0	0	0	0	0	0	0	0	0	0	0	0	0	0	0	0	0	0
k__Fungi(100);p__Basidiomycota(100);c__Agaricomycetes(100);o__Agaricales(100);f__Lyophyllaceae(100);g__Termitomyces(100);s__Termitomyces_sp_ZA_2006a_HHDFL(100);	Otu03018	0	0	0.0203293	0.00865951	0	0	0	0	0	0	0	0	0	0	0	0	0	0	0	0	0	0	0	0	0	0	0	0
k__Fungi(100);p__Basidiomycota(100);c__Agaricomycetes(100);o__Agaricales(100);f__Lyophyllaceae(100);g__Termitomyces(100);s__Termitomyces_sp_ZA_2006a_HHDFL(100);	Otu03240	0	0	0.0203293	0.00865951	0	0	0	0	0	0	0	0	0	0	0	0	0	0	0	0	0	0	0	0	0	0	0	0
k__Fungi(100);p__Basidiomycota(100);c__Agaricomycetes(100);o__Agaricales(100);f__Lyophyllaceae(100);g__Termitomyces(100);s__Termitomyces_sp_ZA_2006a_HHDFL(100);	Otu00705	0	0.00676636	0	0	0	0	0	0	0.00649498	0	0.015706	0	0	0	0	0	0	0	0	0	0	0	0	0	0	0	0	0
k__Fungi(100);p__Basidiomycota(100);c__Agaricomycetes(100);o__Agaricales(100);f__Lyophyllaceae(100);g__Termitomyces(100);s__uncultured_Termitomyces(100);	Otu00722	0	0	0	0	0	0	0	0	0	0	0	0	0	0	0	0	0	0.00820816	0.00827815	0	0.00545088	0	0	0	0	0	0	0
k__Fungi(100);p__Basidiomycota(100);c__Agaricomycetes(100);o__Agaricales(100);unclassified(100);unclassified(100);unclassified(100);	Otu00797	0	0	0	0	0	0	0	0	0	0	0	0	0	0	0	0	0	0	0	0	0	0.00912201	0.00816593	0.00929714	0.00234346	0	0	0
k__Fungi(100);p__Basidiomycota(100);c__Agaricomycetes(100);o__Agaricales(100);f__Lyophyllaceae(100);g__Termitomyces(100);s__uncultured_Termitomyces(100);	Otu00966	0	0	0	0	0	0	0	0	0	0	0	0	0	0	0	0	0	0.0123122	0.0165563	0	0	0	0	0	0	0	0	0
k__Fungi(100);p__Basidiomycota(100);c__Agaricomycetes(100);o__Agaricales(100);f__Lyophyllaceae(100);g__Termitomyces(100);s__uncultured_Termitomyces(80);	Otu01015	0	0	0	0	0	0	0	0	0	0	0	0	0	0	0	0	0	0.0123122	0.0165563	0	0	0	0	0	0	0	0	0
k__Fungi(100);p__Basidiomycota(100);c__Agaricomycetes(100);o__Agaricales(100);f__Lyophyllaceae(100);g__Termitomyces(100);s__uncultured_Termitomyces(100);	Otu00745	0	0	0	0	0	0	0	0	0	0	0	0	0.0101497	0.0159521	0.00272279	0	0	0	0	0	0	0	0	0	0	0	0	0
k__Fungi(100);p__Basidiomycota(100);c__Agaricomycetes(100);o__Agaricales(100);f__Lyophyllaceae(100);g__Termitomyces(100);s__uncultured_Termitomyces(100);	Otu00841	0	0	0	0	0	0	0	0	0	0	0	0	0	0	0	0	0	0	0	0.0129388	0.00181696	0	0	0	0	0	0	0
k__Fungi(100);p__Basidiomycota(100);c__Agaricomycetes(100);o__Agaricales(100);f__Lyophyllaceae(100);g__Termitomyces(100);s__Termitomyces_sp_ZA_2006a_HHDFL(100);	Otu01832	0	0	0.0203293	0	0.00398804	0	0	0	0	0.00445931	0	0	0	0	0	0	0	0	0	0	0	0	0	0	0	0	0	0
k__Fungi(100);p__Basidiomycota(100);c__Agaricomycetes(100);o__Agaricales(100);f__Lyophyllaceae(100);g__Termitomyces(100);s__uncultured_Termitomyces(100);	Otu00684	0	0	0	0	0	0	0	0	0	0	0	0	0.0152246	0.00797607	0.00544558	0	0	0	0	0	0	0	0	0	0	0	0	0
k__Fungi(100);p__Basidiomycota(100);c__Agaricomycetes(100);o__Agaricales(100);f__Lyophyllaceae(100);g__Termitomyces(100);s__Termitomyces_sp_ZA_2006a_HHDFL(100);	Otu01589	0	0	0	0.017319	0	0	0	0.0113173	0	0	0	0	0	0	0	0	0	0	0	0	0	0	0	0	0	0	0	0
k__Fungi(100);p__Basidiomycota(100);c__Agaricomycetes(100);o__Agaricales(100);f__Lyophyllaceae(100);g__Termitomyces(100);s__Termitomyces_sp_ZA_2006a_HHDFL(100);	Otu01731	0	0	0	0.017319	0	0	0	0.0113173	0	0	0	0	0	0	0	0	0	0	0	0	0	0	0	0	0	0	0	0
k__Fungi(100);p__Basidiomycota(100);c__Agaricomycetes(100);o__Agaricales(100);f__Lyophyllaceae(100);g__Termitomyces(100);s__Termitomyces_sp_ZA_2006a_HHDFL(100);	Otu01764	0	0	0	0.017319	0	0	0	0.0113173	0	0	0	0	0	0	0	0	0	0	0	0	0	0	0	0	0	0	0	0
k__Fungi(100);p__Basidiomycota(100);c__Agaricomycetes(100);o__Agaricales(100);f__Lyophyllaceae(100);g__Termitomyces(100);s__Termitomyces_sp_ZA_2006a_HHDFL(100);	Otu01649	0.00596552	0	0	0	0	0	0	0.0226347	0	0	0	0	0	0	0	0	0	0	0	0	0	0	0	0	0	0	0	0
k__Fungi(100);p__Basidiomycota(100);c__Agaricomycetes(100);o__Agaricales(100);f__Lyophyllaceae(100);g__Termitomyces(100);s__Termitomyces_sp_ZA_2006a_HHDFL(100);	Otu00843	0.011931	0.00676636	0	0	0	0	0	0	0.00974247	0	0	0	0	0	0	0	0	0	0	0	0	0	0	0	0	0	0	0
k__Fungi(100);p__Basidiomycota(100);c__Agaricomycetes(100);o__Agaricales(100);f__Lyophyllaceae(100);g__Termitomyces(100);s__uncultured_Termitomyces(100);	Otu00853	0	0	0	0	0	0	0	0	0	0	0	0	0	0	0	0	0	0.00820816	0.0165563	0	0.00363392	0	0	0	0	0	0	0
k__Fungi(100);p__Basidiomycota(100);c__Agaricomycetes(100);o__Agaricales(100);f__Lyophyllaceae(100);g__Termitomyces(100);s__uncultured_Termitomyces(84);	Otu00873	0	0	0	0	0	0	0	0	0	0	0	0	0	0	0	0	0	0.00820816	0.0165563	0	0.00363392	0	0	0	0	0	0	0
k__Fungi(100);p__Basidiomycota(100);c__Agaricomycetes(100);o__Agaricales(100);f__Lyophyllaceae(100);g__Termitomyces(100);s__Termitomyces_sp_ZA_2006a_HHDFL(100);	Otu00794	0.00596552	0.00676636	0	0	0	0	0.00441501	0	0.00649498	0	0	0.00474744	0	0	0	0	0	0	0	0	0	0	0	0	0	0	0	0
k__Fungi(100);p__Basidiomycota(100);c__Agaricomycetes(100);o__Agaricales(100);f__Lyophyllaceae(100);g__Termitomyces(100);s__Termitomyces_sp_ZA_2006a_HHDFL(100);	Otu00926	0.00596552	0	0	0	0	0	0	0.0113173	0.00324749	0	0.00785299	0	0	0	0	0	0	0	0	0	0	0	0	0	0	0	0	0
k__Fungi(100);p__Basidiomycota(100);c__Agaricomycetes(100);o__Agaricales(100);f__Lyophyllaceae(100);g__Termitomyces(100);s__Termitomyces_sp_ZA_2006a_HHDFL(100);	Otu00862	0.00596552	0	0	0	0.00398804	0	0	0	0	0.00891862	0	0.00949487	0	0	0	0	0	0	0	0	0	0	0	0	0	0	0	0
k__Fungi(100);p__Basidiomycota(100);c__Agaricomycetes(100);o__Agaricales(100);f__Lyophyllaceae(100);g__Termitomyces(100);s__Termitomyces_sp_ZA_2006a_HHDFL(100);	Otu00723	0	0.00676636	0	0	0.00398804	0.00784006	0	0	0.00974247	0	0	0	0	0	0	0	0	0	0	0	0	0	0	0	0	0	0	0
k__Fungi(100);p__Basidiomycota(100);c__Agaricomycetes(100);o__Agaricales(100);f__Lyophyllaceae(100);g__Termitomyces(100);s__Termitomyces_sp_ZA_2006a_HHDFL(100);	Otu01384	0	0	0	0.00865951	0	0.00392003	0.00441501	0.0113173	0	0	0	0	0	0	0	0	0	0	0	0	0	0	0	0	0	0	0	0
k__Fungi(100);p__Ascomycota(100);c__Dothideomycetes(100);o__Capnodiales(100);f__Davidiellaceae(100);unclassified(100);unclassified(100);	Otu00657	0	0	0	0	0	0	0	0	0	0	0	0	0	0	0	0	0	0	0	0	0	0	0	0	0	0.00729687	0.0122379	0.00874661
k__Fungi(100);p__Basidiomycota(100);c__Agaricomycetes(100);o__Agaricales(100);f__Lyophyllaceae(100);g__Termitomyces(100);s__uncultured_Termitomyces(75);	Otu01133	0	0	0	0	0	0	0	0	0	0	0	0	0	0	0	0	0	0	0	0	0	0	0	0	0	0	0	0
k__Fungi(100);p__Basidiomycota(100);c__Agaricomycetes(100);o__Agaricales(100);f__Lyophyllaceae(100);g__Termitomyces(100);s__uncultured_Termitomyces(100);	Otu01136	0	0	0	0	0	0	0	0	0	0	0	0	0	0	0	0	0	0	0	0	0	0	0	0	0	0	0	0
k__Fungi(100);p__Basidiomycota(100);c__Agaricomycetes(100);o__Agaricales(100);f__Lyophyllaceae(100);g__Termitomyces(100);s__uncultured_Termitomyces(100);	Otu01148	0	0	0	0	0	0	0	0	0	0	0	0	0	0	0	0	0	0	0	0	0	0	0	0	0	0	0	0
k__Fungi(100);p__Basidiomycota(100);c__Agaricomycetes(100);o__Agaricales(100);f__Lyophyllaceae(100);g__Termitomyces(100);s__uncultured_Termitomyces(75);	Otu01164	0	0	0	0	0	0	0	0	0	0	0	0	0	0	0	0	0	0	0	0	0	0	0	0	0	0	0	0
k__Fungi(100);p__Basidiomycota(100);c__Agaricomycetes(100);o__Agaricales(100);f__Lyophyllaceae(100);g__Termitomyces(100);s__uncultured_Termitomyces(100);	Otu01217	0	0	0	0	0	0	0	0	0	0	0	0	0	0	0	0	0	0	0	0	0	0	0	0	0	0	0	0
k__Fungi(100);p__Basidiomycota(100);c__Agaricomycetes(100);o__Agaricales(100);f__Lyophyllaceae(100);g__Termitomyces(100);s__uncultured_Termitomyces(100);	Otu01281	0	0	0	0	0	0	0	0	0	0	0	0	0	0	0	0	0	0	0	0	0	0	0	0	0	0	0	0
k__Fungi(100);p__Basidiomycota(100);c__Agaricomycetes(100);o__Agaricales(100);f__Lyophyllaceae(100);g__Termitomyces(100);s__uncultured_Termitomyces(100);	Otu01299	0	0	0	0	0	0	0	0	0	0	0	0	0	0	0	0	0	0	0	0	0	0	0	0	0	0	0	0
k__Fungi(100);p__Basidiomycota(100);c__Agaricomycetes(100);o__Agaricales(100);f__Lyophyllaceae(100);g__Termitomyces(100);s__uncultured_Termitomyces(75);	Otu01338	0	0	0	0	0	0	0	0	0	0	0	0	0	0	0	0	0	0	0	0	0	0	0	0	0	0	0	0
k__Fungi(100);p__Basidiomycota(100);c__Agaricomycetes(100);o__Agaricales(100);f__Lyophyllaceae(100);g__Termitomyces(100);s__uncultured_Termitomyces(100);	Otu01339	0	0	0	0	0	0	0	0	0	0	0	0	0	0	0	0	0	0	0	0	0	0	0	0	0	0	0	0
k__Fungi(100);p__Basidiomycota(100);c__Agaricomycetes(100);o__Agaricales(100);f__Lyophyllaceae(100);g__Termitomyces(100);unclassified(100);	Otu01355	0	0	0	0	0	0	0	0	0	0	0	0	0	0	0	0	0	0	0	0	0	0	0	0	0	0	0	0
k__Fungi(100);p__Basidiomycota(100);c__Agaricomycetes(100);o__Agaricales(100);f__Lyophyllaceae(100);g__Termitomyces(100);unclassified(100);	Otu00515	0	0	0	0	0	0	0	0	0	0	0	0	0	0	0	0	0	0	0	0	0	0.004561	0	0.00464857	0.0187477	0	0	0
k__Fungi(100);p__Basidiomycota(100);c__Agaricomycetes(100);o__Agaricales(100);f__Lyophyllaceae(100);g__Termitomyces(100);s__uncultured_Termitomyces(100);	Otu00696	0	0	0	0	0	0	0	0	0	0	0	0	0	0	0	0	0	0.00410408	0.0165563	0	0.00726784	0	0	0	0	0	0	0
k__Fungi(100);p__Basidiomycota(100);c__Agaricomycetes(100);o__Agaricales(100);f__Lyophyllaceae(100);g__Termitomyces(100);s__uncultured_Termitomyces(100);	Otu00748	0	0	0	0	0	0	0	0	0	0	0	0	0	0.0279163	0	0	0	0	0	0	0	0	0	0	0	0	0	0
k__Fungi(100);p__Basidiomycota(100);c__Agaricomycetes(100);o__Agaricales(100);f__Lyophyllaceae(100);g__Termitomyces(100);s__Termitomyces_sp_ZA_2006a_HHDFL(100);	Otu00886	0.011931	0	0	0	0.00398804	0.00392003	0	0	0.00324749	0	0	0.00474744	0	0	0	0	0	0	0	0	0	0	0	0	0	0	0	0
k__Fungi(100);p__Basidiomycota(100);c__Agaricomycetes(100);o__Agaricales(100);f__Lyophyllaceae(100);g__Termitomyces(100);unclassified(100);	Otu00593	0	0	0	0	0	0	0	0	0	0	0	0	0	0	0	0	0	0	0	0	0	0.00912201	0	0.00464857	0.0140607	0	0	0
k__Fungi(100);p__Basidiomycota(100);c__Agaricomycetes(100);o__Agaricales(100);f__Lyophyllaceae(100);g__Termitomyces(100);s__uncultured_Termitomyces(89);	Otu00586	0	0	0	0	0	0	0	0	0	0	0	0	0	0	0	0	0	0.0205204	0	0	0.00726784	0	0	0	0	0	0	0
k__Fungi(100);p__Basidiomycota(100);c__Agaricomycetes(100);o__Agaricales(100);f__Lyophyllaceae(100);g__Termitomyces(100);s__uncultured_Termitomyces(100);	Otu00632	0	0	0	0	0	0	0	0	0	0	0	0	0.0101497	0.00398804	0.013614	0	0	0	0	0	0	0	0	0	0	0	0	0
k__Fungi(100);p__Basidiomycota(100);c__Agaricomycetes(100);o__Agaricales(100);f__Lyophyllaceae(100);g__Termitomyces(100);s__uncultured_Termitomyces(100);	Otu00740	0	0	0	0	0	0	0	0	0	0	0	0	0.00507485	0.0199402	0.00272279	0	0	0	0	0	0	0	0	0	0	0	0	0
k__Fungi(100);p__Basidiomycota(100);c__Microbotryomycetes(100);o__Leucosporidiales(100);f__Leucosporidiaceae(100);g__Leucosporidium(100);s__Leucosporidium_golubevii(100);	Otu00712	0	0	0	0	0	0	0.00883002	0	0	0	0	0	0	0	0	0	0	0	0	0.00431295	0	0	0	0	0	0.0145937	0	0
k__Fungi(100);p__Ascomycota(100);c__Sordariomycetes(100);o__Hypocreales(100);f__Nectriaceae(100);unclassified(100);unclassified(100);	Otu00614	0	0	0	0	0	0	0	0	0	0	0	0	0	0	0	0	0	0	0	0	0	0	0	0	0	0.0218906	0	0.00583107
k__Fungi(100);p__Basidiomycota(100);c__Agaricomycetes(100);o__Agaricales(100);unclassified(100);unclassified(100);unclassified(100);	Otu00675	0	0	0	0	0	0	0	0	0	0	0	0	0	0	0	0	0	0	0	0	0	0.013683	0	0.00464857	0.00937383	0	0	0
k__Fungi(100);p__Basidiomycota(100);c__Agaricomycetes(100);o__Agaricales(100);unclassified(100);unclassified(100);unclassified(100);	Otu00718	0	0	0	0	0	0	0	0	0	0	0	0	0	0	0	0	0	0	0	0	0	0.013683	0	0.00929714	0.00468691	0	0	0
k__Fungi(100);p__Basidiomycota(100);c__Agaricomycetes(100);o__Agaricales(100);f__Lyophyllaceae(100);g__Termitomyces(100);unclassified(100);	Otu00791	0	0	0	0	0	0	0	0	0	0	0	0	0	0	0	0	0	0	0	0	0	0.013683	0	0.0139457	0	0	0	0
k__Fungi(100);p__Basidiomycota(100);c__Agaricomycetes(100);o__Agaricales(100);f__Lyophyllaceae(100);g__Termitomyces(100);s__Termitomyces_sp_ZA_2006a_HHDFL(100);	Otu00874	0	0.00676636	0	0	0	0.00392003	0	0	0.00324749	0.00891862	0	0.00474744	0	0	0	0	0	0	0	0	0	0	0	0	0	0	0	0
k__Fungi(100);p__Basidiomycota(100);c__Agaricomycetes(100);o__Agaricales(100);unclassified(100);unclassified(100);unclassified(100);	Otu00831	0	0	0	0	0	0	0	0	0	0	0	0	0	0	0	0	0	0	0	0	0	0.018244	0	0.00929714	0	0	0	0
k__Fungi(100);p__Basidiomycota(100);c__Agaricomycetes(100);o__Agaricales(100);f__Lyophyllaceae(100);g__Termitomyces(100);s__Termitomyces_sp_ZA_2006a_HHDFL(100);	Otu00744	0	0	0	0	0	0	0	0	0	0	0.0274855	0	0	0	0	0	0	0	0	0	0	0	0	0	0	0	0	0
k__Fungi(100);p__Basidiomycota(100);c__Agaricomycetes(100);o__Agaricales(100);f__Lyophyllaceae(100);g__Termitomyces(100);s__Termitomyces_sp_ZA_2006a_HHDFL(100);	Otu00746	0	0	0	0	0	0	0	0	0	0	0.0274855	0	0	0	0	0	0	0	0	0	0	0	0	0	0	0	0	0
k__Fungi(100);p__Basidiomycota(100);c__Agaricomycetes(100);o__Agaricales(100);f__Lyophyllaceae(100);g__Termitomyces(100);s__Termitomyces_sp_ZA_2006a_HHDFL(100);	Otu00760	0	0	0	0	0	0	0	0	0	0	0.0274855	0	0	0	0	0	0	0	0	0	0	0	0	0	0	0	0	0
k__Fungi(100);p__Basidiomycota(100);c__Agaricomycetes(100);o__Agaricales(100);f__Lyophyllaceae(100);g__Termitomyces(100);s__Termitomyces_sp_ZA_2006a_HHDFL(100);	Otu00768	0	0	0	0	0	0	0	0	0	0	0.0274855	0	0	0	0	0	0	0	0	0	0	0	0	0	0	0	0	0
k__Fungi(100);p__Basidiomycota(100);c__Agaricomycetes(100);o__Agaricales(100);f__Lyophyllaceae(100);g__Termitomyces(100);s__Termitomyces_sp_ZA_2006a_HHDFL(100);	Otu00778	0	0	0	0	0	0	0	0	0	0	0.0274855	0	0	0	0	0	0	0	0	0	0	0	0	0	0	0	0	0
k__Fungi(100);p__Basidiomycota(100);c__Agaricomycetes(100);o__Agaricales(100);f__Lyophyllaceae(100);g__Termitomyces(100);s__Termitomyces_sp_ZA_2006a_HHDFL(100);	Otu00786	0	0	0	0	0	0	0	0	0	0	0.0274855	0	0	0	0	0	0	0	0	0	0	0	0	0	0	0	0	0
k__Fungi(100);p__Basidiomycota(100);c__Agaricomycetes(100);o__Agaricales(100);f__Lyophyllaceae(100);g__Termitomyces(100);unclassified(100);	Otu00806	0	0	0	0	0	0	0	0	0	0	0	0	0	0	0	0	0	0	0	0	0	0.022805	0	0.00464857	0	0	0	0
k__Fungi(100);p__Ascomycota(100);c__Dothideomycetes(100);o__Capnodiales(100);f__Davidiellaceae(100);unclassified(100);unclassified(100);	Otu00701	0	0	0	0	0	0	0	0	0	0	0	0	0	0	0	0	0	0	0	0	0	0	0	0	0	0	0.0244758	0.00291554
k__Fungi(100);p__Basidiomycota(100);c__Agaricomycetes(100);o__Agaricales(100);unclassified(100);unclassified(100);unclassified(100);	Otu00800	0	0	0	0	0	0	0	0	0	0	0	0	0	0	0	0	0	0	0	0	0	0.027366	0	0	0	0	0	0
k__Fungi(100);p__Basidiomycota(100);c__Agaricomycetes(100);o__Agaricales(100);f__Lyophyllaceae(100);g__Termitomyces(100);unclassified(100);	Otu00815	0	0	0	0	0	0	0	0	0	0	0	0	0	0	0	0	0	0	0	0	0	0.027366	0	0	0	0	0	0
k__Fungi(100);p__Basidiomycota(100);c__Agaricomycetes(100);o__Agaricales(100);f__Lyophyllaceae(100);g__Termitomyces(100);s__Termitomyces_sp_ZA_2006a_HHDFL(100);	Otu00605	0	0	0	0	0	0	0	0	0.0194849	0	0.00785299	0	0	0	0	0	0	0	0	0	0	0	0	0	0	0	0	0
k__Fungi(100);p__Basidiomycota(100);c__Agaricomycetes(100);o__Agaricales(100);f__Lyophyllaceae(100);g__Termitomyces(100);s__Termitomyces_sp_ZA_2006a_HHDFL(100);	Otu01269	0.00596552	0.00676636	0	0	0	0	0	0.0113173	0.00324749	0	0	0	0	0	0	0	0	0	0	0	0	0	0	0	0	0	0	0
k__Fungi(100);p__Basidiomycota(100);c__Agaricomycetes(100);o__Agaricales(100);f__Lyophyllaceae(100);g__Termitomyces(100);s__uncultured_Termitomyces(100);	Otu00817	0	0	0	0	0	0	0	0	0	0	0	0	0.0152246	0.0119641	0	0	0	0	0	0	0	0	0	0	0	0	0	0
k__Fungi(100);p__Basidiomycota(100);c__Agaricomycetes(100);o__Agaricales(100);f__Lyophyllaceae(100);g__Termitomyces(100);s__Termitomyces_sp_ZA_2006a_HHDFL(100);	Otu02921	0	0.00676636	0.0203293	0	0	0	0	0	0	0	0	0	0	0	0	0	0	0	0	0	0	0	0	0	0	0	0	0
k__Fungi(100);p__Basidiomycota(100);c__Agaricomycetes(100);o__Agaricales(100);f__Lyophyllaceae(100);g__Termitomyces(100);s__uncultured_Termitomyces(100);	Otu00643	0	0	0	0	0	0	0	0	0	0	0	0	0	0.0159521	0.0108912	0	0	0	0	0	0	0	0	0	0	0	0	0
k__Fungi(100);p__Basidiomycota(100);c__Agaricomycetes(100);o__Agaricales(100);f__Lyophyllaceae(100);g__Termitomyces(100);unclassified(100);	Otu01091	0	0	0	0	0	0	0	0	0	0	0	0	0	0	0	0	0	0	0	0	0	0	0.0244978	0	0.00234346	0	0	0
k__Fungi(100);p__Basidiomycota(100);c__Agaricomycetes(100);o__Agaricales(100);f__Lyophyllaceae(100);g__Termitomyces(100);unclassified(100);	Otu01120	0	0	0	0	0	0	0	0	0	0	0	0	0	0	0	0	0	0	0	0	0	0	0.0244978	0	0.00234346	0	0	0
k__Fungi(100);p__Basidiomycota(100);c__Agaricomycetes(100);o__Agaricales(100);unclassified(100);unclassified(100);unclassified(100);	Otu00689	0	0	0	0	0	0	0	0	0	0	0	0	0	0	0	0	0	0	0	0	0	0	0.00816593	0.00929714	0.00937383	0	0	0
k__Fungi(100);p__Basidiomycota(100);c__Agaricomycetes(100);o__Agaricales(100);f__Lyophyllaceae(100);g__Termitomyces(100);s__Termitomyces_sp_ZA_2006a_HHDFL(100);	Otu00737	0	0	0	0	0	0	0	0	0.00324749	0	0.023559	0	0	0	0	0	0	0	0	0	0	0	0	0	0	0	0	0
k__Fungi(100);p__Basidiomycota(100);c__Agaricomycetes(100);o__Agaricales(100);f__Lyophyllaceae(100);g__Termitomyces(100);s__Termitomyces_sp_ZA_2006a_HHDFL(100);	Otu00738	0	0	0	0	0	0	0	0	0.00324749	0	0.023559	0	0	0	0	0	0	0	0	0	0	0	0	0	0	0	0	0
k__Fungi(100);p__Basidiomycota(100);c__Agaricomycetes(100);o__Agaricales(100);f__Lyophyllaceae(100);g__Termitomyces(100);s__Termitomyces_sp_ZA_2006a_HHDFL(100);	Otu00739	0	0	0	0	0	0	0	0	0.00324749	0	0.023559	0	0	0	0	0	0	0	0	0	0	0	0	0	0	0	0	0
k__Fungi(100);p__Basidiomycota(100);c__Agaricomycetes(100);o__Agaricales(100);f__Lyophyllaceae(100);g__Termitomyces(100);s__Termitomyces_sp_ZA_2006a_HHDFL(100);	Otu00741	0	0	0	0	0	0	0	0	0.00324749	0	0.023559	0	0	0	0	0	0	0	0	0	0	0	0	0	0	0	0	0
k__Fungi(100);p__Basidiomycota(100);c__Agaricomycetes(100);o__Agaricales(100);f__Lyophyllaceae(100);g__Termitomyces(100);s__Termitomyces_sp_ZA_2006a_HHDFL(100);	Otu00743	0	0	0	0	0	0	0	0	0.00324749	0	0.023559	0	0	0	0	0	0	0	0	0	0	0	0	0	0	0	0	0
k__Fungi(100);p__Basidiomycota(100);c__Agaricomycetes(100);o__Agaricales(100);unclassified(100);unclassified(100);unclassified(100);	Otu00672	0	0	0	0	0	0	0	0	0	0	0	0	0	0	0	0	0	0	0	0	0	0.004561	0.00816593	0	0.0140607	0	0	0
k__Fungi(100);p__Basidiomycota(100);c__Agaricomycetes(100);o__Agaricales(100);unclassified(100);unclassified(100);unclassified(100);	Otu00719	0	0	0	0	0	0	0	0	0	0	0	0	0	0	0	0	0	0	0	0	0	0.004561	0.00816593	0.00464857	0.00937383	0	0	0
k__Fungi(100);p__Basidiomycota(100);c__Agaricomycetes(100);o__Agaricales(100);unclassified(100);unclassified(100);unclassified(100);	Otu00960	0	0	0	0	0	0	0	0	0	0	0	0	0	0	0	0	0	0	0	0	0	0.004561	0.00816593	0.0139457	0	0	0	0
k__Fungi(100);p__Basidiomycota(100);c__Agaricomycetes(100);o__Agaricales(100);unclassified(100);unclassified(100);unclassified(100);	Otu00975	0	0	0	0	0	0	0	0	0	0	0	0	0	0	0	0	0	0	0	0	0	0.004561	0.00816593	0.0139457	0	0	0	0
k__Fungi(100);p__Basidiomycota(100);c__Agaricomycetes(100);o__Agaricales(100);f__Lyophyllaceae(100);g__Termitomyces(100);s__uncultured_Termitomyces(100);	Otu00636	0	0	0	0	0	0	0	0	0	0	0	0	0.00507485	0.00797607	0.013614	0	0	0	0	0	0	0	0	0	0	0	0	0
k__Fungi(100);p__Basidiomycota(100);c__Agaricomycetes(100);o__Agaricales(100);f__Lyophyllaceae(100);g__Termitomyces(100);unclassified(100);	Otu00682	0	0	0	0	0	0	0	0	0	0	0	0	0	0	0	0	0	0	0	0	0	0.00912201	0.00816593	0	0.00937383	0	0	0
k__Fungi(100);p__Basidiomycota(100);c__Agaricomycetes(100);o__Agaricales(100);f__Lyophyllaceae(100);g__Termitomyces(100);s__uncultured_Termitomyces(100);	Otu01191	0	0	0	0	0	0	0	0	0	0	0	0	0	0	0	0	0	0	0.0248344	0	0.00181696	0	0	0	0	0	0	0
k__Fungi(100);p__Basidiomycota(100);c__Agaricomycetes(100);o__Agaricales(100);f__Lyophyllaceae(100);g__Termitomyces(100);s__uncultured_Termitomyces(100);	Otu00734	0	0	0	0	0	0	0	0	0	0	0	0	0	0.0239282	0.00272279	0	0	0	0	0	0	0	0	0	0	0	0	0
k__Fungi(100);p__Basidiomycota(100);c__Agaricomycetes(100);o__Agaricales(100);f__Lyophyllaceae(100);g__Termitomyces(100);s__uncultured_Termitomyces(100);	Otu01309	0	0	0	0	0	0	0	0	0	0	0	0	0	0	0	0	0	0	0.00827815	0.00431295	0	0	0	0	0	0	0	0
k__Fungi(100);p__Basidiomycota(100);c__Agaricomycetes(100);o__Agaricales(100);f__Lyophyllaceae(100);g__Termitomyces(100);unclassified(100);	Otu00936	0	0	0	0	0	0	0	0	0	0	0	0	0	0	0	0	0	0	0	0	0	0.00912201	0.00816593	0.00929714	0	0	0	0
k__Fungi(100);p__Basidiomycota(100);c__Agaricomycetes(100);o__Agaricales(100);f__Lyophyllaceae(100);g__Termitomyces(100);unclassified(100);	Otu00993	0	0	0	0	0	0	0	0	0	0	0	0	0	0	0	0	0	0	0	0	0	0.00912201	0.00816593	0.00929714	0	0	0	0
k__Fungi(100);p__Basidiomycota(100);c__Agaricomycetes(100);o__Agaricales(100);f__Lyophyllaceae(100);g__Termitomyces(100);s__uncultured_Termitomyces(100);	Otu00931	0	0	0	0	0	0	0	0	0	0	0	0	0	0	0	0	0	0.00820816	0.0165563	0	0.00181696	0	0	0	0	0	0	0
k__Fungi(100);p__Basidiomycota(100);c__Agaricomycetes(100);o__Agaricales(100);f__Lyophyllaceae(100);g__Termitomyces(100);s__uncultured_Termitomyces(100);	Otu00943	0	0	0	0	0	0	0	0	0	0	0	0	0	0	0	0	0	0.00820816	0.0165563	0	0.00181696	0	0	0	0	0	0	0
k__Fungi(100);p__Basidiomycota(100);c__Agaricomycetes(100);o__Agaricales(100);f__Lyophyllaceae(100);g__Termitomyces(100);unclassified(100);	Otu01010	0	0	0	0	0	0	0	0	0	0	0	0	0	0	0	0	0	0	0	0	0	0.018244	0.00816593	0	0	0	0	0
k__Fungi(100);p__Basidiomycota(100);c__Agaricomycetes(100);o__Agaricales(100);f__Lyophyllaceae(100);g__Termitomyces(100);s__Termitomyces_sp_ZA_2006a_HHDFL(100);	Otu00923	0	0	0	0.00865951	0	0	0.013245	0	0	0.00445931	0	0	0	0	0	0	0	0	0	0	0	0	0	0	0	0	0	0
k__Fungi(100);p__Basidiomycota(100);c__Agaricomycetes(100);o__Agaricales(100);f__Lyophyllaceae(100);g__Termitomyces(100);s__Termitomyces_sp_ZA_2006a_HHDFL(100);	Otu00855	0	0	0	0	0.00398804	0.00392003	0	0	0	0.00891862	0	0.00949487	0	0	0	0	0	0	0	0	0	0	0	0	0	0	0	0
k__Fungi(100);p__Basidiomycota(100);c__Agaricomycetes(100);o__Agaricales(100);f__Lyophyllaceae(100);g__Termitomyces(100);s__Termitomyces_sp_ZA_2006a_HHDFL(100);	Otu00972	0	0	0	0.00865951	0.00398804	0	0	0	0	0.00891862	0	0.00474744	0	0	0	0	0	0	0	0	0	0	0	0	0	0	0	0
k__Fungi(100);p__Basidiomycota(100);c__Agaricomycetes(100);o__Agaricales(100);f__Lyophyllaceae(100);g__Termitomyces(100);s__Termitomyces_sp_ZA_2006a_HHDFL(100);	Otu02515	0.00596552	0	0.0203293	0	0	0	0	0	0	0	0	0	0	0	0	0	0	0	0	0	0	0	0	0	0	0	0	0
k__Fungi(100);p__Basidiomycota(100);c__Agaricomycetes(100);o__Agaricales(100);f__Lyophyllaceae(100);g__Termitomyces(100);s__Termitomyces_sp_ZA_2006a_HHDFL(100);	Otu03298	0.00596552	0	0.0203293	0	0	0	0	0	0	0	0	0	0	0	0	0	0	0	0	0	0	0	0	0	0	0	0	0
k__Fungi(100);p__Basidiomycota(100);c__Agaricomycetes(100);o__Agaricales(100);f__Lyophyllaceae(100);g__Termitomyces(100);s__uncultured_Termitomyces(100);	Otu00780	0	0	0	0	0	0	0	0	0	0	0	0	0.0101497	0.00797607	0.00816838	0	0	0	0	0	0	0	0	0	0	0	0	0
k__Fungi(100);p__Basidiomycota(100);c__Agaricomycetes(100);o__Agaricales(100);f__Lyophyllaceae(100);g__Termitomyces(100);s__Termitomyces_sp_ZA_2006a_HHDFL(100);	Otu00882	0.011931	0	0	0	0	0.00392003	0	0	0.00649498	0	0.0039265	0	0	0	0	0	0	0	0	0	0	0	0	0	0	0	0	0
k__Fungi(100);p__Ascomycota(100);unclassified(100);unclassified(100);unclassified(100);unclassified(100);unclassified(100);	Otu00571	0	0	0	0	0	0	0	0	0	0	0	0	0	0	0	0	0	0	0	0	0	0	0	0	0	0	0	0.0262398
k__Fungi(100);p__Ascomycota(100);c__Dothideomycetes(100);o__Capnodiales(100);f__Davidiellaceae(100);unclassified(100);unclassified(100);	Otu00693	0	0	0	0	0	0	0	0	0	0	0	0	0	0	0	0	0	0	0	0	0	0	0	0	0	0	0.0203965	0.00583107
k__Fungi(100);p__Ascomycota(100);c__Dothideomycetes(100);o__Capnodiales(100);f__Davidiellaceae(100);unclassified(100);unclassified(100);	Otu00700	0	0	0	0	0	0	0	0	0	0	0	0	0	0	0	0	0	0	0	0	0	0	0	0	0	0	0.0203965	0.00583107
k__Fungi(100);p__Basidiomycota(100);c__Agaricomycetes(100);o__Agaricales(100);f__Lyophyllaceae(100);g__Termitomyces(100);s__uncultured_Termitomyces(100);	Otu00871	0	0	0	0	0	0	0	0	0	0	0	0	0	0	0	0	0	0.00410408	0.0165563	0	0.00545088	0	0	0	0	0	0	0
k__Fungi(100);p__Basidiomycota(100);c__Agaricomycetes(100);o__Agaricales(100);f__Lyophyllaceae(100);g__Termitomyces(100);s__uncultured_Termitomyces(100);	Otu00861	0	0	0	0	0	0	0	0	0	0	0	0	0.0101497	0.0159521	0	0	0	0	0	0	0	0	0	0	0	0	0	0
k__Fungi(100);p__Basidiomycota(100);c__Agaricomycetes(100);o__Agaricales(100);f__Lyophyllaceae(100);g__Termitomyces(100);s__Termitomyces_sp_ZA_2006a_HHDFL(100);	Otu00799	0	0	0	0	0.00398804	0	0.0220751	0	0	0	0	0	0	0	0	0	0	0	0	0	0	0	0	0	0	0	0	0
k__Fungi(100);p__Basidiomycota(100);c__Agaricomycetes(100);o__Agaricales(100);f__Lyophyllaceae(100);g__Termitomyces(100);s__uncultured_Termitomyces(86);	Otu00695	0	0	0	0	0	0	0	0	0	0	0	0	0	0	0	0	0	0.0123122	0.00827815	0	0.00545088	0	0	0	0	0	0	0
k__Fungi(100);p__Basidiomycota(100);c__Agaricomycetes(100);o__Agaricales(100);f__Lyophyllaceae(100);g__Termitomyces(100);s__Termitomyces_sp_ZA_2006a_HHDFL(100);	Otu01424	0	0	0	0.0259785	0	0	0	0	0	0	0	0	0	0	0	0	0	0	0	0	0	0	0	0	0	0	0	0
k__Fungi(100);p__Basidiomycota(100);c__Agaricomycetes(100);o__Agaricales(100);f__Lyophyllaceae(100);g__Termitomyces(100);s__Termitomyces_sp_ZA_2006a_HHDFL(100);	Otu01440	0	0	0	0.0259785	0	0	0	0	0	0	0	0	0	0	0	0	0	0	0	0	0	0	0	0	0	0	0	0
k__Fungi(100);p__Basidiomycota(100);c__Agaricomycetes(100);o__Agaricales(100);f__Lyophyllaceae(100);g__Termitomyces(100);s__Termitomyces_sp_ZA_2006a_HHDFL(100);	Otu01468	0	0	0	0.0259785	0	0	0	0	0	0	0	0	0	0	0	0	0	0	0	0	0	0	0	0	0	0	0	0
k__Fungi(100);p__Basidiomycota(100);c__Agaricomycetes(100);o__Agaricales(100);f__Lyophyllaceae(100);g__Termitomyces(100);s__Termitomyces_sp_ZA_2006a_HHDFL(100);	Otu01915	0	0	0	0.0259785	0	0	0	0	0	0	0	0	0	0	0	0	0	0	0	0	0	0	0	0	0	0	0	0
k__Fungi(100);p__Basidiomycota(100);c__Agaricomycetes(100);o__Agaricales(100);f__Lyophyllaceae(100);g__Termitomyces(100);s__uncultured_Termitomyces(100);	Otu00880	0	0	0	0	0	0	0	0	0	0	0	0	0.0152246	0.00797607	0.00272279	0	0	0	0	0	0	0	0	0	0	0	0	0
k__Fungi(100);p__Basidiomycota(100);c__Agaricomycetes(100);o__Agaricales(100);f__Lyophyllaceae(100);g__Termitomyces(100);s__Termitomyces_sp_ZA_2006a_HHDFL(100);	Otu01700	0	0	0	0	0	0	0	0.0226347	0.00324749	0	0	0	0	0	0	0	0	0	0	0	0	0	0	0	0	0	0	0
k__Fungi(100);p__Basidiomycota(100);c__Agaricomycetes(100);o__Agaricales(100);f__Lyophyllaceae(100);g__Termitomyces(100);s__Termitomyces_sp_ZA_2006a_HHDFL(100);	Otu00793	0	0	0	0	0.00398804	0.00784006	0	0	0	0.00445931	0	0.00949487	0	0	0	0	0	0	0	0	0	0	0	0	0	0	0	0
k__Fungi(100);p__Basidiomycota(100);c__Agaricomycetes(100);o__Agaricales(100);f__Lyophyllaceae(100);g__Termitomyces(100);s__Termitomyces_sp_ZA_2006a_HHDFL(100);	Otu01365	0	0	0	0.017319	0.00398804	0	0	0	0	0.00445931	0	0	0	0	0	0	0	0	0	0	0	0	0	0	0	0	0	0
k__Fungi(100);p__Basidiomycota(100);c__Agaricomycetes(100);o__Agaricales(100);f__Lyophyllaceae(100);g__Termitomyces(100);s__Termitomyces_sp_ZA_2006a_HHDFL(100);	Otu00821	0	0.00676636	0	0	0	0	0	0	0.00324749	0	0.015706	0	0	0	0	0	0	0	0	0	0	0	0	0	0	0	0	0
k__Fungi(100);p__Basidiomycota(100);c__Agaricomycetes(100);o__Agaricales(100);f__Lyophyllaceae(100);g__Termitomyces(100);s__Termitomyces_sp_ZA_2006a_HHDFL(100);	Otu00964	0	0	0	0.00865951	0	0.00784006	0	0	0	0.00445931	0	0.00474744	0	0	0	0	0	0	0	0	0	0	0	0	0	0	0	0
k__Fungi(100);p__Ascomycota(100);c__Sordariomycetes(100);o__Hypocreales(100);unclassified(100);unclassified(100);unclassified(100);	Otu00647	0	0	0	0	0	0	0	0	0	0	0	0	0	0	0	0	0	0	0	0	0	0	0	0	0	0	0.0081586	0.0174932
k__Fungi(100);p__Basidiomycota(100);c__Agaricomycetes(100);o__Agaricales(100);unclassified(100);unclassified(100);unclassified(100);	Otu00560	0	0	0	0	0	0	0	0	0	0	0	0	0	0	0	0	0	0	0	0	0	0.004561	0	0.00464857	0.0164042	0	0	0
k__Fungi(100);p__Basidiomycota(100);c__Agaricomycetes(100);o__Agaricales(100);f__Lyophyllaceae(100);g__Termitomyces(100);unclassified(100);	Otu00594	0	0	0	0	0	0	0	0	0	0	0	0	0	0	0	0	0	0	0	0	0	0.004561	0	0.00464857	0.0164042	0	0	0
k__Fungi(100);p__Basidiomycota(100);c__Agaricomycetes(100);o__Agaricales(100);f__Lyophyllaceae(100);g__Termitomyces(100);s__Termitomyces_sp_ZA_2006a_HHDFL(100);	Otu00822	0.00596552	0	0	0	0	0	0	0	0	0	0.0196325	0	0	0	0	0	0	0	0	0	0	0	0	0	0	0	0	0
k__Fungi(100);p__Basidiomycota(100);c__Agaricomycetes(100);o__Agaricales(100);f__Lyophyllaceae(100);g__Termitomyces(100);s__Termitomyces_sp_ZA_2006a_HHDFL(100);	Otu00876	0.00596552	0	0	0	0	0	0	0	0	0	0.0196325	0	0	0	0	0	0	0	0	0	0	0	0	0	0	0	0	0
k__Fungi(100);p__Basidiomycota(100);c__Agaricomycetes(100);o__Agaricales(100);f__Lyophyllaceae(100);g__Termitomyces(100);s__uncultured_Termitomyces(100);	Otu00669	0	0	0	0	0	0	0	0	0	0	0	0	0	0.0119641	0.013614	0	0	0	0	0	0	0	0	0	0	0	0	0
k__Fungi(100);p__Basidiomycota(100);c__Agaricomycetes(100);o__Agaricales(100);f__Lyophyllaceae(100);g__Termitomyces(100);s__uncultured_Termitomyces(88);	Otu00631	0	0	0	0	0	0	0	0	0	0	0	0	0	0	0	0	0	0.00820816	0.00827815	0	0.0090848	0	0	0	0	0	0	0
k__Fungi(100);p__Basidiomycota(100);c__Agaricomycetes(100);o__Agaricales(100);f__Lyophyllaceae(100);g__Termitomyces(100);unclassified(100);	Otu01330	0	0	0	0	0	0	0	0	0	0	0	0	0	0	0	0	0	0	0	0	0	0.00912201	0.0163319	0	0	0	0	0
k__Fungi(100);p__Basidiomycota(100);c__Agaricomycetes(100);o__Agaricales(100);f__Lyophyllaceae(100);g__Termitomyces(75);unclassified(75);	Otu01342	0	0	0	0	0	0	0	0	0	0	0	0	0	0	0	0	0	0	0	0	0	0.00912201	0.0163319	0	0	0	0	0
k__Fungi(100);p__Basidiomycota(100);c__Agaricomycetes(100);o__Agaricales(100);f__Lyophyllaceae(100);g__Termitomyces(100);s__Termitomyces_sp_ZA_2006a_HHDFL(100);	Otu00729	0.00596552	0	0	0	0	0	0	0	0.0194849	0	0	0	0	0	0	0	0	0	0	0	0	0	0	0	0	0	0	0
k__Fungi(100);p__Basidiomycota(100);c__Agaricomycetes(100);o__Agaricales(100);f__Lyophyllaceae(100);g__Termitomyces(100);s__Termitomyces_sp_ZA_2006a_HHDFL(100);	Otu00852	0	0	0	0	0.00398804	0.00784006	0.00441501	0	0	0.00445931	0	0.00474744	0	0	0	0	0	0	0	0	0	0	0	0	0	0	0	0
k__Fungi(100);p__Basidiomycota(100);c__Agaricomycetes(100);o__Agaricales(100);unclassified(100);unclassified(100);unclassified(100);	Otu00666	0	0	0	0	0	0	0	0	0	0	0	0	0	0	0	0	0	0	0	0	0	0.013683	0	0	0.0117173	0	0	0
k__Fungi(100);p__Basidiomycota(100);c__Agaricomycetes(100);o__Agaricales(100);f__Lyophyllaceae(100);g__Termitomyces(100);s__uncultured_Termitomyces(100);	Otu00646	0	0	0	0	0	0	0	0	0	0	0	0	0.00507485	0.00398804	0.0163368	0	0	0	0	0	0	0	0	0	0	0	0	0
k__Fungi(100);p__Basidiomycota(100);c__Agaricomycetes(100);o__Agaricales(100);f__Lyophyllaceae(100);g__Termitomyces(100);s__uncultured_Termitomyces(100);	Otu00920	0	0	0	0	0	0	0	0	0	0	0	0	0	0	0	0	0	0.00820816	0.00827815	0	0.00181696	0	0	0	0	0	0	0
k__Fungi(100);p__Basidiomycota(100);c__Agaricomycetes(100);o__Agaricales(100);f__Lyophyllaceae(100);g__Termitomyces(100);s__Termitomyces_sp_ZA_2006a_HHDFL(100);	Otu01329	0	0	0	0	0	0	0.00441501	0.0113173	0	0	0	0.00949487	0	0	0	0	0	0	0	0	0	0	0	0	0	0	0	0
k__Fungi(100);p__Basidiomycota(100);c__Agaricomycetes(100);o__Agaricales(100);f__Lyophyllaceae(100);g__Termitomyces(100);s__Termitomyces_sp_ZA_2006a_HHDFL(100);	Otu02505	0	0	0.0203293	0	0	0	0	0	0	0	0	0.00474744	0	0	0	0	0	0	0	0	0	0	0	0	0	0	0	0
k__Fungi(100);p__Basidiomycota(100);c__Agaricomycetes(100);o__Agaricales(100);f__Lyophyllaceae(100);g__Termitomyces(100);s__Termitomyces_sp_ZA_2006a_HHDFL(100);	Otu02596	0	0	0.0203293	0	0	0	0	0	0	0	0	0.00474744	0	0	0	0	0	0	0	0	0	0	0	0	0	0	0	0
k__Fungi(100);p__Basidiomycota(100);c__Agaricomycetes(100);o__Agaricales(100);f__Lyophyllaceae(100);g__Termitomyces(100);s__Termitomyces_sp_ZA_2006a_HHDFL(100);	Otu02598	0	0	0.0203293	0	0	0	0	0	0	0	0	0.00474744	0	0	0	0	0	0	0	0	0	0	0	0	0	0	0	0
k__Fungi(100);p__Basidiomycota(100);c__Agaricomycetes(100);o__Agaricales(100);f__Lyophyllaceae(100);g__Termitomyces(100);s__Termitomyces_sp_ZA_2006a_HHDFL(100);	Otu02705	0	0	0.0203293	0	0	0	0	0	0	0	0	0.00474744	0	0	0	0	0	0	0	0	0	0	0	0	0	0	0	0
k__Fungi(100);p__Basidiomycota(100);c__Agaricomycetes(100);o__Agaricales(100);f__Lyophyllaceae(100);g__Termitomyces(100);s__Termitomyces_sp_ZA_2006a_HHDFL(100);	Otu02740	0	0	0.0203293	0	0	0	0	0	0	0	0	0.00474744	0	0	0	0	0	0	0	0	0	0	0	0	0	0	0	0
k__Fungi(100);p__Basidiomycota(100);c__Agaricomycetes(100);o__Agaricales(100);f__Lyophyllaceae(100);g__Termitomyces(100);s__uncultured_Termitomyces(100);	Otu00730	0	0	0	0	0	0	0	0	0	0	0	0	0.0101497	0.00398804	0.0108912	0	0	0	0	0	0	0	0	0	0	0	0	0
k__Fungi(100);p__Basidiomycota(100);c__Agaricomycetes(100);o__Agaricales(100);f__Lyophyllaceae(100);g__Termitomyces(100);s__uncultured_Termitomyces(100);	Otu00759	0	0	0	0	0	0	0	0	0	0	0	0	0.0101497	0.00398804	0.0108912	0	0	0	0	0	0	0	0	0	0	0	0	0
k__Fungi(100);p__Basidiomycota(100);c__Agaricomycetes(100);o__Agaricales(100);f__Lyophyllaceae(100);g__Termitomyces(100);s__Termitomyces_sp_ZA_2006a_HHDFL(100);	Otu01852	0	0.0135327	0	0	0	0	0	0.0113173	0	0	0	0	0	0	0	0	0	0	0	0	0	0	0	0	0	0	0	0
k__Fungi(100);p__Basidiomycota(100);c__Agaricomycetes(100);o__Agaricales(100);f__Lyophyllaceae(100);g__Termitomyces(100);s__uncultured_Termitomyces(100);	Otu01854	0	0	0	0	0	0	0	0	0	0	0	0	0	0	0	0	0	0	0.0248344	0	0	0	0	0	0	0	0	0
k__Fungi(100);p__Ascomycota(100);c__Sordariomycetes(100);o__Hypocreales(100);f__Hypocreaceae(100);g__Trichoderma(100);unclassified(86);	Otu00688	0	0	0	0	0	0	0	0	0	0	0	0	0	0	0	0	0	0	0	0	0	0	0	0	0	0.0218906	0	0.00291554
k__Fungi(100);p__Basidiomycota(100);c__Agaricomycetes(100);o__Agaricales(100);f__Lyophyllaceae(100);g__Termitomyces(100);s__Termitomyces_sp_ZA_2006a_HHDFL(100);	Otu03175	0	0	0.0203293	0	0	0	0.00441501	0	0	0	0	0	0	0	0	0	0	0	0	0	0	0	0	0	0	0	0	0
k__Fungi(100);p__Basidiomycota(100);c__Agaricomycetes(100);o__Agaricales(100);f__Lyophyllaceae(100);g__Termitomyces(100);s__Termitomyces_sp_ZA_2006a_HHDFL(100);	Otu01933	0	0	0	0.00865951	0	0	0	0.0113173	0	0	0	0.00474744	0	0	0	0	0	0	0	0	0	0	0	0	0	0	0	0
k__Fungi(100);p__Basidiomycota(100);c__Agaricomycetes(100);o__Agaricales(100);f__Lyophyllaceae(100);g__Termitomyces(100);unclassified(100);	Otu01410	0	0	0	0	0	0	0	0	0	0	0	0	0	0	0	0	0	0	0	0	0	0	0.0244978	0	0	0	0	0
k__Fungi(100);p__Basidiomycota(100);c__Agaricomycetes(100);o__Agaricales(100);f__Lyophyllaceae(100);g__Termitomyces(100);unclassified(100);	Otu01428	0	0	0	0	0	0	0	0	0	0	0	0	0	0	0	0	0	0	0	0	0	0	0.0244978	0	0	0	0	0
k__Fungi(100);p__Basidiomycota(100);c__Agaricomycetes(100);o__Agaricales(100);unclassified(100);unclassified(100);unclassified(100);	Otu01430	0	0	0	0	0	0	0	0	0	0	0	0	0	0	0	0	0	0	0	0	0	0	0.0244978	0	0	0	0	0
k__Fungi(100);p__Basidiomycota(100);c__Agaricomycetes(100);o__Agaricales(100);f__Lyophyllaceae(100);g__Termitomyces(100);unclassified(100);	Otu01445	0	0	0	0	0	0	0	0	0	0	0	0	0	0	0	0	0	0	0	0	0	0	0.0244978	0	0	0	0	0
k__Fungi(100);p__Basidiomycota(100);c__Agaricomycetes(100);o__Agaricales(100);unclassified(100);unclassified(100);unclassified(100);	Otu01477	0	0	0	0	0	0	0	0	0	0	0	0	0	0	0	0	0	0	0	0	0	0	0.0244978	0	0	0	0	0
k__Fungi(100);p__Basidiomycota(100);c__Agaricomycetes(100);o__Agaricales(100);unclassified(100);unclassified(100);unclassified(100);	Otu01529	0	0	0	0	0	0	0	0	0	0	0	0	0	0	0	0	0	0	0	0	0	0	0.0244978	0	0	0	0	0
k__Fungi(100);p__Basidiomycota(100);c__Agaricomycetes(100);o__Agaricales(100);f__Lyophyllaceae(100);g__Termitomyces(100);unclassified(100);	Otu01547	0	0	0	0	0	0	0	0	0	0	0	0	0	0	0	0	0	0	0	0	0	0	0.0244978	0	0	0	0	0
k__Fungi(100);p__Basidiomycota(100);c__Agaricomycetes(100);o__Agaricales(100);f__Lyophyllaceae(100);g__Termitomyces(100);unclassified(100);	Otu01577	0	0	0	0	0	0	0	0	0	0	0	0	0	0	0	0	0	0	0	0	0	0	0.0244978	0	0	0	0	0
k__Fungi(100);p__Basidiomycota(100);c__Agaricomycetes(100);o__Agaricales(100);unclassified(100);unclassified(100);unclassified(100);	Otu01582	0	0	0	0	0	0	0	0	0	0	0	0	0	0	0	0	0	0	0	0	0	0	0.0244978	0	0	0	0	0
k__Fungi(100);p__Basidiomycota(100);c__Agaricomycetes(100);o__Agaricales(100);f__Lyophyllaceae(100);g__Termitomyces(67);unclassified(67);	Otu01632	0	0	0	0	0	0	0	0	0	0	0	0	0	0	0	0	0	0	0	0	0	0	0.0244978	0	0	0	0	0
k__Fungi(100);p__Basidiomycota(100);c__Agaricomycetes(100);o__Agaricales(100);f__Lyophyllaceae(100);g__Termitomyces(100);unclassified(100);	Otu01635	0	0	0	0	0	0	0	0	0	0	0	0	0	0	0	0	0	0	0	0	0	0	0.0244978	0	0	0	0	0
k__Fungi(100);p__Basidiomycota(100);c__Agaricomycetes(100);o__Agaricales(100);f__Lyophyllaceae(100);g__Termitomyces(100);unclassified(100);	Otu01808	0	0	0	0	0	0	0	0	0	0	0	0	0	0	0	0	0	0	0	0	0	0	0.0244978	0	0	0	0	0
k__Fungi(100);p__Basidiomycota(100);c__Agaricomycetes(100);o__Agaricales(100);f__Lyophyllaceae(100);g__Termitomyces(100);unclassified(100);	Otu01857	0	0	0	0	0	0	0	0	0	0	0	0	0	0	0	0	0	0	0	0	0	0	0.0244978	0	0	0	0	0
k__Fungi(100);p__Basidiomycota(100);c__Agaricomycetes(100);o__Agaricales(100);f__Lyophyllaceae(100);g__Termitomyces(100);unclassified(100);	Otu01877	0	0	0	0	0	0	0	0	0	0	0	0	0	0	0	0	0	0	0	0	0	0	0.0244978	0	0	0	0	0
k__Fungi(100);p__Basidiomycota(100);c__Agaricomycetes(100);o__Agaricales(100);unclassified(100);unclassified(100);unclassified(100);	Otu01180	0	0	0	0	0	0	0	0	0	0	0	0	0	0	0	0	0	0	0	0	0	0	0.00816593	0.00929714	0	0	0	0
k__Fungi(100);p__Basidiomycota(100);c__Agaricomycetes(100);o__Agaricales(100);f__Lyophyllaceae(100);g__Termitomyces(100);s__Termitomyces_sp_ZA_2006a_HHDFL(100);	Otu01189	0.00596552	0	0	0	0	0	0	0.0113173	0.00324749	0	0.0039265	0	0	0	0	0	0	0	0	0	0	0	0	0	0	0	0	0
k__Fungi(100);p__Basidiomycota(100);c__Agaricomycetes(100);o__Agaricales(100);f__Lyophyllaceae(100);g__Termitomyces(100);s__Termitomyces_sp_ZA_2006a_HHDFL(100);	Otu01747	0	0	0	0.00865951	0	0	0	0.0113173	0	0.00445931	0	0	0	0	0	0	0	0	0	0	0	0	0	0	0	0	0	0
k__Fungi(100);p__Basidiomycota(100);c__Agaricomycetes(100);o__Agaricales(100);f__Lyophyllaceae(100);g__Termitomyces(100);unclassified(100);	Otu00870	0	0	0	0	0	0	0	0	0	0	0	0	0	0	0	0	0	0	0	0	0	0.004561	0.00816593	0.00464857	0.00703037	0	0	0
k__Fungi(100);p__Basidiomycota(100);c__Agaricomycetes(100);o__Agaricales(100);f__Lyophyllaceae(100);g__Termitomyces(100);s__uncultured_Termitomyces(86);	Otu00680	0	0	0	0	0	0	0	0	0	0	0	0	0	0	0	0	0	0	0.00827815	0	0.0090848	0	0	0	0	0	0	0
k__Fungi(100);p__Basidiomycota(100);c__Agaricomycetes(100);o__Agaricales(100);f__Lyophyllaceae(100);g__Termitomyces(100);s__Termitomyces_sp_ZA_2006a_HHDFL(100);	Otu00899	0.011931	0	0	0	0	0	0.00441501	0	0.00324749	0	0	0.00474744	0	0	0	0	0	0	0	0	0	0	0	0	0	0	0	0
k__Fungi(100);p__Basidiomycota(100);c__Agaricomycetes(100);o__Agaricales(100);unclassified(100);unclassified(100);unclassified(100);	Otu00809	0	0	0	0	0	0	0	0	0	0	0	0	0	0	0	0	0	0	0	0	0	0.00912201	0.00816593	0	0.00703037	0	0	0
k__Fungi(100);p__Basidiomycota(100);c__Agaricomycetes(100);o__Agaricales(100);f__Lyophyllaceae(100);g__Termitomyces(100);s__Termitomyces_sp_ZA_2006a_HHDFL(100);	Otu02755	0	0	0.0203293	0	0	0.00392003	0	0	0	0	0	0	0	0	0	0	0	0	0	0	0	0	0	0	0	0	0	0
k__Fungi(100);p__Basidiomycota(100);c__Agaricomycetes(100);o__Agaricales(100);f__Lyophyllaceae(100);g__Termitomyces(100);s__Termitomyces_sp_ZA_2006a_HHDFL(100);	Otu02812	0	0	0.0203293	0	0	0.00392003	0	0	0	0	0	0	0	0	0	0	0	0	0	0	0	0	0	0	0	0	0	0
k__Fungi(100);p__Basidiomycota(100);c__Agaricomycetes(100);o__Agaricales(100);f__Lyophyllaceae(100);g__Termitomyces(100);s__Termitomyces_sp_ZA_2006a_HHDFL(100);	Otu02878	0	0	0.0203293	0	0	0.00392003	0	0	0	0	0	0	0	0	0	0	0	0	0	0	0	0	0	0	0	0	0	0
k__Fungi(100);p__Basidiomycota(100);c__Agaricomycetes(100);o__Agaricales(100);f__Lyophyllaceae(100);g__Termitomyces(100);s__uncultured_Termitomyces(100);	Otu00879	0	0	0	0	0	0	0	0	0	0	0	0	0	0	0	0	0	0.0123122	0.00827815	0	0.00363392	0	0	0	0	0	0	0
k__Fungi(100);p__Basidiomycota(100);c__Agaricomycetes(100);o__Agaricales(100);f__Lyophyllaceae(100);g__Termitomyces(100);unclassified(72);	Otu00708	0	0	0	0	0	0	0	0	0	0	0	0	0	0	0	0	0	0.0205204	0	0	0.00363392	0	0	0	0	0	0	0
k__Fungi(100);p__Ascomycota(100);c__Sordariomycetes(100);o__Hypocreales(100);f__Nectriaceae(100);unclassified(100);unclassified(100);	Otu00691	0	0	0	0	0	0	0	0	0	0	0	0	0	0	0	0	0	0	0	0	0	0	0	0	0	0.0182422	0	0.00583107
k__Fungi(100);p__Basidiomycota(100);c__Agaricomycetes(100);o__Agaricales(100);f__Lyophyllaceae(100);g__Termitomyces(100);s__uncultured_Termitomyces(100);	Otu00761	0	0	0	0	0	0	0	0	0	0	0	0	0.00507485	0.00797607	0.0108912	0	0	0	0	0	0	0	0	0	0	0	0	0
k__Fungi(100);p__Basidiomycota(100);c__Agaricomycetes(100);o__Agaricales(100);f__Lyophyllaceae(100);g__Termitomyces(100);s__uncultured_Termitomyces(100);	Otu00801	0	0	0	0	0	0	0	0	0	0	0	0	0	0.0239282	0	0	0	0	0	0	0	0	0	0	0	0	0	0
k__Fungi(100);p__Basidiomycota(100);c__Agaricomycetes(100);o__Agaricales(100);f__Lyophyllaceae(100);g__Termitomyces(100);s__Termitomyces_sp_ZA_2006a_HHDFL(100);	Otu01064	0.011931	0	0	0	0	0	0	0	0.00324749	0	0.0039265	0.00474744	0	0	0	0	0	0	0	0	0	0	0	0	0	0	0	0
k__Fungi(100);p__Basidiomycota(100);c__Agaricomycetes(100);o__Agaricales(100);f__Lyophyllaceae(100);g__Termitomyces(100);s__uncultured_Termitomyces(100);	Otu00694	0	0	0	0	0	0	0	0	0	0	0	0	0	0	0	0	0	0.00820816	0.00827815	0	0.00726784	0	0	0	0	0	0	0
k__Fungi(100);p__Basidiomycota(100);c__Agaricomycetes(100);o__Agaricales(100);f__Lyophyllaceae(100);g__Termitomyces(100);s__uncultured_Termitomyces(100);	Otu00830	0	0	0	0	0	0	0	0	0	0	0	0	0.00507485	0.0159521	0.00272279	0	0	0	0	0	0	0	0	0	0	0	0	0
k__Fungi(100);p__Basidiomycota(100);c__Agaricomycetes(100);o__Agaricales(100);f__Lyophyllaceae(100);g__Termitomyces(100);s__uncultured_Termitomyces(100);	Otu00858	0	0	0	0	0	0	0	0	0	0	0	0	0.00507485	0.0159521	0.00272279	0	0	0	0	0	0	0	0	0	0	0	0	0
k__Fungi(100);p__Basidiomycota(100);c__Tremellomycetes(100);o__Filobasidiales(100);f__Filobasidiaceae(100);g__Cryptococcus(100);s__Cryptococcus_friedmannii(100);	Otu01012	0	0	0	0	0	0	0	0	0	0	0	0.0237372	0	0	0	0	0	0	0	0	0	0	0	0	0	0	0	0
k__Fungi(100);p__Basidiomycota(100);c__Agaricomycetes(100);o__Agaricales(100);f__Lyophyllaceae(100);g__Termitomyces(100);s__uncultured_Termitomyces(100);	Otu01402	0	0	0	0	0	0	0	0	0	0	0	0	0	0	0	0	0	0.00410408	0.00827815	0.00431295	0	0	0	0	0	0	0	0
k__Fungi(100);p__Basidiomycota(100);c__Agaricomycetes(100);o__Agaricales(100);f__Lyophyllaceae(100);g__Termitomyces(100);s__Termitomyces_sp_ZA_2006a_HHDFL(100);	Otu00957	0	0.00676636	0	0	0.00797607	0	0	0	0	0.00891862	0	0	0	0	0	0	0	0	0	0	0	0	0	0	0	0	0	0
k__Fungi(100);p__Basidiomycota(100);c__Agaricomycetes(100);o__Agaricales(100);f__Lyophyllaceae(100);g__Termitomyces(100);s__uncultured_Termitomyces(100);	Otu01626	0	0	0	0	0	0	0	0	0	0	0	0	0	0	0	0	0	0	0.0165563	0	0	0	0	0	0	0	0	0
k__Fungi(100);p__Basidiomycota(100);c__Agaricomycetes(100);o__Agaricales(100);f__Lyophyllaceae(100);g__Termitomyces(100);s__Termitomyces_sp_ZA_2006a_HHDFL(100);	Otu00834	0	0	0	0	0	0	0	0	0	0	0.023559	0	0	0	0	0	0	0	0	0	0	0	0	0	0	0	0	0
k__Fungi(100);p__Basidiomycota(100);c__Agaricomycetes(100);o__Agaricales(100);f__Lyophyllaceae(100);g__Termitomyces(100);s__Termitomyces_sp_ZA_2006a_HHDFL(100);	Otu00836	0	0	0	0	0	0	0	0	0	0	0.023559	0	0	0	0	0	0	0	0	0	0	0	0	0	0	0	0	0
k__Fungi(100);p__Basidiomycota(100);c__Agaricomycetes(100);o__Agaricales(100);f__Lyophyllaceae(100);g__Termitomyces(100);s__Termitomyces_sp_ZA_2006a_HHDFL(100);	Otu00849	0	0	0	0	0	0	0	0	0	0	0.023559	0	0	0	0	0	0	0	0	0	0	0	0	0	0	0	0	0
k__Fungi(100);p__Basidiomycota(100);c__Agaricomycetes(100);o__Agaricales(100);f__Lyophyllaceae(100);g__Termitomyces(100);s__Termitomyces_sp_ZA_2006a_HHDFL(100);	Otu00850	0	0	0	0	0	0	0	0	0	0	0.023559	0	0	0	0	0	0	0	0	0	0	0	0	0	0	0	0	0
k__Fungi(100);p__Basidiomycota(100);c__Agaricomycetes(100);o__Agaricales(100);f__Lyophyllaceae(100);g__Termitomyces(100);s__Termitomyces_sp_ZA_2006a_HHDFL(100);	Otu00856	0	0	0	0	0	0	0	0	0	0	0.023559	0	0	0	0	0	0	0	0	0	0	0	0	0	0	0	0	0
k__Fungi(100);p__Basidiomycota(100);c__Agaricomycetes(100);o__Agaricales(100);f__Lyophyllaceae(100);g__Termitomyces(100);s__Termitomyces_sp_ZA_2006a_HHDFL(100);	Otu00860	0	0	0	0	0	0	0	0	0	0	0.023559	0	0	0	0	0	0	0	0	0	0	0	0	0	0	0	0	0
k__Fungi(100);p__Basidiomycota(100);c__Agaricomycetes(100);o__Agaricales(100);f__Lyophyllaceae(100);g__Termitomyces(100);s__Termitomyces_sp_ZA_2006a_HHDFL(100);	Otu00863	0	0	0	0	0	0	0	0	0	0	0.023559	0	0	0	0	0	0	0	0	0	0	0	0	0	0	0	0	0
k__Fungi(100);p__Basidiomycota(100);c__Agaricomycetes(100);o__Agaricales(100);f__Lyophyllaceae(100);g__Termitomyces(100);s__Termitomyces_sp_ZA_2006a_HHDFL(100);	Otu00867	0	0	0	0	0	0	0	0	0	0	0.023559	0	0	0	0	0	0	0	0	0	0	0	0	0	0	0	0	0
k__Fungi(100);p__Basidiomycota(100);c__Agaricomycetes(100);o__Agaricales(100);f__Lyophyllaceae(100);g__Termitomyces(100);s__Termitomyces_sp_ZA_2006a_HHDFL(100);	Otu00872	0	0	0	0	0	0	0	0	0	0	0.023559	0	0	0	0	0	0	0	0	0	0	0	0	0	0	0	0	0
k__Fungi(100);p__Basidiomycota(100);c__Agaricomycetes(100);o__Agaricales(100);f__Lyophyllaceae(100);g__Termitomyces(100);s__Termitomyces_sp_ZA_2006a_HHDFL(100);	Otu01235	0.00596552	0.0135327	0	0	0	0.00392003	0	0	0	0	0	0	0	0	0	0	0	0	0	0	0	0	0	0	0	0	0	0
k__Fungi(100);p__Basidiomycota(100);c__Agaricomycetes(100);o__Agaricales(100);unclassified(100);unclassified(100);unclassified(100);	Otu00551	0	0	0	0	0	0	0	0	0	0	0	0	0	0	0	0	0	0	0	0	0	0	0	0.00464857	0.0187477	0	0	0
k__Fungi(100);p__Ascomycota(100);c__Sordariomycetes(100);o__Hypocreales(100);f__Hypocreaceae(100);g__Trichoderma(100);s__Trichoderma_pubescens(100);	Otu00633	0	0	0	0	0	0	0	0	0	0	0	0	0	0	0	0	0	0	0	0	0	0	0	0	0	0	0	0.0233243
k__Fungi(100);p__Ascomycota(100);c__Sordariomycetes(100);o__Hypocreales(100);unclassified(100);unclassified(100);unclassified(100);	Otu00641	0	0	0	0	0	0	0	0	0	0	0	0	0	0	0	0	0	0	0	0	0	0	0	0	0	0	0	0.0233243
k__Fungi(100);p__Basidiomycota(100);c__Agaricomycetes(100);o__Agaricales(100);unclassified(100);unclassified(100);unclassified(100);	Otu01102	0	0	0	0	0	0	0	0	0	0	0	0	0	0	0	0	0	0	0	0	0	0	0.0163319	0.00464857	0.00234346	0	0	0
k__Fungi(100);p__Basidiomycota(100);c__Agaricomycetes(100);o__Agaricales(100);f__Lyophyllaceae(100);g__Termitomyces(100);s__Termitomyces_sp_ZA_2006a_HHDFL(100);	Otu00971	0	0.0135327	0	0	0	0	0	0	0.00974247	0	0	0	0	0	0	0	0	0	0	0	0	0	0	0	0	0	0	0
k__Fungi(100);p__Basidiomycota(100);c__Agaricomycetes(100);o__Agaricales(100);f__Lyophyllaceae(100);g__Termitomyces(100);s__uncultured_Termitomyces(100);	Otu01109	0	0	0	0	0	0	0	0	0	0	0	0	0	0	0	0	0.0232572	0	0	0	0	0	0	0	0	0	0	0
k__Fungi(100);p__Basidiomycota(100);c__Agaricomycetes(100);o__Agaricales(100);f__Lyophyllaceae(100);g__Termitomyces(100);s__uncultured_Termitomyces(75);	Otu01111	0	0	0	0	0	0	0	0	0	0	0	0	0	0	0	0	0.0232572	0	0	0	0	0	0	0	0	0	0	0
k__Fungi(100);p__Basidiomycota(100);c__Agaricomycetes(100);o__Agaricales(100);f__Lyophyllaceae(100);g__Termitomyces(100);unclassified(100);	Otu01127	0	0	0	0	0	0	0	0	0	0	0	0	0	0	0	0	0.0232572	0	0	0	0	0	0	0	0	0	0	0
k__Fungi(100);p__Basidiomycota(100);c__Agaricomycetes(100);o__Agaricales(100);f__Lyophyllaceae(100);g__Termitomyces(100);s__uncultured_Termitomyces(100);	Otu01129	0	0	0	0	0	0	0	0	0	0	0	0	0	0	0	0	0.0232572	0	0	0	0	0	0	0	0	0	0	0
k__Fungi(100);p__Basidiomycota(100);c__Agaricomycetes(100);o__Agaricales(100);f__Lyophyllaceae(100);g__Termitomyces(100);unclassified(75);	Otu01142	0	0	0	0	0	0	0	0	0	0	0	0	0	0	0	0	0.0232572	0	0	0	0	0	0	0	0	0	0	0
k__Fungi(100);p__Basidiomycota(100);c__Agaricomycetes(100);o__Agaricales(100);f__Lyophyllaceae(100);g__Termitomyces(100);s__uncultured_Termitomyces(100);	Otu01143	0	0	0	0	0	0	0	0	0	0	0	0	0	0	0	0	0.0232572	0	0	0	0	0	0	0	0	0	0	0
k__Fungi(100);p__Basidiomycota(100);c__Agaricomycetes(100);o__Agaricales(100);f__Lyophyllaceae(100);g__Termitomyces(100);unclassified(100);	Otu01150	0	0	0	0	0	0	0	0	0	0	0	0	0	0	0	0	0.0232572	0	0	0	0	0	0	0	0	0	0	0
k__Fungi(100);p__Basidiomycota(100);c__Agaricomycetes(100);o__Agaricales(100);f__Lyophyllaceae(100);g__Termitomyces(100);s__uncultured_Termitomyces(100);	Otu01153	0	0	0	0	0	0	0	0	0	0	0	0	0	0	0	0	0.0232572	0	0	0	0	0	0	0	0	0	0	0
k__Fungi(100);p__Basidiomycota(100);c__Agaricomycetes(100);o__Agaricales(100);f__Lyophyllaceae(100);g__Termitomyces(100);unclassified(100);	Otu01212	0	0	0	0	0	0	0	0	0	0	0	0	0	0	0	0	0.0232572	0	0	0	0	0	0	0	0	0	0	0
k__Fungi(100);p__Basidiomycota(100);c__Agaricomycetes(100);o__Agaricales(100);f__Lyophyllaceae(100);g__Termitomyces(100);s__uncultured_Termitomyces(75);	Otu01215	0	0	0	0	0	0	0	0	0	0	0	0	0	0	0	0	0.0232572	0	0	0	0	0	0	0	0	0	0	0
k__Fungi(100);p__Basidiomycota(100);c__Agaricomycetes(100);o__Agaricales(100);f__Lyophyllaceae(100);g__Termitomyces(100);s__uncultured_Termitomyces(100);	Otu01236	0	0	0	0	0	0	0	0	0	0	0	0	0	0	0	0	0.0232572	0	0	0	0	0	0	0	0	0	0	0
k__Fungi(100);p__Basidiomycota(100);c__Agaricomycetes(100);o__Agaricales(100);f__Lyophyllaceae(100);g__Termitomyces(100);s__uncultured_Termitomyces(75);	Otu01239	0	0	0	0	0	0	0	0	0	0	0	0	0	0	0	0	0.0232572	0	0	0	0	0	0	0	0	0	0	0
k__Fungi(100);p__Basidiomycota(100);c__Agaricomycetes(100);o__Agaricales(100);f__Lyophyllaceae(100);g__Termitomyces(100);s__uncultured_Termitomyces(100);	Otu01282	0	0	0	0	0	0	0	0	0	0	0	0	0	0	0	0	0.0232572	0	0	0	0	0	0	0	0	0	0	0
k__Fungi(100);p__Basidiomycota(100);c__Agaricomycetes(100);o__Agaricales(100);f__Lyophyllaceae(100);g__Termitomyces(100);s__uncultured_Termitomyces(75);	Otu01312	0	0	0	0	0	0	0	0	0	0	0	0	0	0	0	0	0.0232572	0	0	0	0	0	0	0	0	0	0	0
k__Fungi(100);p__Basidiomycota(100);c__Agaricomycetes(100);o__Agaricales(100);f__Lyophyllaceae(100);g__Termitomyces(100);s__uncultured_Termitomyces(100);	Otu01328	0	0	0	0	0	0	0	0	0	0	0	0	0	0	0	0	0.0232572	0	0	0	0	0	0	0	0	0	0	0
k__Fungi(100);p__Basidiomycota(100);c__Agaricomycetes(100);o__Agaricales(100);f__Lyophyllaceae(100);g__Termitomyces(100);s__uncultured_Termitomyces(100);	Otu01334	0	0	0	0	0	0	0	0	0	0	0	0	0	0	0	0	0.0232572	0	0	0	0	0	0	0	0	0	0	0
k__Fungi(100);p__Basidiomycota(100);c__Agaricomycetes(100);o__Agaricales(100);f__Lyophyllaceae(100);g__Termitomyces(100);s__uncultured_Termitomyces(100);	Otu01356	0	0	0	0	0	0	0	0	0	0	0	0	0	0	0	0	0.0232572	0	0	0	0	0	0	0	0	0	0	0
k__Fungi(100);p__Basidiomycota(100);c__Agaricomycetes(100);o__Agaricales(100);f__Lyophyllaceae(100);g__Termitomyces(100);s__uncultured_Termitomyces(100);	Otu01387	0	0	0	0	0	0	0	0	0	0	0	0	0	0	0	0	0.0232572	0	0	0	0	0	0	0	0	0	0	0
k__Fungi(100);p__Basidiomycota(100);c__Agaricomycetes(100);o__Agaricales(100);f__Lyophyllaceae(100);g__Termitomyces(100);s__Termitomyces_sp_ZA_2006a_HHDFL(100);	Otu01784	0.011931	0	0	0	0	0	0	0.0113173	0	0	0	0	0	0	0	0	0	0	0	0	0	0	0	0	0	0	0	0
k__Fungi(100);p__Basidiomycota(100);c__Agaricomycetes(100);o__Agaricales(100);f__Lyophyllaceae(100);g__Termitomyces(100);s__Termitomyces_sp_ZA_2006a_HHDFL(100);	Otu01803	0.011931	0	0	0	0	0	0	0.0113173	0	0	0	0	0	0	0	0	0	0	0	0	0	0	0	0	0	0	0	0
k__Fungi(100);p__Basidiomycota(100);c__Agaricomycetes(100);o__Agaricales(100);unclassified(100);unclassified(100);unclassified(100);	Otu01125	0	0	0	0	0	0	0	0	0	0	0	0	0	0	0	0	0	0	0	0	0	0.004561	0.0163319	0	0.00234346	0	0	0
k__Fungi(100);p__Basidiomycota(100);c__Agaricomycetes(100);o__Agaricales(100);unclassified(100);unclassified(100);unclassified(100);	Otu01162	0	0	0	0	0	0	0	0	0	0	0	0	0	0	0	0	0	0	0	0	0	0.004561	0.0163319	0	0.00234346	0	0	0
k__Fungi(100);p__Basidiomycota(100);c__Agaricomycetes(100);o__Agaricales(100);f__Lyophyllaceae(100);g__Termitomyces(100);unclassified(100);	Otu01216	0	0	0	0	0	0	0	0	0	0	0	0	0	0	0	0	0	0	0	0	0	0.004561	0.0163319	0	0.00234346	0	0	0
k__Fungi(100);p__Basidiomycota(100);c__Agaricomycetes(100);o__Agaricales(100);f__Lyophyllaceae(100);g__Termitomyces(100);unclassified(100);	Otu00777	0	0	0	0	0	0	0	0	0	0	0	0	0	0	0	0	0	0	0	0	0	0.004561	0	0.00929714	0.00937383	0	0	0
k__Fungi(100);p__Basidiomycota(100);c__Agaricomycetes(100);o__Agaricales(100);f__Lyophyllaceae(100);g__Termitomyces(100);s__Termitomyces_sp_ZA_2006a_HHDFL(100);	Otu01850	0	0	0	0.00865951	0	0	0	0.0113173	0.00324749	0	0	0	0	0	0	0	0	0	0	0	0	0	0	0	0	0	0	0
k__Fungi(100);p__Basidiomycota(100);c__Agaricomycetes(100);o__Agaricales(100);f__Lyophyllaceae(100);g__Termitomyces(100);unclassified(100);	Otu00924	0	0	0	0	0	0	0	0	0	0	0	0	0	0	0	0	0	0	0	0	0	0.004561	0	0.0185943	0	0	0	0
k__Fungi(100);p__Basidiomycota(100);c__Agaricomycetes(100);o__Agaricales(100);f__Lyophyllaceae(100);g__Termitomyces(100);s__Termitomyces_sp_ZA_2006a_HHDFL(100);	Otu01297	0	0	0	0	0.00398804	0.00784006	0	0.0113173	0	0	0	0	0	0	0	0	0	0	0	0	0	0	0	0	0	0	0	0
k__Fungi(100);p__Basidiomycota(100);c__Agaricomycetes(100);o__Agaricales(100);f__Lyophyllaceae(100);g__Termitomyces(100);unclassified(100);	Otu00697	0	0	0	0	0	0	0	0	0	0	0	0	0	0	0	0	0	0	0	0	0	0.00912201	0	0.00464857	0.00937383	0	0	0
k__Fungi(100);p__Basidiomycota(100);c__Agaricomycetes(100);o__Agaricales(100);f__Lyophyllaceae(100);g__Termitomyces(100);s__Termitomyces_sp_ZA_2006a_HHDFL(100);	Otu01256	0	0	0	0	0	0	0	0.0113173	0	0	0.0117795	0	0	0	0	0	0	0	0	0	0	0	0	0	0	0	0	0
k__Fungi(100);p__Basidiomycota(100);c__Agaricomycetes(100);o__Agaricales(100);f__Lyophyllaceae(100);g__Termitomyces(100);s__uncultured_Termitomyces(100);	Otu00628	0	0	0	0	0	0	0	0	0	0	0	0	0	0.00398804	0.0190595	0	0	0	0	0	0	0	0	0	0	0	0	0
k__Fungi(100);p__Basidiomycota(100);c__Agaricomycetes(100);o__Agaricales(100);f__Lyophyllaceae(100);g__Termitomyces(100);s__Termitomyces_sp_ZA_2006a_HHDFL(100);	Otu00950	0.011931	0	0	0	0	0	0	0	0.00324749	0	0.00785299	0	0	0	0	0	0	0	0	0	0	0	0	0	0	0	0	0
k__Fungi(100);p__Basidiomycota(100);c__Agaricomycetes(100);o__Agaricales(100);f__Lyophyllaceae(100);g__Termitomyces(100);s__Termitomyces_sp_ZA_2006a_HHDFL(100);	Otu00986	0.011931	0	0	0	0	0	0	0	0.00324749	0	0.00785299	0	0	0	0	0	0	0	0	0	0	0	0	0	0	0	0	0
k__Fungi(100);p__Basidiomycota(100);c__Agaricomycetes(100);o__Agaricales(100);f__Lyophyllaceae(100);g__Termitomyces(100);s__uncultured_Termitomyces(100);	Otu00902	0	0	0	0	0	0	0	0	0	0	0	0	0.0202994	0	0.00272279	0	0	0	0	0	0	0	0	0	0	0	0	0
k__Fungi(100);p__Basidiomycota(100);c__Agaricomycetes(100);o__Agaricales(100);f__Lyophyllaceae(100);g__Termitomyces(80);unclassified(80);	Otu00961	0	0	0	0	0	0	0	0	0	0	0	0	0	0	0	0	0	0	0	0	0	0.013683	0	0.00929714	0	0	0	0
k__Fungi(100);p__Basidiomycota(100);c__Agaricomycetes(100);o__Agaricales(100);f__Lyophyllaceae(100);g__Termitomyces(100);s__uncultured_Termitomyces(100);	Otu00877	0	0	0	0	0	0	0	0	0	0	0	0	0	0	0	0	0	0.00820816	0	0.0129388	0.00181696	0	0	0	0	0	0	0
k__Fungi(100);p__Basidiomycota(100);c__Agaricomycetes(100);o__Agaricales(100);f__Lyophyllaceae(100);g__Termitomyces(100);s__uncultured_Termitomyces(100);	Otu01160	0	0	0	0	0	0	0	0	0	0	0	0	0	0	0	0	0	0	0	0	0.00181696	0	0	0	0	0	0	0
k__Fungi(100);p__Basidiomycota(100);c__Agaricomycetes(100);o__Agaricales(100);f__Lyophyllaceae(100);g__Termitomyces(100);s__uncultured_Termitomyces(100);	Otu01208	0	0	0	0	0	0	0	0	0	0	0	0	0	0	0	0	0	0	0	0	0.00181696	0	0	0	0	0	0	0
k__Fungi(100);p__Basidiomycota(100);c__Agaricomycetes(100);o__Agaricales(100);f__Lyophyllaceae(100);g__Termitomyces(100);s__uncultured_Termitomyces(100);	Otu00752	0	0	0	0	0	0	0	0	0	0	0	0	0	0.0119641	0.0108912	0	0	0	0	0	0	0	0	0	0	0	0	0
k__Fungi(100);p__Basidiomycota(100);c__Agaricomycetes(100);o__Agaricales(100);f__Lyophyllaceae(100);g__Termitomyces(100);unclassified(100);	Otu00991	0	0	0	0	0	0	0	0	0	0	0	0	0	0	0	0	0	0	0	0	0	0.022805	0	0	0	0	0	0
k__Fungi(100);p__Basidiomycota(100);c__Agaricomycetes(100);o__Agaricales(100);f__Lyophyllaceae(100);g__Termitomyces(100);unclassified(100);	Otu01027	0	0	0	0	0	0	0	0	0	0	0	0	0	0	0	0	0	0	0	0	0	0.022805	0	0	0	0	0	0
k__Fungi(100);p__Ascomycota(100);c__Sordariomycetes(100);o__Hypocreales(100);f__Hypocreaceae(100);unclassified(100);unclassified(100);	Otu00686	0	0	0	0	0	0	0	0	0	0	0	0	0	0	0	0	0	0	0	0	0	0	0	0	0	0	0.0081586	0.0145777
k__Fungi(100);p__Basidiomycota(100);c__Agaricomycetes(100);o__Agaricales(100);f__Lyophyllaceae(100);g__Termitomyces(100);s__Termitomyces_sp_ZA_2006a_HHDFL(100);	Otu01271	0	0.0135327	0	0	0	0	0.00441501	0	0	0	0	0.00474744	0	0	0	0	0	0	0	0	0	0	0	0	0	0	0	0
k__Fungi(100);p__Basidiomycota(100);c__Agaricomycetes(100);o__Agaricales(100);f__Lyophyllaceae(100);g__Termitomyces(100);s__uncultured_Termitomyces(100);	Otu00802	0	0	0	0	0	0	0	0	0	0	0	0	0	0.0199402	0.00272279	0	0	0	0	0	0	0	0	0	0	0	0	0
k__Fungi(100);p__Basidiomycota(100);c__Agaricomycetes(100);o__Agaricales(100);f__Lyophyllaceae(100);g__Termitomyces(100);s__Termitomyces_sp_ZA_2006a_HHDFL(100);	Otu02087	0	0	0	0	0	0	0	0.0226347	0	0	0	0	0	0	0	0	0	0	0	0	0	0	0	0	0	0	0	0
k__Fungi(100);p__Basidiomycota(100);c__Agaricomycetes(100);o__Agaricales(100);f__Lyophyllaceae(100);g__Termitomyces(100);s__Termitomyces_sp_ZA_2006a_HHDFL(100);	Otu02248	0	0	0	0	0	0	0	0.0226347	0	0	0	0	0	0	0	0	0	0	0	0	0	0	0	0	0	0	0	0
k__Fungi(100);p__Basidiomycota(100);c__Agaricomycetes(100);o__Agaricales(100);f__Lyophyllaceae(100);g__Termitomyces(100);s__Termitomyces_sp_ZA_2006a_HHDFL(100);	Otu02249	0	0	0	0	0	0	0	0.0226347	0	0	0	0	0	0	0	0	0	0	0	0	0	0	0	0	0	0	0	0
k__Fungi(100);p__Basidiomycota(100);c__Agaricomycetes(100);o__Agaricales(100);f__Lyophyllaceae(100);g__Termitomyces(100);s__Termitomyces_sp_ZA_2006a_HHDFL(100);	Otu02309	0	0	0	0	0	0	0	0.0226347	0	0	0	0	0	0	0	0	0	0	0	0	0	0	0	0	0	0	0	0
k__Fungi(100);p__Basidiomycota(100);c__Agaricomycetes(100);o__Agaricales(100);f__Lyophyllaceae(100);g__Termitomyces(100);s__Termitomyces_sp_ZA_2006a_HHDFL(100);	Otu02768	0	0	0	0	0	0	0	0.0226347	0	0	0	0	0	0	0	0	0	0	0	0	0	0	0	0	0	0	0	0
k__Fungi(100);p__Basidiomycota(100);c__Agaricomycetes(100);o__Agaricales(100);f__Lyophyllaceae(100);g__Termitomyces(100);s__Termitomyces_sp_ZA_2006a_HHDFL(100);	Otu02775	0	0	0	0	0	0	0	0.0226347	0	0	0	0	0	0	0	0	0	0	0	0	0	0	0	0	0	0	0	0
k__Fungi(100);p__Basidiomycota(100);c__Agaricomycetes(100);o__Agaricales(100);f__Lyophyllaceae(100);g__Termitomyces(100);s__Termitomyces_sp_ZA_2006a_HHDFL(100);	Otu02778	0	0	0	0	0	0	0	0.0226347	0	0	0	0	0	0	0	0	0	0	0	0	0	0	0	0	0	0	0	0
k__Fungi(100);p__Basidiomycota(100);c__Agaricomycetes(100);o__Agaricales(100);f__Lyophyllaceae(100);g__Termitomyces(100);s__Termitomyces_sp_ZA_2006a_HHDFL(100);	Otu02780	0	0	0	0	0	0	0	0.0226347	0	0	0	0	0	0	0	0	0	0	0	0	0	0	0	0	0	0	0	0
k__Fungi(100);p__Basidiomycota(100);c__Agaricomycetes(100);o__Agaricales(100);f__Lyophyllaceae(100);g__Termitomyces(100);s__Termitomyces_sp_ZA_2006a_HHDFL(100);	Otu02862	0	0	0	0	0	0	0	0.0226347	0	0	0	0	0	0	0	0	0	0	0	0	0	0	0	0	0	0	0	0
k__Fungi(100);p__Basidiomycota(100);c__Agaricomycetes(100);o__Agaricales(100);f__Lyophyllaceae(100);g__Termitomyces(100);s__Termitomyces_sp_ZA_2006a_HHDFL(100);	Otu02864	0	0	0	0	0	0	0	0.0226347	0	0	0	0	0	0	0	0	0	0	0	0	0	0	0	0	0	0	0	0
k__Fungi(100);p__Basidiomycota(100);c__Agaricomycetes(100);o__Agaricales(100);f__Lyophyllaceae(100);g__Termitomyces(100);s__Termitomyces_sp_ZA_2006a_HHDFL(100);	Otu02866	0	0	0	0	0	0	0	0.0226347	0	0	0	0	0	0	0	0	0	0	0	0	0	0	0	0	0	0	0	0
k__Fungi(100);p__Basidiomycota(100);c__Agaricomycetes(100);o__Agaricales(100);f__Lyophyllaceae(100);g__Termitomyces(100);s__Termitomyces_sp_ZA_2006a_HHDFL(100);	Otu02881	0	0	0	0	0	0	0	0.0226347	0	0	0	0	0	0	0	0	0	0	0	0	0	0	0	0	0	0	0	0
k__Fungi(100);p__Basidiomycota(100);c__Agaricomycetes(100);o__Agaricales(100);f__Lyophyllaceae(100);g__Termitomyces(100);s__Termitomyces_sp_ZA_2006a_HHDFL(100);	Otu02954	0	0	0	0	0	0	0	0.0226347	0	0	0	0	0	0	0	0	0	0	0	0	0	0	0	0	0	0	0	0
k__Fungi(100);p__Basidiomycota(100);c__Agaricomycetes(100);o__Agaricales(100);f__Lyophyllaceae(100);g__Termitomyces(100);s__Termitomyces_sp_ZA_2006a_HHDFL(100);	Otu02957	0	0	0	0	0	0	0	0.0226347	0	0	0	0	0	0	0	0	0	0	0	0	0	0	0	0	0	0	0	0
k__Fungi(100);p__Basidiomycota(100);c__Agaricomycetes(100);o__Agaricales(100);f__Lyophyllaceae(100);g__Termitomyces(100);s__Termitomyces_sp_ZA_2006a_HHDFL(100);	Otu02984	0	0	0	0	0	0	0	0.0226347	0	0	0	0	0	0	0	0	0	0	0	0	0	0	0	0	0	0	0	0
k__Fungi(100);p__Basidiomycota(100);c__Agaricomycetes(100);o__Agaricales(100);f__Lyophyllaceae(100);g__Termitomyces(100);s__Termitomyces_sp_ZA_2006a_HHDFL(100);	Otu03026	0	0	0	0	0	0	0	0.0226347	0	0	0	0	0	0	0	0	0	0	0	0	0	0	0	0	0	0	0	0
k__Fungi(100);p__Basidiomycota(100);c__Agaricomycetes(100);o__Agaricales(100);f__Lyophyllaceae(100);g__Termitomyces(100);s__Termitomyces_sp_ZA_2006a_HHDFL(100);	Otu03170	0	0	0	0	0	0	0	0.0226347	0	0	0	0	0	0	0	0	0	0	0	0	0	0	0	0	0	0	0	0
k__Fungi(100);p__Basidiomycota(100);c__Agaricomycetes(100);o__Agaricales(100);f__Lyophyllaceae(100);g__Termitomyces(100);s__Termitomyces_sp_ZA_2006a_HHDFL(100);	Otu03325	0	0	0	0	0	0	0	0.0226347	0	0	0	0	0	0	0	0	0	0	0	0	0	0	0	0	0	0	0	0
k__Fungi(100);p__Basidiomycota(100);c__Agaricomycetes(100);o__Agaricales(100);f__Lyophyllaceae(100);g__Termitomyces(100);s__uncultured_Termitomyces(100);	Otu00846	0	0	0	0	0	0	0	0	0	0	0	0	0.00507485	0.0119641	0.00544558	0	0	0	0	0	0	0	0	0	0	0	0	0
k__Fungi(100);p__Basidiomycota(100);c__Agaricomycetes(100);o__Agaricales(100);f__Lyophyllaceae(100);g__Termitomyces(100);s__uncultured_Termitomyces(100);	Otu01163	0	0	0	0	0	0	0	0	0	0	0	0	0	0	0	0	0	0.00410408	0.0165563	0	0.00181696	0	0	0	0	0	0	0
k__Fungi(100);p__Basidiomycota(100);c__Agaricomycetes(100);o__Agaricales(100);f__Lyophyllaceae(100);g__Termitomyces(100);s__uncultured_Termitomyces(75);	Otu01234	0	0	0	0	0	0	0	0	0	0	0	0	0	0	0	0	0	0.00410408	0.0165563	0	0.00181696	0	0	0	0	0	0	0
k__Fungi(100);p__Basidiomycota(100);c__Agaricomycetes(100);o__Agaricales(100);f__Lyophyllaceae(100);g__Termitomyces(100);s__uncultured_Termitomyces(100);	Otu01351	0	0	0	0	0	0	0	0	0	0	0	0	0	0	0	0	0	0.00410408	0.0165563	0	0.00181696	0	0	0	0	0	0	0
k__Fungi(100);p__Basidiomycota(100);c__Agaricomycetes(100);o__Agaricales(100);f__Lyophyllaceae(100);g__Termitomyces(100);s__Termitomyces_sp_ZA_2006a_HHDFL(100);	Otu00963	0	0.00676636	0	0	0	0	0	0	0	0	0.015706	0	0	0	0	0	0	0	0	0	0	0	0	0	0	0	0	0
k__Fungi(100);p__Basidiomycota(100);c__Agaricomycetes(100);o__Agaricales(100);f__Lyophyllaceae(100);g__Termitomyces(100);s__uncultured_Termitomyces(100);	Otu00985	0	0	0	0	0	0	0	0	0	0	0	0	0	0	0	0	0	0.0123122	0.00827815	0	0.00181696	0	0	0	0	0	0	0
k__Fungi(100);p__Basidiomycota(100);c__Agaricomycetes(100);o__Agaricales(100);f__Lyophyllaceae(100);g__Termitomyces(100);s__uncultured_Termitomyces(100);	Otu01005	0	0	0	0	0	0	0	0	0	0	0	0	0	0	0	0	0	0.0123122	0.00827815	0	0.00181696	0	0	0	0	0	0	0
k__Fungi(100);p__Basidiomycota(100);c__Agaricomycetes(100);o__Agaricales(100);f__Lyophyllaceae(100);g__Termitomyces(100);s__uncultured_Termitomyces(100);	Otu01009	0	0	0	0	0	0	0	0	0	0	0	0	0	0	0	0	0	0.0123122	0.00827815	0	0.00181696	0	0	0	0	0	0	0
k__Fungi(100);p__Basidiomycota(100);c__Agaricomycetes(100);o__Agaricales(100);f__Lyophyllaceae(100);g__Termitomyces(100);s__Termitomyces_sp_ZA_2006a_HHDFL(100);	Otu01006	0	0.00676636	0	0	0.00398804	0.00392003	0	0	0.00324749	0.00445931	0	0	0	0	0	0	0	0	0	0	0	0	0	0	0	0	0	0
k__Fungi(100);p__Basidiomycota(100);c__Agaricomycetes(100);o__Agaricales(100);f__Lyophyllaceae(100);g__Termitomyces(100);s__uncultured_Termitomyces(100);	Otu01946	0	0	0	0	0	0	0	0	0	0	0	0	0	0	0	0	0	0	0.00827815	0	0	0	0	0	0	0	0	0
k__Fungi(100);p__Basidiomycota(100);c__Agaricomycetes(100);o__Agaricales(100);f__Lyophyllaceae(100);g__Termitomyces(100);s__uncultured_Termitomyces(100);	Otu01147	0	0	0	0	0	0	0	0	0	0	0	0	0	0	0	0	0	0.00820816	0	0	0	0	0	0	0	0	0	0
k__Fungi(100);p__Basidiomycota(100);c__Agaricomycetes(100);o__Agaricales(100);f__Lyophyllaceae(100);g__Termitomyces(100);unclassified(100);	Otu00823	0	0	0	0	0	0	0	0	0	0	0	0	0	0	0	0	0	0	0	0	0	0	0.00816593	0.00464857	0.00937383	0	0	0
k__Fungi(100);p__Basidiomycota(100);c__Agaricomycetes(100);o__Agaricales(100);f__Lyophyllaceae(100);g__Termitomyces(100);unclassified(100);	Otu00997	0	0	0	0	0	0	0	0	0	0	0	0	0	0	0	0	0	0	0	0	0	0	0.00816593	0.00929714	0.00468691	0	0	0
k__Fungi(100);p__Ascomycota(100);c__Dothideomycetes(100);o__Capnodiales(100);f__Davidiellaceae(100);unclassified(100);unclassified(100);	Otu00788	0	0	0	0	0	0	0	0	0	0	0	0	0	0	0	0	0	0	0	0	0	0	0	0	0	0	0.0163172	0.00583107
k__Fungi(100);p__Basidiomycota(100);c__Agaricomycetes(100);o__Agaricales(100);f__Lyophyllaceae(100);g__Termitomyces(100);s__uncultured_Termitomyces(100);	Otu01045	0	0	0	0	0	0	0	0	0	0	0	0	0.0101497	0.0119641	0	0	0	0	0	0	0	0	0	0	0	0	0	0
k__Fungi(100);p__Basidiomycota(100);c__Agaricomycetes(100);o__Agaricales(100);unclassified(100);unclassified(100);unclassified(100);	Otu00805	0	0	0	0	0	0	0	0	0	0	0	0	0	0	0	0	0	0	0	0	0	0.004561	0.00816593	0	0.00937383	0	0	0
k__Fungi(100);p__Basidiomycota(100);c__Agaricomycetes(100);o__Agaricales(100);unclassified(100);unclassified(100);unclassified(100);	Otu00810	0	0	0	0	0	0	0	0	0	0	0	0	0	0	0	0	0	0	0	0	0	0.004561	0.00816593	0	0.00937383	0	0	0
k__Fungi(100);p__Basidiomycota(100);c__Agaricomycetes(100);o__Agaricales(100);unclassified(100);unclassified(100);unclassified(100);	Otu00832	0	0	0	0	0	0	0	0	0	0	0	0	0	0	0	0	0	0	0	0	0	0.004561	0.00816593	0	0.00937383	0	0	0
k__Fungi(100);p__Basidiomycota(100);c__Agaricomycetes(100);o__Agaricales(100);unclassified(100);unclassified(100);unclassified(100);	Otu00893	0	0	0	0	0	0	0	0	0	0	0	0	0	0	0	0	0	0	0	0	0	0.004561	0.00816593	0.00464857	0.00468691	0	0	0
k__Fungi(100);p__Basidiomycota(100);c__Agaricomycetes(100);o__Agaricales(100);unclassified(100);unclassified(100);unclassified(100);	Otu00962	0	0	0	0	0	0	0	0	0	0	0	0	0	0	0	0	0	0	0	0	0	0.004561	0.00816593	0.00464857	0.00468691	0	0	0
k__Fungi(100);p__Basidiomycota(100);c__Agaricomycetes(100);o__Agaricales(100);unclassified(100);unclassified(100);unclassified(100);	Otu00977	0	0	0	0	0	0	0	0	0	0	0	0	0	0	0	0	0	0	0	0	0	0.004561	0.00816593	0.00464857	0.00468691	0	0	0
k__Fungi(100);p__Basidiomycota(100);c__Agaricomycetes(100);o__Agaricales(100);f__Lyophyllaceae(100);g__Termitomyces(100);s__Termitomyces_sp_ZA_2006a_HHDFL(100);	Otu00922	0	0	0	0	0.00398804	0	0.00883002	0	0	0.00445931	0	0.00474744	0	0	0	0	0	0	0	0	0	0	0	0	0	0	0	0
k__Fungi(100);p__Basidiomycota(100);c__Agaricomycetes(100);o__Agaricales(100);f__Lyophyllaceae(100);g__Termitomyces(100);unclassified(100);	Otu01358	0	0	0	0	0	0	0	0	0	0	0	0	0	0	0	0	0	0	0	0	0	0.004561	0.00816593	0.00929714	0	0	0	0
k__Fungi(100);p__Basidiomycota(100);c__Agaricomycetes(100);o__Agaricales(100);f__Lyophyllaceae(100);g__Termitomyces(100);s__uncultured_Termitomyces(100);	Otu01056	0	0	0	0	0	0	0	0	0	0	0	0	0	0	0	0	0	0	0.0165563	0	0.00545088	0	0	0	0	0	0	0
k__Fungi(100);p__Basidiomycota(100);c__Agaricomycetes(100);o__Agaricales(100);f__Lyophyllaceae(100);g__Termitomyces(100);s__Termitomyces_sp_ZA_2006a_HHDFL(100);	Otu01060	0	0	0	0	0	0.00392003	0.00883002	0	0	0.00445931	0	0.00474744	0	0	0	0	0	0	0	0	0	0	0	0	0	0	0	0
k__Fungi(100);p__Basidiomycota(100);c__Agaricomycetes(100);o__Agaricales(100);f__Lyophyllaceae(100);g__Termitomyces(100);unclassified(100);	Otu01141	0	0	0	0	0	0	0	0	0	0	0	0	0	0	0	0	0	0	0	0	0	0.00912201	0.00816593	0.00464857	0	0	0	0
k__Fungi(100);p__Basidiomycota(100);c__Agaricomycetes(100);o__Agaricales(100);f__Lyophyllaceae(100);g__Termitomyces(100);unclassified(100);	Otu01376	0	0	0	0	0	0	0	0	0	0	0	0	0	0	0	0	0	0	0	0	0	0.00912201	0.00816593	0.00464857	0	0	0	0
k__Fungi(100);p__Basidiomycota(100);c__Agaricomycetes(100);o__Agaricales(100);f__Lyophyllaceae(100);g__Termitomyces(100);s__Termitomyces_sp_ZA_2006a_HHDFL(100);	Otu01289	0	0	0	0.00865951	0.00398804	0	0	0	0	0.00445931	0	0.00474744	0	0	0	0	0	0	0	0	0	0	0	0	0	0	0	0
k__Fungi(100);p__Basidiomycota(100);c__Agaricomycetes(100);o__Agaricales(100);f__Lyophyllaceae(100);g__Termitomyces(100);unclassified(100);	Otu01071	0	0	0	0	0	0	0	0	0	0	0	0	0	0	0	0	0	0	0	0	0	0.013683	0.00816593	0	0	0	0	0
k__Fungi(100);p__Basidiomycota(100);c__Agaricomycetes(100);o__Agaricales(100);f__Lyophyllaceae(100);g__Termitomyces(100);unclassified(100);	Otu01185	0	0	0	0	0	0	0	0	0	0	0	0	0	0	0	0	0	0	0	0	0	0.013683	0.00816593	0	0	0	0	0
k__Fungi(100);p__Basidiomycota(100);c__Agaricomycetes(100);o__Agaricales(100);f__Lyophyllaceae(100);g__Termitomyces(100);unclassified(100);	Otu01186	0	0	0	0	0	0	0	0	0	0	0	0	0	0	0	0	0	0	0	0	0	0.013683	0.00816593	0	0	0	0	0
k__Fungi(100);p__Basidiomycota(100);c__Agaricomycetes(100);o__Agaricales(100);f__Lyophyllaceae(100);g__Termitomyces(100);unclassified(100);	Otu01357	0	0	0	0	0	0	0	0	0	0	0	0	0	0	0	0	0	0	0	0	0	0.013683	0.00816593	0	0	0	0	0
k__Fungi(100);p__Basidiomycota(100);c__Agaricomycetes(100);o__Agaricales(100);f__Lyophyllaceae(100);g__Termitomyces(100);s__Termitomyces_sp_ZA_2006a_HHDFL(100);	Otu00933	0	0.00676636	0	0	0	0	0	0	0.00324749	0	0.0117795	0	0	0	0	0	0	0	0	0	0	0	0	0	0	0	0	0
k__Fungi(100);p__Basidiomycota(100);c__Agaricomycetes(100);o__Agaricales(100);f__Lyophyllaceae(100);g__Termitomyces(100);s__Termitomyces_sp_ZA_2006a_HHDFL(100);	Otu01537	0	0	0	0.017319	0	0	0	0	0	0.00445931	0	0	0	0	0	0	0	0	0	0	0	0	0	0	0	0	0	0
k__Fungi(100);p__Basidiomycota(100);c__Agaricomycetes(100);o__Agaricales(100);f__Lyophyllaceae(100);g__Termitomyces(100);s__Termitomyces_sp_ZA_2006a_HHDFL(100);	Otu00929	0.00596552	0	0	0	0	0	0	0	0	0	0.015706	0	0	0	0	0	0	0	0	0	0	0	0	0	0	0	0	0
k__Fungi(100);p__Basidiomycota(100);c__Agaricomycetes(100);o__Agaricales(100);f__Lyophyllaceae(100);g__Termitomyces(100);s__Termitomyces_sp_ZA_2006a_HHDFL(100);	Otu00927	0.00596552	0	0	0	0	0.0156801	0	0	0	0	0	0	0	0	0	0	0	0	0	0	0	0	0	0	0	0	0	0
k__Fungi(100);p__Basidiomycota(100);c__Agaricomycetes(100);o__Agaricales(100);f__Lyophyllaceae(100);g__Termitomyces(100);s__uncultured_Termitomyces(100);	Otu00721	0	0	0	0	0	0	0	0	0	0	0	0	0	0.00797607	0.013614	0	0	0	0	0	0	0	0	0	0	0	0	0
k__Fungi(100);p__Basidiomycota(100);c__Agaricomycetes(100);o__Agaricales(100);f__Lyophyllaceae(100);g__Termitomyces(100);s__uncultured_Termitomyces(100);	Otu00758	0	0	0	0	0	0	0	0	0	0	0	0	0	0.00797607	0.013614	0	0	0	0	0	0	0	0	0	0	0	0	0
k__Fungi(100);p__Basidiomycota(100);c__Agaricomycetes(100);o__Agaricales(100);f__Lyophyllaceae(100);g__Termitomyces(100);s__uncultured_Termitomyces(100);	Otu00968	0	0	0	0	0	0	0	0	0	0	0	0	0	0	0	0	0	0	0	0.0215647	0	0	0	0	0	0	0	0
k__Fungi(100);p__Basidiomycota(100);c__Agaricomycetes(100);o__Agaricales(100);f__Lyophyllaceae(100);g__Termitomyces(100);s__uncultured_Termitomyces(100);	Otu00982	0	0	0	0	0	0	0	0	0	0	0	0	0	0	0	0	0	0	0	0.0215647	0	0	0	0	0	0	0	0
k__Fungi(100);p__Basidiomycota(100);c__Agaricomycetes(100);o__Agaricales(100);f__Lyophyllaceae(100);g__Termitomyces(100);s__uncultured_Termitomyces(100);	Otu00840	0	0	0	0	0	0	0	0	0	0	0	0	0	0.0159521	0.00544558	0	0	0	0	0	0	0	0	0	0	0	0	0
k__Fungi(100);p__Basidiomycota(100);c__Agaricomycetes(100);o__Agaricales(100);f__Lyophyllaceae(100);g__Termitomyces(100);s__Termitomyces_sp_ZA_2006a_HHDFL(100);	Otu01910	0	0	0	0.017319	0.00398804	0	0	0	0	0	0	0	0	0	0	0	0	0	0	0	0	0	0	0	0	0	0	0
k__Fungi(100);p__Basidiomycota(100);c__Agaricomycetes(100);o__Agaricales(100);f__Lyophyllaceae(100);g__Termitomyces(100);s__Termitomyces_sp_ZA_2006a_HHDFL(100);	Otu01254	0.00596552	0.00676636	0	0	0.00398804	0	0.00441501	0	0	0	0	0	0	0	0	0	0	0	0	0	0	0	0	0	0	0	0	0
k__Fungi(100);p__Basidiomycota(100);c__Agaricomycetes(100);o__Agaricales(100);f__Lyophyllaceae(100);g__Termitomyces(100);s__Termitomyces_sp_ZA_2006a_HHDFL(100);	Otu01017	0	0	0	0	0.00797607	0.00392003	0	0	0	0.00445931	0	0.00474744	0	0	0	0	0	0	0	0	0	0	0	0	0	0	0	0
k__Fungi(100);p__Basidiomycota(100);c__Agaricomycetes(100);o__Agaricales(100);f__Lyophyllaceae(100);g__Termitomyces(100);s__uncultured_Termitomyces(100);	Otu01411	0	0	0	0	0	0	0	0	0	0	0	0	0	0	0	0	0	0	0	0	0	0	0	0	0	0	0	0
k__Fungi(100);p__Basidiomycota(100);c__Agaricomycetes(100);o__Agaricales(100);f__Lyophyllaceae(100);g__Termitomyces(100);s__uncultured_Termitomyces(67);	Otu01464	0	0	0	0	0	0	0	0	0	0	0	0	0	0	0	0	0	0	0	0	0	0	0	0	0	0	0	0
k__Fungi(100);p__Basidiomycota(100);c__Agaricomycetes(100);o__Agaricales(100);f__Lyophyllaceae(100);g__Termitomyces(100);s__uncultured_Termitomyces(100);	Otu01553	0	0	0	0	0	0	0	0	0	0	0	0	0	0	0	0	0	0	0	0	0	0	0	0	0	0	0	0
k__Fungi(100);p__Basidiomycota(100);c__Agaricomycetes(100);o__Agaricales(100);f__Lyophyllaceae(100);g__Termitomyces(100);s__uncultured_Termitomyces(100);	Otu01614	0	0	0	0	0	0	0	0	0	0	0	0	0	0	0	0	0	0	0	0	0	0	0	0	0	0	0	0
k__Fungi(100);p__Basidiomycota(100);c__Agaricomycetes(100);o__Agaricales(100);f__Lyophyllaceae(100);g__Termitomyces(100);unclassified(67);	Otu01674	0	0	0	0	0	0	0	0	0	0	0	0	0	0	0	0	0	0	0	0	0	0	0	0	0	0	0	0
k__Fungi(100);p__Basidiomycota(100);c__Agaricomycetes(100);o__Agaricales(100);f__Lyophyllaceae(100);g__Termitomyces(100);s__uncultured_Termitomyces(67);	Otu01690	0	0	0	0	0	0	0	0	0	0	0	0	0	0	0	0	0	0	0	0	0	0	0	0	0	0	0	0
k__Fungi(100);p__Basidiomycota(100);c__Agaricomycetes(100);o__Agaricales(100);f__Lyophyllaceae(100);g__Termitomyces(100);s__uncultured_Termitomyces(100);	Otu01710	0	0	0	0	0	0	0	0	0	0	0	0	0	0	0	0	0	0	0	0	0	0	0	0	0	0	0	0
k__Fungi(100);p__Basidiomycota(100);c__Agaricomycetes(100);o__Agaricales(100);f__Lyophyllaceae(100);g__Termitomyces(100);s__uncultured_Termitomyces(100);	Otu01736	0	0	0	0	0	0	0	0	0	0	0	0	0	0	0	0	0	0	0	0	0	0	0	0	0	0	0	0
k__Fungi(100);p__Basidiomycota(100);c__Agaricomycetes(100);o__Agaricales(100);f__Lyophyllaceae(100);g__Termitomyces(100);s__uncultured_Termitomyces(100);	Otu01796	0	0	0	0	0	0	0	0	0	0	0	0	0	0	0	0	0	0	0	0	0	0	0	0	0	0	0	0
k__Fungi(100);p__Basidiomycota(100);c__Agaricomycetes(100);o__Agaricales(100);f__Lyophyllaceae(100);g__Termitomyces(100);s__uncultured_Termitomyces(100);	Otu01820	0	0	0	0	0	0	0	0	0	0	0	0	0	0	0	0	0	0	0	0	0	0	0	0	0	0	0	0
k__Fungi(100);p__Basidiomycota(100);c__Agaricomycetes(100);o__Agaricales(100);f__Lyophyllaceae(100);g__Termitomyces(100);s__uncultured_Termitomyces(100);	Otu01831	0	0	0	0	0	0	0	0	0	0	0	0	0	0	0	0	0	0	0	0	0	0	0	0	0	0	0	0
k__Fungi(100);p__Basidiomycota(100);c__Agaricomycetes(100);o__Agaricales(100);f__Lyophyllaceae(100);g__Termitomyces(100);unclassified(67);	Otu01836	0	0	0	0	0	0	0	0	0	0	0	0	0	0	0	0	0	0	0	0	0	0	0	0	0	0	0	0
k__Fungi(100);p__Basidiomycota(100);c__Agaricomycetes(100);o__Agaricales(100);f__Lyophyllaceae(100);g__Termitomyces(100);s__uncultured_Termitomyces(100);	Otu01868	0	0	0	0	0	0	0	0	0	0	0	0	0	0	0	0	0	0	0	0	0	0	0	0	0	0	0	0
k__Fungi(100);p__Ascomycota(100);c__Dothideomycetes(100);o__Pleosporales(100);f__Pleosporaceae(100);unclassified(100);unclassified(100);	Otu01876	0	0	0	0	0	0	0	0	0	0	0	0	0	0	0	0	0	0	0	0	0	0	0	0	0	0	0	0
k__Fungi(100);p__Basidiomycota(100);c__Agaricomycetes(100);o__Agaricales(100);f__Lyophyllaceae(100);g__Termitomyces(100);s__uncultured_Termitomyces(100);	Otu01906	0	0	0	0	0	0	0	0	0	0	0	0	0	0	0	0	0	0	0	0	0	0	0	0	0	0	0	0
k__Fungi(100);p__Basidiomycota(100);c__Agaricomycetes(100);o__Agaricales(100);f__Lyophyllaceae(100);g__Termitomyces(100);s__uncultured_Termitomyces(67);	Otu01944	0	0	0	0	0	0	0	0	0	0	0	0	0	0	0	0	0	0	0	0	0	0	0	0	0	0	0	0
k__Fungi(100);p__Basidiomycota(100);c__Agaricomycetes(100);o__Agaricales(100);f__Lyophyllaceae(100);g__Termitomyces(100);s__Termitomyces_sp_ZA_2006a_HHDFL(100);	Otu00906	0	0	0	0	0.00398804	0.00784006	0	0	0	0.00445931	0	0.00474744	0	0	0	0	0	0	0	0	0	0	0	0	0	0	0	0
k__Fungi(100);p__Basidiomycota(100);c__Agaricomycetes(100);o__Agaricales(100);f__Lyophyllaceae(100);g__Termitomyces(100);s__uncultured_Termitomyces(100);	Otu01048	0	0	0	0	0	0	0	0	0	0	0	0	0.00507485	0.0159521	0	0	0	0	0	0	0	0	0	0	0	0	0	0
k__Fungi(100);p__Ascomycota(100);c__Dothideomycetes(100);o__Capnodiales(100);f__Davidiellaceae(100);unclassified(100);unclassified(100);	Otu00796	0	0	0	0	0	0	0	0	0	0	0	0	0	0	0	0	0	0	0	0	0	0	0	0	0	0	0.0122379	0.00874661
k__Fungi(100);p__Basidiomycota(100);c__Agaricomycetes(100);o__Agaricales(100);unclassified(100);unclassified(100);unclassified(100);	Otu01480	0	0	0	0	0	0	0	0	0	0	0	0	0	0	0	0	0	0	0	0	0	0	0.0163319	0.00464857	0	0	0	0
k__Fungi(100);p__Basidiomycota(100);c__Agaricomycetes(100);o__Agaricales(100);f__Lyophyllaceae(100);g__Termitomyces(100);unclassified(100);	Otu00844	0	0	0	0	0	0	0	0	0	0	0	0	0	0	0	0	0	0	0	0	0	0	0	0.0139457	0.00703037	0	0	0
k__Fungi(100);p__Basidiomycota(100);c__Agaricomycetes(100);o__Agaricales(100);f__Lyophyllaceae(100);g__Termitomyces(86);unclassified(86);	Otu00681	0	0	0	0	0	0	0	0	0	0	0	0	0	0	0	0	0	0	0	0	0	0.004561	0	0.00464857	0.0117173	0	0	0
k__Fungi(100);p__Basidiomycota(100);c__Agaricomycetes(100);o__Agaricales(100);unclassified(100);unclassified(100);unclassified(100);	Otu00710	0	0	0	0	0	0	0	0	0	0	0	0	0	0	0	0	0	0	0	0	0	0.004561	0	0.00464857	0.0117173	0	0	0
k__Fungi(100);p__Basidiomycota(100);c__Agaricomycetes(100);o__Agaricales(100);f__Lyophyllaceae(100);g__Termitomyces(100);unclassified(100);	Otu01422	0	0	0	0	0	0	0	0	0	0	0	0	0	0	0	0	0	0	0	0	0	0.004561	0.0163319	0	0	0	0	0
k__Fungi(100);p__Basidiomycota(100);c__Agaricomycetes(100);o__Agaricales(100);f__Lyophyllaceae(100);g__Termitomyces(100);unclassified(100);	Otu01476	0	0	0	0	0	0	0	0	0	0	0	0	0	0	0	0	0	0	0	0	0	0.004561	0.0163319	0	0	0	0	0
k__Fungi(100);p__Basidiomycota(100);c__Agaricomycetes(100);o__Agaricales(100);f__Lyophyllaceae(100);g__Termitomyces(100);unclassified(100);	Otu01591	0	0	0	0	0	0	0	0	0	0	0	0	0	0	0	0	0	0	0	0	0	0.004561	0.0163319	0	0	0	0	0
k__Fungi(100);p__Basidiomycota(100);c__Agaricomycetes(100);o__Agaricales(100);unclassified(100);unclassified(100);unclassified(100);	Otu00812	0	0	0	0	0	0	0	0	0	0	0	0	0	0	0	0	0	0	0	0	0	0.004561	0	0.00929714	0.00703037	0	0	0
k__Fungi(100);p__Basidiomycota(100);c__Agaricomycetes(100);o__Agaricales(100);f__Lyophyllaceae(100);g__Termitomyces(100);s__Termitomyces_sp_ZA_2006a_HHDFL(100);	Otu00937	0	0	0	0	0.00797607	0.00392003	0.00883002	0	0	0	0	0	0	0	0	0	0	0	0	0	0	0	0	0	0	0	0	0
k__Fungi(100);p__Basidiomycota(100);c__Agaricomycetes(100);o__Agaricales(100);f__Lyophyllaceae(100);g__Termitomyces(100);unclassified(100);	Otu00917	0	0	0	0	0	0	0	0	0	0	0	0	0	0	0	0	0	0	0	0	0	0.013683	0	0.00464857	0.00234346	0	0	0
k__Fungi(100);p__Basidiomycota(100);c__Agaricomycetes(100);o__Agaricales(100);f__Lyophyllaceae(100);g__Termitomyces(100);s__uncultured_Termitomyces(100);	Otu00989	0	0	0	0	0	0	0	0	0	0	0	0	0.0152246	0	0.00544558	0	0	0	0	0	0	0	0	0	0	0	0	0
k__Fungi(100);p__Basidiomycota(100);c__Agaricomycetes(100);o__Agaricales(100);f__Lyophyllaceae(100);g__Termitomyces(100);s__Termitomyces_sp_ZA_2006a_HHDFL(100);	Otu01279	0.00596552	0.00676636	0	0	0.00398804	0.00392003	0	0	0	0	0	0	0	0	0	0	0	0	0	0	0	0	0	0	0	0	0	0
k__Fungi(100);p__Basidiomycota(100);c__Agaricomycetes(100);o__Agaricales(100);f__Lyophyllaceae(100);g__Termitomyces(100);s__Termitomyces_sp_ZA_2006a_HHDFL(100);	Otu01693	0.00596552	0	0	0	0	0	0	0.0113173	0.00324749	0	0	0	0	0	0	0	0	0	0	0	0	0	0	0	0	0	0	0
k__Fungi(100);p__Basidiomycota(100);c__Agaricomycetes(100);o__Agaricales(100);f__Agaricaceae(100);unclassified(100);unclassified(100);	Otu00507	0	0	0	0	0	0	0	0	0	0	0	0	0	0	0	0	0	0.00410408	0	0	0.0163526	0	0	0	0	0	0	0
k__Fungi(100);p__Ascomycota(100);c__Sordariomycetes(100);o__Hypocreales(100);f__Hypocreaceae(100);unclassified(100);unclassified(100);	Otu00826	0	0	0	0	0	0	0	0	0	0	0	0	0	0	0	0	0	0	0	0	0	0	0	0	0	0.0145937	0	0.00583107
k__Fungi(100);p__Ascomycota(100);c__Sordariomycetes(100);o__Hypocreales(100);f__Hypocreaceae(100);g__Trichoderma(100);s__Trichoderma_pubescens(86);	Otu00685	0	0	0	0	0	0	0	0	0	0	0	0	0	0	0	0	0	0	0	0	0	0	0	0	0	0	0	0.0204088
k__Fungi(100);p__Ascomycota(100);c__Sordariomycetes(100);o__Hypocreales(100);f__Nectriaceae(100);g__Gibberella(100);s__Gibberella_baccata(100);	Otu00706	0	0	0	0	0	0	0	0	0	0	0	0	0	0	0	0	0	0	0	0	0	0	0	0	0	0	0	0.0204088
k__Fungi(100);p__Ascomycota(100);c__Sordariomycetes(100);o__Hypocreales(100);unclassified(100);unclassified(100);unclassified(100);	Otu00715	0	0	0	0	0	0	0	0	0	0	0	0	0	0	0	0	0	0	0	0	0	0	0	0	0	0	0	0.0204088
k__Fungi(100);p__Ascomycota(100);unclassified(100);unclassified(100);unclassified(100);unclassified(100);unclassified(100);	Otu00766	0	0	0	0	0	0	0	0	0	0	0	0	0	0	0	0	0	0	0	0	0	0	0	0	0	0	0	0.0204088
k__Fungi(100);p__Basidiomycota(100);c__Agaricomycetes(100);o__Agaricales(100);f__Lyophyllaceae(100);g__Termitomyces(100);s__Termitomyces_sp_ZA_2006a_HHDFL(100);	Otu05607	0	0	0.0203293	0	0	0	0	0	0	0	0	0	0	0	0	0	0	0	0	0	0	0	0	0	0	0	0	0
k__Fungi(100);p__Basidiomycota(100);c__Agaricomycetes(100);o__Agaricales(100);f__Lyophyllaceae(100);g__Termitomyces(100);s__Termitomyces_sp_ZA_2006a_HHDFL(100);	Otu05687	0	0	0.0203293	0	0	0	0	0	0	0	0	0	0	0	0	0	0	0	0	0	0	0	0	0	0	0	0	0
k__Fungi(100);p__Basidiomycota(100);c__Agaricomycetes(100);o__Agaricales(100);f__Lyophyllaceae(100);g__Termitomyces(100);s__Termitomyces_sp_ZA_2006a_HHDFL(100);	Otu05690	0	0	0.0203293	0	0	0	0	0	0	0	0	0	0	0	0	0	0	0	0	0	0	0	0	0	0	0	0	0
k__Fungi(100);p__Basidiomycota(100);c__Agaricomycetes(100);o__Agaricales(100);f__Lyophyllaceae(100);g__Termitomyces(100);s__Termitomyces_sp_ZA_2006a_HHDFL(100);	Otu05694	0	0	0.0203293	0	0	0	0	0	0	0	0	0	0	0	0	0	0	0	0	0	0	0	0	0	0	0	0	0
k__Fungi(100);p__Basidiomycota(100);c__Agaricomycetes(100);o__Agaricales(100);f__Lyophyllaceae(100);g__Termitomyces(100);s__Termitomyces_sp_ZA_2006a_HHDFL(100);	Otu05695	0	0	0.0203293	0	0	0	0	0	0	0	0	0	0	0	0	0	0	0	0	0	0	0	0	0	0	0	0	0
k__Fungi(100);p__Basidiomycota(100);c__Agaricomycetes(100);o__Agaricales(100);f__Lyophyllaceae(100);g__Termitomyces(100);s__Termitomyces_sp_ZA_2006a_HHDFL(100);	Otu05722	0	0	0.0203293	0	0	0	0	0	0	0	0	0	0	0	0	0	0	0	0	0	0	0	0	0	0	0	0	0
k__Fungi(100);p__Basidiomycota(100);c__Agaricomycetes(100);o__Agaricales(100);f__Lyophyllaceae(100);g__Termitomyces(100);s__Termitomyces_sp_ZA_2006a_HHDFL(100);	Otu05723	0	0	0.0203293	0	0	0	0	0	0	0	0	0	0	0	0	0	0	0	0	0	0	0	0	0	0	0	0	0
k__Fungi(100);p__Basidiomycota(100);c__Agaricomycetes(100);o__Agaricales(100);f__Lyophyllaceae(100);g__Termitomyces(100);s__Termitomyces_sp_ZA_2006a_HHDFL(100);	Otu05749	0	0	0.0203293	0	0	0	0	0	0	0	0	0	0	0	0	0	0	0	0	0	0	0	0	0	0	0	0	0
k__Fungi(100);p__Basidiomycota(100);c__Agaricomycetes(100);o__Agaricales(100);f__Lyophyllaceae(100);g__Termitomyces(100);s__Termitomyces_sp_ZA_2006a_HHDFL(100);	Otu05751	0	0	0.0203293	0	0	0	0	0	0	0	0	0	0	0	0	0	0	0	0	0	0	0	0	0	0	0	0	0
k__Fungi(100);p__Basidiomycota(100);c__Agaricomycetes(100);o__Agaricales(100);f__Lyophyllaceae(100);g__Termitomyces(100);s__Termitomyces_sp_ZA_2006a_HHDFL(100);	Otu05753	0	0	0.0203293	0	0	0	0	0	0	0	0	0	0	0	0	0	0	0	0	0	0	0	0	0	0	0	0	0
k__Fungi(100);p__Basidiomycota(100);c__Agaricomycetes(100);o__Agaricales(100);f__Lyophyllaceae(100);g__Termitomyces(100);s__Termitomyces_sp_ZA_2006a_HHDFL(100);	Otu05756	0	0	0.0203293	0	0	0	0	0	0	0	0	0	0	0	0	0	0	0	0	0	0	0	0	0	0	0	0	0
k__Fungi(100);p__Basidiomycota(100);c__Agaricomycetes(100);o__Agaricales(100);f__Lyophyllaceae(100);g__Termitomyces(100);s__Termitomyces_sp_ZA_2006a_HHDFL(100);	Otu05762	0	0	0.0203293	0	0	0	0	0	0	0	0	0	0	0	0	0	0	0	0	0	0	0	0	0	0	0	0	0
k__Fungi(100);p__Basidiomycota(100);c__Agaricomycetes(100);o__Agaricales(100);f__Lyophyllaceae(100);g__Termitomyces(100);s__Termitomyces_sp_ZA_2006a_HHDFL(100);	Otu05764	0	0	0.0203293	0	0	0	0	0	0	0	0	0	0	0	0	0	0	0	0	0	0	0	0	0	0	0	0	0
k__Fungi(100);p__Basidiomycota(100);c__Microbotryomycetes(100);o__Sporidiobolales(100);f__Sporidiobolales_family_Incertae_sedis(100);g__Rhodotorula(100);s__Rhodotorula_nothofagi(100);	Otu08333	0	0	0.0203293	0	0	0	0	0	0	0	0	0	0	0	0	0	0	0	0	0	0	0	0	0	0	0	0	0
k__Fungi(100);p__Basidiomycota(100);c__Agaricomycetes(100);o__Agaricales(100);f__Lyophyllaceae(100);g__Termitomyces(100);s__Termitomyces_sp_ZA_2006a_HHDFL(100);	Otu12166	0	0	0.0203293	0	0	0	0	0	0	0	0	0	0	0	0	0	0	0	0	0	0	0	0	0	0	0	0	0
k__Fungi(100);p__Basidiomycota(100);c__Agaricomycetes(100);o__Agaricales(100);f__Lyophyllaceae(100);g__Termitomyces(100);s__Termitomyces_sp_ZA_2006a_HHDFL(100);	Otu12168	0	0	0.0203293	0	0	0	0	0	0	0	0	0	0	0	0	0	0	0	0	0	0	0	0	0	0	0	0	0
k__Fungi(100);p__Basidiomycota(100);c__Agaricomycetes(100);o__Agaricales(100);f__Lyophyllaceae(100);g__Termitomyces(100);s__Termitomyces_sp_ZA_2006a_HHDFL(100);	Otu12175	0	0	0.0203293	0	0	0	0	0	0	0	0	0	0	0	0	0	0	0	0	0	0	0	0	0	0	0	0	0
k__Fungi(100);p__Basidiomycota(100);c__Agaricomycetes(100);o__Agaricales(100);f__Lyophyllaceae(100);g__Termitomyces(100);s__Termitomyces_sp_ZA_2006a_HHDFL(100);	Otu12191	0	0	0.0203293	0	0	0	0	0	0	0	0	0	0	0	0	0	0	0	0	0	0	0	0	0	0	0	0	0
k__Fungi(100);p__Basidiomycota(100);c__Agaricomycetes(100);o__Agaricales(100);f__Lyophyllaceae(100);g__Termitomyces(100);s__Termitomyces_sp_ZA_2006a_HHDFL(100);	Otu12237	0	0	0.0203293	0	0	0	0	0	0	0	0	0	0	0	0	0	0	0	0	0	0	0	0	0	0	0	0	0
k__Fungi(100);p__Basidiomycota(100);c__Agaricomycetes(100);o__Agaricales(100);f__Lyophyllaceae(100);g__Termitomyces(100);s__Termitomyces_sp_ZA_2006a_HHDFL(100);	Otu12252	0	0	0.0203293	0	0	0	0	0	0	0	0	0	0	0	0	0	0	0	0	0	0	0	0	0	0	0	0	0
k__Fungi(100);p__Basidiomycota(100);c__Agaricomycetes(100);o__Agaricales(100);f__Lyophyllaceae(100);g__Termitomyces(100);s__Termitomyces_sp_ZA_2006a_HHDFL(100);	Otu12315	0	0	0.0203293	0	0	0	0	0	0	0	0	0	0	0	0	0	0	0	0	0	0	0	0	0	0	0	0	0
k__Fungi(100);p__Basidiomycota(100);c__Agaricomycetes(100);o__Agaricales(100);f__Lyophyllaceae(100);g__Termitomyces(100);s__Termitomyces_sp_ZA_2006a_HHDFL(100);	Otu12316	0	0	0.0203293	0	0	0	0	0	0	0	0	0	0	0	0	0	0	0	0	0	0	0	0	0	0	0	0	0
k__Fungi(100);p__Basidiomycota(100);c__Agaricomycetes(100);o__Agaricales(100);f__Lyophyllaceae(100);g__Termitomyces(100);s__Termitomyces_sp_ZA_2006a_HHDFL(100);	Otu12317	0	0	0.0203293	0	0	0	0	0	0	0	0	0	0	0	0	0	0	0	0	0	0	0	0	0	0	0	0	0
k__Fungi(100);p__Basidiomycota(100);c__Agaricomycetes(100);o__Agaricales(100);f__Lyophyllaceae(100);g__Termitomyces(100);s__Termitomyces_sp_ZA_2006a_HHDFL(100);	Otu12320	0	0	0.0203293	0	0	0	0	0	0	0	0	0	0	0	0	0	0	0	0	0	0	0	0	0	0	0	0	0
k__Fungi(100);p__Basidiomycota(100);c__Agaricomycetes(100);o__Agaricales(100);f__Lyophyllaceae(100);g__Termitomyces(100);s__Termitomyces_sp_ZA_2006a_HHDFL(100);	Otu12321	0	0	0.0203293	0	0	0	0	0	0	0	0	0	0	0	0	0	0	0	0	0	0	0	0	0	0	0	0	0
k__Fungi(100);p__Basidiomycota(100);c__Agaricomycetes(100);o__Agaricales(100);f__Lyophyllaceae(100);g__Termitomyces(100);s__Termitomyces_sp_ZA_2006a_HHDFL(100);	Otu12322	0	0	0.0203293	0	0	0	0	0	0	0	0	0	0	0	0	0	0	0	0	0	0	0	0	0	0	0	0	0
k__Fungi(100);p__Basidiomycota(100);c__Agaricomycetes(100);o__Agaricales(100);f__Lyophyllaceae(100);g__Termitomyces(100);s__Termitomyces_sp_ZA_2006a_HHDFL(100);	Otu12334	0	0	0.0203293	0	0	0	0	0	0	0	0	0	0	0	0	0	0	0	0	0	0	0	0	0	0	0	0	0
k__Fungi(100);p__Basidiomycota(100);c__Agaricomycetes(100);o__Agaricales(100);f__Lyophyllaceae(100);g__Termitomyces(100);s__Termitomyces_sp_ZA_2006a_HHDFL(100);	Otu12335	0	0	0.0203293	0	0	0	0	0	0	0	0	0	0	0	0	0	0	0	0	0	0	0	0	0	0	0	0	0
k__Fungi(100);p__Basidiomycota(100);c__Agaricomycetes(100);o__Agaricales(100);f__Lyophyllaceae(100);g__Termitomyces(100);s__Termitomyces_sp_ZA_2006a_HHDFL(100);	Otu12352	0	0	0.0203293	0	0	0	0	0	0	0	0	0	0	0	0	0	0	0	0	0	0	0	0	0	0	0	0	0
k__Fungi(100);p__Basidiomycota(100);c__Agaricomycetes(100);o__Agaricales(100);f__Lyophyllaceae(100);g__Termitomyces(100);s__Termitomyces_sp_ZA_2006a_HHDFL(100);	Otu12353	0	0	0.0203293	0	0	0	0	0	0	0	0	0	0	0	0	0	0	0	0	0	0	0	0	0	0	0	0	0
k__Fungi(100);p__Basidiomycota(100);c__Agaricomycetes(100);o__Agaricales(100);f__Lyophyllaceae(100);g__Termitomyces(100);s__Termitomyces_sp_ZA_2006a_HHDFL(100);	Otu12356	0	0	0.0203293	0	0	0	0	0	0	0	0	0	0	0	0	0	0	0	0	0	0	0	0	0	0	0	0	0
k__Fungi(100);p__Basidiomycota(100);c__Agaricomycetes(100);o__Agaricales(100);f__Lyophyllaceae(100);g__Termitomyces(100);s__Termitomyces_sp_ZA_2006a_HHDFL(100);	Otu12357	0	0	0.0203293	0	0	0	0	0	0	0	0	0	0	0	0	0	0	0	0	0	0	0	0	0	0	0	0	0
k__Fungi(100);p__Basidiomycota(100);c__Agaricomycetes(100);o__Agaricales(100);f__Lyophyllaceae(100);g__Termitomyces(100);s__Termitomyces_sp_ZA_2006a_HHDFL(100);	Otu12360	0	0	0.0203293	0	0	0	0	0	0	0	0	0	0	0	0	0	0	0	0	0	0	0	0	0	0	0	0	0
k__Fungi(100);p__Basidiomycota(100);c__Agaricomycetes(100);o__Agaricales(100);f__Lyophyllaceae(100);g__Termitomyces(100);s__Termitomyces_sp_ZA_2006a_HHDFL(100);	Otu12361	0	0	0.0203293	0	0	0	0	0	0	0	0	0	0	0	0	0	0	0	0	0	0	0	0	0	0	0	0	0
k__Fungi(100);p__Basidiomycota(100);c__Agaricomycetes(100);o__Agaricales(100);f__Lyophyllaceae(100);g__Termitomyces(100);s__Termitomyces_sp_ZA_2006a_HHDFL(100);	Otu12488	0	0	0.0203293	0	0	0	0	0	0	0	0	0	0	0	0	0	0	0	0	0	0	0	0	0	0	0	0	0
k__Fungi(100);p__Basidiomycota(100);c__Agaricomycetes(100);o__Agaricales(100);f__Lyophyllaceae(100);g__Termitomyces(100);s__Termitomyces_sp_ZA_2006a_HHDFL(100);	Otu12489	0	0	0.0203293	0	0	0	0	0	0	0	0	0	0	0	0	0	0	0	0	0	0	0	0	0	0	0	0	0
k__Fungi(100);p__Basidiomycota(100);c__Agaricomycetes(100);o__Agaricales(100);f__Lyophyllaceae(100);g__Termitomyces(100);s__Termitomyces_sp_ZA_2006a_HHDFL(100);	Otu12491	0	0	0.0203293	0	0	0	0	0	0	0	0	0	0	0	0	0	0	0	0	0	0	0	0	0	0	0	0	0
k__Fungi(100);p__Basidiomycota(100);c__Agaricomycetes(100);o__Agaricales(100);f__Lyophyllaceae(100);g__Termitomyces(100);s__Termitomyces_sp_ZA_2006a_HHDFL(100);	Otu13007	0	0	0.0203293	0	0	0	0	0	0	0	0	0	0	0	0	0	0	0	0	0	0	0	0	0	0	0	0	0
k__Fungi(100);p__Basidiomycota(100);c__Agaricomycetes(100);o__Agaricales(100);f__Lyophyllaceae(100);g__Termitomyces(100);s__Termitomyces_sp_ZA_2006a_HHDFL(100);	Otu13009	0	0	0.0203293	0	0	0	0	0	0	0	0	0	0	0	0	0	0	0	0	0	0	0	0	0	0	0	0	0
k__Fungi(100);p__Basidiomycota(100);c__Agaricomycetes(100);o__Agaricales(100);f__Lyophyllaceae(100);g__Termitomyces(100);s__Termitomyces_sp_ZA_2006a_HHDFL(100);	Otu13010	0	0	0.0203293	0	0	0	0	0	0	0	0	0	0	0	0	0	0	0	0	0	0	0	0	0	0	0	0	0
k__Fungi(100);p__Basidiomycota(100);c__Agaricomycetes(100);o__Agaricales(100);f__Lyophyllaceae(100);g__Termitomyces(100);s__Termitomyces_sp_ZA_2006a_HHDFL(100);	Otu13054	0	0	0.0203293	0	0	0	0	0	0	0	0	0	0	0	0	0	0	0	0	0	0	0	0	0	0	0	0	0
k__Fungi(100);p__Basidiomycota(100);c__Agaricomycetes(100);o__Agaricales(100);f__Lyophyllaceae(100);g__Termitomyces(100);s__Termitomyces_sp_ZA_2006a_HHDFL(100);	Otu13060	0	0	0.0203293	0	0	0	0	0	0	0	0	0	0	0	0	0	0	0	0	0	0	0	0	0	0	0	0	0
k__Fungi(100);p__Basidiomycota(100);c__Agaricomycetes(100);o__Agaricales(100);f__Lyophyllaceae(100);g__Termitomyces(100);s__Termitomyces_sp_ZA_2006a_HHDFL(100);	Otu13061	0	0	0.0203293	0	0	0	0	0	0	0	0	0	0	0	0	0	0	0	0	0	0	0	0	0	0	0	0	0
k__Fungi(100);p__Basidiomycota(100);c__Agaricomycetes(100);o__Agaricales(100);f__Lyophyllaceae(100);g__Termitomyces(100);s__Termitomyces_sp_ZA_2006a_HHDFL(100);	Otu13063	0	0	0.0203293	0	0	0	0	0	0	0	0	0	0	0	0	0	0	0	0	0	0	0	0	0	0	0	0	0
k__Fungi(100);p__Basidiomycota(100);c__Agaricomycetes(100);o__Agaricales(100);f__Lyophyllaceae(100);g__Termitomyces(100);s__Termitomyces_sp_ZA_2006a_HHDFL(100);	Otu13079	0	0	0.0203293	0	0	0	0	0	0	0	0	0	0	0	0	0	0	0	0	0	0	0	0	0	0	0	0	0
k__Fungi(100);p__Basidiomycota(100);c__Agaricomycetes(100);o__Agaricales(100);f__Lyophyllaceae(100);g__Termitomyces(100);s__Termitomyces_sp_ZA_2006a_HHDFL(100);	Otu13087	0	0	0.0203293	0	0	0	0	0	0	0	0	0	0	0	0	0	0	0	0	0	0	0	0	0	0	0	0	0
k__Fungi(100);p__Basidiomycota(100);c__Agaricomycetes(100);o__Agaricales(100);f__Lyophyllaceae(100);g__Termitomyces(100);s__Termitomyces_sp_ZA_2006a_HHDFL(100);	Otu13092	0	0	0.0203293	0	0	0	0	0	0	0	0	0	0	0	0	0	0	0	0	0	0	0	0	0	0	0	0	0
k__Fungi(100);p__Basidiomycota(100);c__Agaricomycetes(100);o__Agaricales(100);f__Lyophyllaceae(100);g__Termitomyces(100);s__Termitomyces_sp_ZA_2006a_HHDFL(100);	Otu13094	0	0	0.0203293	0	0	0	0	0	0	0	0	0	0	0	0	0	0	0	0	0	0	0	0	0	0	0	0	0
k__Fungi(100);p__Basidiomycota(100);c__Agaricomycetes(100);o__Agaricales(100);f__Lyophyllaceae(100);g__Termitomyces(100);s__Termitomyces_sp_ZA_2006a_HHDFL(100);	Otu13095	0	0	0.0203293	0	0	0	0	0	0	0	0	0	0	0	0	0	0	0	0	0	0	0	0	0	0	0	0	0
k__Fungi(100);p__Basidiomycota(100);c__Agaricomycetes(100);o__Agaricales(100);f__Lyophyllaceae(100);g__Termitomyces(100);s__Termitomyces_sp_ZA_2006a_HHDFL(100);	Otu13102	0	0	0.0203293	0	0	0	0	0	0	0	0	0	0	0	0	0	0	0	0	0	0	0	0	0	0	0	0	0
k__Fungi(100);p__Basidiomycota(100);c__Agaricomycetes(100);o__Agaricales(100);f__Lyophyllaceae(100);g__Termitomyces(100);s__Termitomyces_sp_ZA_2006a_HHDFL(100);	Otu13133	0	0	0.0203293	0	0	0	0	0	0	0	0	0	0	0	0	0	0	0	0	0	0	0	0	0	0	0	0	0
k__Fungi(100);p__Basidiomycota(100);c__Agaricomycetes(100);o__Agaricales(100);f__Lyophyllaceae(100);g__Termitomyces(100);s__Termitomyces_sp_ZA_2006a_HHDFL(100);	Otu13136	0	0	0.0203293	0	0	0	0	0	0	0	0	0	0	0	0	0	0	0	0	0	0	0	0	0	0	0	0	0
k__Fungi(100);p__Basidiomycota(100);c__Agaricomycetes(100);o__Agaricales(100);f__Lyophyllaceae(100);g__Termitomyces(100);s__Termitomyces_sp_ZA_2006a_HHDFL(100);	Otu13137	0	0	0.0203293	0	0	0	0	0	0	0	0	0	0	0	0	0	0	0	0	0	0	0	0	0	0	0	0	0
k__Fungi(100);p__Basidiomycota(100);c__Agaricomycetes(100);o__Agaricales(100);f__Lyophyllaceae(100);g__Termitomyces(100);s__Termitomyces_sp_ZA_2006a_HHDFL(100);	Otu13141	0	0	0.0203293	0	0	0	0	0	0	0	0	0	0	0	0	0	0	0	0	0	0	0	0	0	0	0	0	0
k__Fungi(100);p__Basidiomycota(100);c__Agaricomycetes(100);o__Agaricales(100);f__Lyophyllaceae(100);g__Termitomyces(100);s__Termitomyces_sp_ZA_2006a_HHDFL(100);	Otu13143	0	0	0.0203293	0	0	0	0	0	0	0	0	0	0	0	0	0	0	0	0	0	0	0	0	0	0	0	0	0
k__Fungi(100);p__Basidiomycota(100);c__Agaricomycetes(100);o__Agaricales(100);f__Lyophyllaceae(100);g__Termitomyces(100);s__Termitomyces_sp_ZA_2006a_HHDFL(100);	Otu13147	0	0	0.0203293	0	0	0	0	0	0	0	0	0	0	0	0	0	0	0	0	0	0	0	0	0	0	0	0	0
k__Fungi(100);p__Basidiomycota(100);c__Agaricomycetes(100);o__Agaricales(100);f__Lyophyllaceae(100);g__Termitomyces(100);s__Termitomyces_sp_ZA_2006a_HHDFL(100);	Otu13557	0	0	0.0203293	0	0	0	0	0	0	0	0	0	0	0	0	0	0	0	0	0	0	0	0	0	0	0	0	0
k__Fungi(100);p__Basidiomycota(100);c__Agaricomycetes(100);o__Agaricales(100);f__Lyophyllaceae(100);g__Termitomyces(100);s__Termitomyces_sp_ZA_2006a_HHDFL(100);	Otu13558	0	0	0.0203293	0	0	0	0	0	0	0	0	0	0	0	0	0	0	0	0	0	0	0	0	0	0	0	0	0
k__Fungi(100);p__Basidiomycota(100);c__Agaricomycetes(100);o__Agaricales(100);f__Lyophyllaceae(100);g__Termitomyces(100);s__Termitomyces_sp_ZA_2006a_HHDFL(100);	Otu13561	0	0	0.0203293	0	0	0	0	0	0	0	0	0	0	0	0	0	0	0	0	0	0	0	0	0	0	0	0	0
k__Fungi(100);p__Basidiomycota(100);c__Agaricomycetes(100);o__Agaricales(100);f__Lyophyllaceae(100);g__Termitomyces(100);s__Termitomyces_sp_ZA_2006a_HHDFL(100);	Otu13564	0	0	0.0203293	0	0	0	0	0	0	0	0	0	0	0	0	0	0	0	0	0	0	0	0	0	0	0	0	0
k__Fungi(100);p__Basidiomycota(100);c__Agaricomycetes(100);o__Agaricales(100);f__Lyophyllaceae(100);g__Termitomyces(100);s__Termitomyces_sp_ZA_2006a_HHDFL(100);	Otu13600	0	0	0.0203293	0	0	0	0	0	0	0	0	0	0	0	0	0	0	0	0	0	0	0	0	0	0	0	0	0
k__Fungi(100);p__Basidiomycota(100);c__Agaricomycetes(100);o__Agaricales(100);f__Lyophyllaceae(100);g__Termitomyces(100);s__Termitomyces_sp_ZA_2006a_HHDFL(100);	Otu13606	0	0	0.0203293	0	0	0	0	0	0	0	0	0	0	0	0	0	0	0	0	0	0	0	0	0	0	0	0	0
k__Fungi(100);p__Basidiomycota(100);c__Agaricomycetes(100);o__Agaricales(100);f__Lyophyllaceae(100);g__Termitomyces(100);s__Termitomyces_sp_ZA_2006a_HHDFL(100);	Otu13610	0	0	0.0203293	0	0	0	0	0	0	0	0	0	0	0	0	0	0	0	0	0	0	0	0	0	0	0	0	0
k__Fungi(100);p__Basidiomycota(100);c__Agaricomycetes(100);o__Agaricales(100);f__Lyophyllaceae(100);g__Termitomyces(100);s__Termitomyces_sp_ZA_2006a_HHDFL(100);	Otu13611	0	0	0.0203293	0	0	0	0	0	0	0	0	0	0	0	0	0	0	0	0	0	0	0	0	0	0	0	0	0
k__Fungi(100);p__Basidiomycota(100);c__Agaricomycetes(100);o__Agaricales(100);f__Lyophyllaceae(100);g__Termitomyces(100);s__Termitomyces_sp_ZA_2006a_HHDFL(100);	Otu13612	0	0	0.0203293	0	0	0	0	0	0	0	0	0	0	0	0	0	0	0	0	0	0	0	0	0	0	0	0	0
k__Fungi(100);p__Basidiomycota(100);c__Agaricomycetes(100);o__Agaricales(100);f__Lyophyllaceae(100);g__Termitomyces(100);s__Termitomyces_sp_ZA_2006a_HHDFL(100);	Otu13614	0	0	0.0203293	0	0	0	0	0	0	0	0	0	0	0	0	0	0	0	0	0	0	0	0	0	0	0	0	0
k__Fungi(100);p__Basidiomycota(100);c__Agaricomycetes(100);o__Agaricales(100);f__Lyophyllaceae(100);g__Termitomyces(100);s__Termitomyces_sp_ZA_2006a_HHDFL(100);	Otu13615	0	0	0.0203293	0	0	0	0	0	0	0	0	0	0	0	0	0	0	0	0	0	0	0	0	0	0	0	0	0
k__Fungi(100);p__Basidiomycota(100);c__Agaricomycetes(100);o__Agaricales(100);f__Lyophyllaceae(100);g__Termitomyces(100);s__Termitomyces_sp_ZA_2006a_HHDFL(100);	Otu13616	0	0	0.0203293	0	0	0	0	0	0	0	0	0	0	0	0	0	0	0	0	0	0	0	0	0	0	0	0	0
k__Fungi(100);p__Basidiomycota(100);c__Agaricomycetes(100);o__Agaricales(100);f__Lyophyllaceae(100);g__Termitomyces(100);s__Termitomyces_sp_ZA_2006a_HHDFL(100);	Otu13618	0	0	0.0203293	0	0	0	0	0	0	0	0	0	0	0	0	0	0	0	0	0	0	0	0	0	0	0	0	0
k__Fungi(100);p__Basidiomycota(100);c__Agaricomycetes(100);o__Agaricales(100);f__Lyophyllaceae(100);g__Termitomyces(100);s__Termitomyces_sp_ZA_2006a_HHDFL(100);	Otu13621	0	0	0.0203293	0	0	0	0	0	0	0	0	0	0	0	0	0	0	0	0	0	0	0	0	0	0	0	0	0
k__Fungi(100);p__Basidiomycota(100);c__Agaricomycetes(100);o__Agaricales(100);f__Lyophyllaceae(100);g__Termitomyces(100);s__Termitomyces_sp_ZA_2006a_HHDFL(100);	Otu13622	0	0	0.0203293	0	0	0	0	0	0	0	0	0	0	0	0	0	0	0	0	0	0	0	0	0	0	0	0	0
k__Fungi(100);p__Basidiomycota(100);c__Agaricomycetes(100);o__Agaricales(100);f__Lyophyllaceae(100);g__Termitomyces(100);s__Termitomyces_sp_ZA_2006a_HHDFL(100);	Otu13623	0	0	0.0203293	0	0	0	0	0	0	0	0	0	0	0	0	0	0	0	0	0	0	0	0	0	0	0	0	0
k__Fungi(100);p__Basidiomycota(100);c__Agaricomycetes(100);o__Agaricales(100);f__Lyophyllaceae(100);g__Termitomyces(100);s__Termitomyces_sp_ZA_2006a_HHDFL(100);	Otu13627	0	0	0.0203293	0	0	0	0	0	0	0	0	0	0	0	0	0	0	0	0	0	0	0	0	0	0	0	0	0
k__Fungi(100);p__Basidiomycota(100);c__Agaricomycetes(100);o__Agaricales(100);f__Lyophyllaceae(100);g__Termitomyces(100);s__Termitomyces_sp_ZA_2006a_HHDFL(100);	Otu13628	0	0	0.0203293	0	0	0	0	0	0	0	0	0	0	0	0	0	0	0	0	0	0	0	0	0	0	0	0	0
k__Fungi(100);p__Basidiomycota(100);c__Agaricomycetes(100);o__Agaricales(100);f__Lyophyllaceae(100);g__Termitomyces(100);s__Termitomyces_sp_ZA_2006a_HHDFL(100);	Otu13629	0	0	0.0203293	0	0	0	0	0	0	0	0	0	0	0	0	0	0	0	0	0	0	0	0	0	0	0	0	0
k__Fungi(100);p__Basidiomycota(100);c__Agaricomycetes(100);o__Agaricales(100);f__Lyophyllaceae(100);g__Termitomyces(100);s__Termitomyces_sp_ZA_2006a_HHDFL(100);	Otu13631	0	0	0.0203293	0	0	0	0	0	0	0	0	0	0	0	0	0	0	0	0	0	0	0	0	0	0	0	0	0
k__Fungi(100);p__Basidiomycota(100);c__Agaricomycetes(100);o__Agaricales(100);f__Lyophyllaceae(100);g__Termitomyces(100);s__Termitomyces_sp_ZA_2006a_HHDFL(100);	Otu13634	0	0	0.0203293	0	0	0	0	0	0	0	0	0	0	0	0	0	0	0	0	0	0	0	0	0	0	0	0	0
k__Fungi(100);p__Basidiomycota(100);c__Agaricomycetes(100);o__Agaricales(100);f__Lyophyllaceae(100);g__Termitomyces(100);s__Termitomyces_sp_ZA_2006a_HHDFL(100);	Otu13636	0	0	0.0203293	0	0	0	0	0	0	0	0	0	0	0	0	0	0	0	0	0	0	0	0	0	0	0	0	0
k__Fungi(100);p__Basidiomycota(100);c__Agaricomycetes(100);o__Agaricales(100);f__Lyophyllaceae(100);g__Termitomyces(100);s__Termitomyces_sp_ZA_2006a_HHDFL(100);	Otu13642	0	0	0.0203293	0	0	0	0	0	0	0	0	0	0	0	0	0	0	0	0	0	0	0	0	0	0	0	0	0
k__Fungi(100);p__Basidiomycota(100);c__Agaricomycetes(100);o__Agaricales(100);f__Lyophyllaceae(100);g__Termitomyces(100);s__Termitomyces_sp_ZA_2006a_HHDFL(100);	Otu13645	0	0	0.0203293	0	0	0	0	0	0	0	0	0	0	0	0	0	0	0	0	0	0	0	0	0	0	0	0	0
k__Fungi(100);p__Basidiomycota(100);c__Agaricomycetes(100);o__Agaricales(100);f__Lyophyllaceae(100);g__Termitomyces(100);unclassified(80);	Otu01049	0	0	0	0	0	0	0	0	0	0	0	0	0	0	0	0	0	0.00410408	0.00827815	0.00431295	0.00363392	0	0	0	0	0	0	0
k__Fungi(100);p__Basidiomycota(100);c__Agaricomycetes(100);o__Agaricales(100);f__Lyophyllaceae(100);g__Termitomyces(100);s__uncultured_Termitomyces(100);	Otu01132	0	0	0	0	0	0	0	0	0	0	0	0	0.0202994	0	0	0	0	0	0	0	0	0	0	0	0	0	0	0
k__Fungi(100);p__Basidiomycota(100);c__Agaricomycetes(100);o__Agaricales(100);f__Lyophyllaceae(100);g__Termitomyces(100);s__uncultured_Termitomyces(100);	Otu01134	0	0	0	0	0	0	0	0	0	0	0	0	0.0202994	0	0	0	0	0	0	0	0	0	0	0	0	0	0	0
k__Fungi(100);p__Basidiomycota(100);c__Agaricomycetes(100);o__Agaricales(100);f__Lyophyllaceae(100);g__Termitomyces(100);s__uncultured_Termitomyces(100);	Otu01300	0	0	0	0	0	0	0	0	0	0	0	0	0.0202994	0	0	0	0	0	0	0	0	0	0	0	0	0	0	0
k__Fungi(100);p__Basidiomycota(100);c__Agaricomycetes(100);o__Trechisporales(100);f__Hydnodontaceae(100);g__Trechispora(100);s__Trechispora_sp(100);	Otu01372	0	0	0	0	0	0	0	0	0	0	0	0	0.0202994	0	0	0	0	0	0	0	0	0	0	0	0	0	0	0
k__Fungi(100);p__Basidiomycota(100);c__Agaricomycetes(100);o__Agaricales(100);f__Lyophyllaceae(100);g__Termitomyces(100);s__uncultured_Termitomyces(100);	Otu01388	0	0	0	0	0	0	0	0	0	0	0	0	0.0202994	0	0	0	0	0	0	0	0	0	0	0	0	0	0	0
k__Fungi(100);p__Basidiomycota(100);c__Agaricomycetes(100);o__Agaricales(100);f__Lyophyllaceae(100);g__Termitomyces(100);s__uncultured_Termitomyces(100);	Otu00690	0	0	0	0	0	0	0	0	0	0	0	0	0	0	0	0	0	0.00410408	0	0	0.0090848	0	0	0	0	0	0	0
k__Fungi(100);p__Basidiomycota(100);c__Agaricomycetes(100);o__Agaricales(100);f__Lyophyllaceae(100);g__Termitomyces(100);s__uncultured_Termitomyces(100);	Otu00767	0	0	0	0	0	0	0	0	0	0	0	0	0	0	0	0	0	0.00410408	0	0	0.0090848	0	0	0	0	0	0	0
k__Fungi(100);p__Basidiomycota(100);c__Agaricomycetes(100);o__Agaricales(100);f__Agaricaceae(100);g__Micropsalliota(100);s__Micropsalliota_subarginea(100);	Otu01167	0	0	0	0	0	0	0	0	0	0	0	0	0	0	0	0	0	0	0.0165563	0	0.00363392	0	0	0	0	0	0	0
k__Fungi(100);p__Basidiomycota(100);c__Agaricomycetes(100);o__Agaricales(100);f__Lyophyllaceae(100);g__Termitomyces(100);s__Termitomyces_sp_ZA_2006a_HHDFL(100);	Otu01306	0	0.00676636	0	0	0	0.00392003	0	0	0	0	0	0.00949487	0	0	0	0	0	0	0	0	0	0	0	0	0	0	0	0
k__Fungi(100);p__Basidiomycota(100);c__Agaricomycetes(100);o__Agaricales(100);f__Lyophyllaceae(100);g__Termitomyces(100);s__uncultured_Termitomyces(100);	Otu01050	0	0	0	0	0	0	0	0	0	0	0	0	0	0	0	0	0	0.00820816	0.00827815	0	0.00363392	0	0	0	0	0	0	0
k__Fungi(100);p__Basidiomycota(100);c__Agaricomycetes(100);o__Agaricales(100);f__Lyophyllaceae(100);g__Termitomyces(100);s__Termitomyces_sp_ZA_2006a_HHDFL(100);	Otu01004	0	0	0	0	0.00398804	0	0	0	0.00649498	0	0	0.00949487	0	0	0	0	0	0	0	0	0	0	0	0	0	0	0	0
k__Fungi(100);p__Basidiomycota(100);c__Agaricomycetes(100);o__Agaricales(100);f__Lyophyllaceae(100);g__Termitomyces(100);s__Termitomyces_sp_ZA_2006a_HHDFL(100);	Otu01994	0	0	0	0.00865951	0	0	0	0.0113173	0	0	0	0	0	0	0	0	0	0	0	0	0	0	0	0	0	0	0	0
k__Fungi(100);p__Basidiomycota(100);c__Agaricomycetes(100);o__Agaricales(100);f__Lyophyllaceae(100);g__Termitomyces(100);s__Termitomyces_sp_ZA_2006a_HHDFL(100);	Otu01995	0	0	0	0.00865951	0	0	0	0.0113173	0	0	0	0	0	0	0	0	0	0	0	0	0	0	0	0	0	0	0	0
k__Fungi(100);p__Basidiomycota(100);c__Agaricomycetes(100);o__Agaricales(100);f__Lyophyllaceae(100);g__Termitomyces(100);s__Termitomyces_sp_ZA_2006a_HHDFL(100);	Otu02071	0	0	0	0.00865951	0	0	0	0.0113173	0	0	0	0	0	0	0	0	0	0	0	0	0	0	0	0	0	0	0	0
k__Fungi(100);p__Basidiomycota(100);c__Agaricomycetes(100);o__Agaricales(100);f__Lyophyllaceae(100);g__Termitomyces(100);s__Termitomyces_sp_ZA_2006a_HHDFL(100);	Otu02516	0	0	0	0.00865951	0	0	0	0.0113173	0	0	0	0	0	0	0	0	0	0	0	0	0	0	0	0	0	0	0	0
k__Fungi(100);p__Basidiomycota(100);c__Agaricomycetes(100);o__Agaricales(100);f__Lyophyllaceae(100);g__Termitomyces(100);s__Termitomyces_sp_ZA_2006a_HHDFL(100);	Otu02803	0	0	0	0.00865951	0	0	0	0.0113173	0	0	0	0	0	0	0	0	0	0	0	0	0	0	0	0	0	0	0	0
k__Fungi(100);p__Basidiomycota(100);c__Agaricomycetes(100);o__Agaricales(100);f__Lyophyllaceae(100);g__Termitomyces(100);s__Termitomyces_sp_ZA_2006a_HHDFL(100);	Otu02837	0	0	0	0.00865951	0	0	0	0.0113173	0	0	0	0	0	0	0	0	0	0	0	0	0	0	0	0	0	0	0	0
k__Fungi(100);p__Basidiomycota(100);c__Agaricomycetes(100);o__Agaricales(100);f__Lyophyllaceae(100);g__Termitomyces(100);s__Termitomyces_sp_ZA_2006a_HHDFL(100);	Otu02873	0	0	0	0.00865951	0	0	0	0.0113173	0	0	0	0	0	0	0	0	0	0	0	0	0	0	0	0	0	0	0	0
k__Fungi(100);p__Basidiomycota(100);c__Agaricomycetes(100);o__Agaricales(100);f__Lyophyllaceae(100);g__Termitomyces(100);s__Termitomyces_sp_ZA_2006a_HHDFL(100);	Otu02875	0	0	0	0.00865951	0	0	0	0.0113173	0	0	0	0	0	0	0	0	0	0	0	0	0	0	0	0	0	0	0	0
k__Fungi(100);p__Basidiomycota(100);c__Agaricomycetes(100);o__Agaricales(100);f__Lyophyllaceae(100);g__Termitomyces(100);s__Termitomyces_sp_ZA_2006a_HHDFL(100);	Otu02988	0	0	0	0.00865951	0	0	0	0.0113173	0	0	0	0	0	0	0	0	0	0	0	0	0	0	0	0	0	0	0	0
k__Fungi(100);p__Basidiomycota(100);c__Agaricomycetes(100);o__Agaricales(100);f__Lyophyllaceae(100);g__Termitomyces(100);s__Termitomyces_sp_ZA_2006a_HHDFL(100);	Otu03155	0	0	0	0.00865951	0	0	0	0.0113173	0	0	0	0	0	0	0	0	0	0	0	0	0	0	0	0	0	0	0	0
k__Fungi(100);p__Basidiomycota(100);c__Agaricomycetes(100);o__Agaricales(100);f__Lyophyllaceae(100);g__Termitomyces(100);s__Termitomyces_sp_ZA_2006a_HHDFL(100);	Otu03160	0	0	0	0.00865951	0	0	0	0.0113173	0	0	0	0	0	0	0	0	0	0	0	0	0	0	0	0	0	0	0	0
k__Fungi(100);p__Basidiomycota(100);c__Agaricomycetes(100);o__Agaricales(100);f__Lyophyllaceae(100);g__Termitomyces(100);s__Termitomyces_sp_ZA_2006a_HHDFL(100);	Otu03217	0	0	0	0.00865951	0	0	0	0.0113173	0	0	0	0	0	0	0	0	0	0	0	0	0	0	0	0	0	0	0	0
k__Fungi(100);p__Basidiomycota(100);c__Agaricomycetes(100);o__Agaricales(100);f__Lyophyllaceae(100);g__Termitomyces(100);s__Termitomyces_sp_ZA_2006a_HHDFL(100);	Otu01336	0	0.00676636	0	0	0.00398804	0	0	0	0	0.00445931	0	0.00474744	0	0	0	0	0	0	0	0	0	0	0	0	0	0	0	0
k__Fungi(100);p__Basidiomycota(100);c__Agaricomycetes(100);o__Agaricales(100);f__Lyophyllaceae(100);g__Termitomyces(100);s__uncultured_Termitomyces(100);	Otu00892	0	0	0	0	0	0	0	0	0	0	0	0	0	0.0199402	0	0	0	0	0	0	0	0	0	0	0	0	0	0
k__Fungi(100);p__Basidiomycota(100);c__Agaricomycetes(100);o__Agaricales(100);f__Lyophyllaceae(100);g__Termitomyces(100);s__uncultured_Termitomyces(100);	Otu00934	0	0	0	0	0	0	0	0	0	0	0	0	0	0.0199402	0	0	0	0	0	0	0	0	0	0	0	0	0	0
k__Fungi(100);p__Basidiomycota(100);c__Agaricomycetes(100);o__Agaricales(100);f__Lyophyllaceae(100);g__Termitomyces(100);s__uncultured_Termitomyces(100);	Otu00954	0	0	0	0	0	0	0	0	0	0	0	0	0	0.0199402	0	0	0	0	0	0	0	0	0	0	0	0	0	0
k__Fungi(100);p__Basidiomycota(100);c__Agaricomycetes(100);o__Agaricales(100);f__Lyophyllaceae(100);g__Termitomyces(100);s__uncultured_Termitomyces(100);	Otu00973	0	0	0	0	0	0	0	0	0	0	0	0	0	0.0199402	0	0	0	0	0	0	0	0	0	0	0	0	0	0
k__Fungi(100);p__Basidiomycota(100);c__Agaricomycetes(100);o__Agaricales(100);f__Lyophyllaceae(100);g__Termitomyces(100);s__uncultured_Termitomyces(100);	Otu01014	0	0	0	0	0	0	0	0	0	0	0	0	0	0.0199402	0	0	0	0	0	0	0	0	0	0	0	0	0	0
k__Fungi(100);p__Basidiomycota(100);c__Agaricomycetes(100);o__Agaricales(100);f__Lyophyllaceae(100);g__Termitomyces(100);s__uncultured_Termitomyces(100);	Otu01051	0	0	0	0	0	0	0	0	0	0	0	0	0	0.0199402	0	0	0	0	0	0	0	0	0	0	0	0	0	0
k__Fungi(100);p__Basidiomycota(100);c__Agaricomycetes(100);o__Agaricales(100);f__Lyophyllaceae(100);g__Termitomyces(100);s__Termitomyces_sp_ZA_2006a_HHDFL(100);	Otu01398	0.00596552	0.00676636	0	0	0	0	0	0	0.00324749	0	0.0039265	0	0	0	0	0	0	0	0	0	0	0	0	0	0	0	0	0
k__Fungi(100);p__Basidiomycota(100);c__Agaricomycetes(100);o__Agaricales(100);f__Lyophyllaceae(100);g__Termitomyces(100);s__Termitomyces_sp_ZA_2006a_HHDFL(100);	Otu01203	0	0.00676636	0	0	0	0.00392003	0.00441501	0	0	0	0	0.00474744	0	0	0	0	0	0	0	0	0	0	0	0	0	0	0	0
k__Fungi(100);p__Basidiomycota(100);c__Agaricomycetes(100);o__Agaricales(100);f__Lyophyllaceae(100);g__Termitomyces(100);s__Termitomyces_sp_ZA_2006a_HHDFL(100);	Otu01115	0.011931	0	0	0	0.00398804	0.00392003	0	0	0	0	0	0	0	0	0	0	0	0	0	0	0	0	0	0	0	0	0	0
k__Fungi(100);p__Basidiomycota(100);c__Agaricomycetes(100);o__Agaricales(100);unclassified(100);unclassified(100);unclassified(100);	Otu01097	0	0	0	0	0	0	0	0	0	0	0	0	0	0	0	0	0	0	0	0	0	0	0.00816593	0.00929714	0.00234346	0	0	0
k__Fungi(100);p__Basidiomycota(100);c__Agaricomycetes(100);o__Agaricales(100);f__Lyophyllaceae(100);g__Termitomyces(100);s__uncultured_Termitomyces(100);	Otu01029	0	0	0	0	0	0	0	0	0	0	0	0	0.00507485	0.0119641	0.00272279	0	0	0	0	0	0	0	0	0	0	0	0	0
k__Fungi(100);p__Basidiomycota(100);c__Agaricomycetes(100);o__Agaricales(100);unclassified(100);unclassified(100);unclassified(100);	Otu00980	0	0	0	0	0	0	0	0	0	0	0	0	0	0	0	0	0	0	0	0	0	0.004561	0.00816593	0	0.00703037	0	0	0
k__Fungi(100);p__Basidiomycota(100);c__Agaricomycetes(100);o__Agaricales(100);f__Lyophyllaceae(100);g__Termitomyces(100);unclassified(100);	Otu01013	0	0	0	0	0	0	0	0	0	0	0	0	0	0	0	0	0	0	0	0	0	0.004561	0.00816593	0	0.00703037	0	0	0
k__Fungi(100);p__Basidiomycota(100);c__Agaricomycetes(100);o__Agaricales(100);unclassified(100);unclassified(100);unclassified(100);	Otu01154	0	0	0	0	0	0	0	0	0	0	0	0	0	0	0	0	0	0	0	0	0	0.004561	0.00816593	0.00464857	0.00234346	0	0	0
k__Fungi(100);p__Basidiomycota(100);c__Agaricomycetes(100);o__Agaricales(100);unclassified(100);unclassified(100);unclassified(100);	Otu01179	0	0	0	0	0	0	0	0	0	0	0	0	0	0	0	0	0	0	0	0	0	0.004561	0.00816593	0.00464857	0.00234346	0	0	0
k__Fungi(100);p__Basidiomycota(100);c__Agaricomycetes(100);o__Agaricales(100);f__Lyophyllaceae(100);g__Termitomyces(100);s__Termitomyces_sp_ZA_2006a_HHDFL(100);	Otu01716	0	0	0	0	0	0.00392003	0.00441501	0.0113173	0	0	0	0	0	0	0	0	0	0	0	0	0	0	0	0	0	0	0	0
k__Fungi(100);p__Basidiomycota(100);c__Agaricomycetes(100);o__Agaricales(100);f__Lyophyllaceae(100);g__Termitomyces(100);s__uncultured_Termitomyces(100);	Otu00868	0	0	0	0	0	0	0	0	0	0	0	0	0	0	0	0	0	0.00410408	0.00827815	0	0.00726784	0	0	0	0	0	0	0
k__Fungi(100);p__Basidiomycota(100);c__Agaricomycetes(100);o__Agaricales(100);f__Lyophyllaceae(100);g__Termitomyces(100);s__Termitomyces_sp_ZA_2006a_HHDFL(100);	Otu00891	0	0	0	0	0	0	0	0	0	0	0.0196325	0	0	0	0	0	0	0	0	0	0	0	0	0	0	0	0	0
k__Fungi(100);p__Basidiomycota(100);c__Agaricomycetes(100);o__Agaricales(100);f__Lyophyllaceae(100);g__Termitomyces(100);s__Termitomyces_sp_ZA_2006a_HHDFL(100);	Otu00910	0	0	0	0	0	0	0	0	0	0	0.0196325	0	0	0	0	0	0	0	0	0	0	0	0	0	0	0	0	0
k__Fungi(100);p__Basidiomycota(100);c__Agaricomycetes(100);o__Agaricales(100);f__Lyophyllaceae(100);g__Termitomyces(100);s__Termitomyces_sp_ZA_2006a_HHDFL(100);	Otu00915	0	0	0	0	0	0	0	0	0	0	0.0196325	0	0	0	0	0	0	0	0	0	0	0	0	0	0	0	0	0
k__Fungi(100);p__Basidiomycota(100);c__Agaricomycetes(100);o__Agaricales(100);f__Lyophyllaceae(100);g__Termitomyces(100);s__Termitomyces_sp_ZA_2006a_HHDFL(100);	Otu00925	0	0	0	0	0	0	0	0	0	0	0.0196325	0	0	0	0	0	0	0	0	0	0	0	0	0	0	0	0	0
k__Fungi(100);p__Basidiomycota(100);c__Agaricomycetes(100);o__Agaricales(100);f__Lyophyllaceae(100);g__Termitomyces(100);s__Termitomyces_sp_ZA_2006a_HHDFL(100);	Otu00945	0	0	0	0	0	0	0	0	0	0	0.0196325	0	0	0	0	0	0	0	0	0	0	0	0	0	0	0	0	0
k__Fungi(100);p__Basidiomycota(100);c__Agaricomycetes(100);o__Agaricales(100);f__Lyophyllaceae(100);g__Termitomyces(100);s__Termitomyces_sp_ZA_2006a_HHDFL(100);	Otu00949	0	0	0	0	0	0	0	0	0	0	0.0196325	0	0	0	0	0	0	0	0	0	0	0	0	0	0	0	0	0
k__Fungi(100);p__Basidiomycota(100);c__Agaricomycetes(100);o__Agaricales(100);f__Lyophyllaceae(100);g__Termitomyces(100);s__Termitomyces_sp_ZA_2006a_HHDFL(100);	Otu00952	0	0	0	0	0	0	0	0	0	0	0.0196325	0	0	0	0	0	0	0	0	0	0	0	0	0	0	0	0	0
k__Fungi(100);p__Basidiomycota(100);c__Agaricomycetes(100);o__Agaricales(100);f__Lyophyllaceae(100);g__Termitomyces(100);s__Termitomyces_sp_ZA_2006a_HHDFL(100);	Otu00953	0	0	0	0	0	0	0	0	0	0	0.0196325	0	0	0	0	0	0	0	0	0	0	0	0	0	0	0	0	0
k__Fungi(100);p__Basidiomycota(100);c__Agaricomycetes(100);o__Agaricales(100);f__Lyophyllaceae(100);g__Termitomyces(100);s__Termitomyces_sp_ZA_2006a_HHDFL(100);	Otu00955	0	0	0	0	0	0	0	0	0	0	0.0196325	0	0	0	0	0	0	0	0	0	0	0	0	0	0	0	0	0
k__Fungi(100);p__Basidiomycota(100);c__Agaricomycetes(100);o__Agaricales(100);f__Lyophyllaceae(100);g__Termitomyces(100);s__Termitomyces_sp_ZA_2006a_HHDFL(100);	Otu00969	0	0	0	0	0	0	0	0	0	0	0.0196325	0	0	0	0	0	0	0	0	0	0	0	0	0	0	0	0	0
k__Fungi(100);p__Basidiomycota(100);c__Agaricomycetes(100);o__Agaricales(100);f__Lyophyllaceae(100);g__Termitomyces(100);s__Termitomyces_sp_ZA_2006a_HHDFL(100);	Otu00976	0	0	0	0	0	0	0	0	0	0	0.0196325	0	0	0	0	0	0	0	0	0	0	0	0	0	0	0	0	0
k__Fungi(100);p__Basidiomycota(100);c__Agaricomycetes(100);o__Agaricales(100);f__Lyophyllaceae(100);g__Termitomyces(100);s__Termitomyces_sp_ZA_2006a_HHDFL(100);	Otu00984	0	0	0	0	0	0	0	0	0	0	0.0196325	0	0	0	0	0	0	0	0	0	0	0	0	0	0	0	0	0
k__Fungi(100);p__Basidiomycota(100);c__Agaricomycetes(100);o__Agaricales(100);f__Lyophyllaceae(100);g__Termitomyces(100);s__Termitomyces_sp_ZA_2006a_HHDFL(100);	Otu00990	0	0	0	0	0	0	0	0	0	0	0.0196325	0	0	0	0	0	0	0	0	0	0	0	0	0	0	0	0	0
k__Fungi(100);p__Basidiomycota(100);c__Agaricomycetes(100);o__Agaricales(100);f__Lyophyllaceae(100);g__Termitomyces(100);s__Termitomyces_sp_ZA_2006a_HHDFL(100);	Otu00994	0	0	0	0	0	0	0	0	0	0	0.0196325	0	0	0	0	0	0	0	0	0	0	0	0	0	0	0	0	0
k__Fungi(100);p__Basidiomycota(100);c__Agaricomycetes(100);o__Agaricales(100);f__Lyophyllaceae(100);g__Termitomyces(100);s__Termitomyces_sp_ZA_2006a_HHDFL(100);	Otu01033	0	0	0	0	0	0	0	0	0	0	0.0196325	0	0	0	0	0	0	0	0	0	0	0	0	0	0	0	0	0
k__Fungi(100);p__Basidiomycota(100);c__Agaricomycetes(100);o__Agaricales(100);f__Lyophyllaceae(100);g__Termitomyces(100);s__Termitomyces_sp_ZA_2006a_HHDFL(100);	Otu01035	0	0	0	0	0	0	0	0	0	0	0.0196325	0	0	0	0	0	0	0	0	0	0	0	0	0	0	0	0	0
k__Fungi(100);p__Basidiomycota(100);c__Agaricomycetes(100);o__Agaricales(100);f__Lyophyllaceae(100);g__Termitomyces(100);s__Termitomyces_sp_ZA_2006a_HHDFL(100);	Otu01042	0	0	0	0	0	0	0	0	0	0	0.0196325	0	0	0	0	0	0	0	0	0	0	0	0	0	0	0	0	0
k__Fungi(100);p__Basidiomycota(100);c__Agaricomycetes(100);o__Agaricales(100);unclassified(100);unclassified(100);unclassified(100);	Otu01067	0	0	0	0	0	0	0	0	0	0	0	0	0	0	0	0	0	0	0	0	0	0.00912201	0.00816593	0	0.00234346	0	0	0
k__Fungi(100);p__Basidiomycota(100);c__Agaricomycetes(100);o__Agaricales(100);f__Lyophyllaceae(100);g__Termitomyces(100);unclassified(100);	Otu01140	0	0	0	0	0	0	0	0	0	0	0	0	0	0	0	0	0	0	0	0	0	0.00912201	0.00816593	0	0.00234346	0	0	0
k__Fungi(100);p__Basidiomycota(100);c__Agaricomycetes(100);o__Agaricales(100);f__Lyophyllaceae(100);g__Termitomyces(100);s__Termitomyces_sp_ZA_2006a_HHDFL(100);	Otu00987	0	0	0	0	0	0.0196002	0	0	0	0	0	0	0	0	0	0	0	0	0	0	0	0	0	0	0	0	0	0
k__Fungi(100);p__Basidiomycota(100);c__Agaricomycetes(100);o__Agaricales(100);f__Lyophyllaceae(100);g__Termitomyces(100);s__Termitomyces_sp_ZA_2006a_HHDFL(100);	Otu01024	0	0	0	0	0	0.0196002	0	0	0	0	0	0	0	0	0	0	0	0	0	0	0	0	0	0	0	0	0	0
k__Fungi(100);p__Basidiomycota(100);c__Agaricomycetes(100);o__Agaricales(100);f__Lyophyllaceae(100);g__Termitomyces(100);s__Termitomyces_sp_ZA_2006a_HHDFL(100);	Otu01052	0	0	0	0	0	0.0196002	0	0	0	0	0	0	0	0	0	0	0	0	0	0	0	0	0	0	0	0	0	0
k__Fungi(100);p__Basidiomycota(100);c__Agaricomycetes(100);o__Agaricales(100);f__Lyophyllaceae(100);g__Termitomyces(100);s__uncultured_Termitomyces(100);	Otu00742	0	0	0	0	0	0	0	0	0	0	0	0	0	0	0	0	0	0.0123122	0	0	0.00726784	0	0	0	0	0	0	0
k__Fungi(100);p__Basidiomycota(100);c__Agaricomycetes(100);o__Agaricales(100);f__Lyophyllaceae(100);g__Termitomyces(100);s__uncultured_Termitomyces(100);	Otu00754	0	0	0	0	0	0	0	0	0	0	0	0	0	0	0	0	0	0.0123122	0	0	0.00726784	0	0	0	0	0	0	0
k__Fungi(100);p__Basidiomycota(100);c__Agaricomycetes(100);o__Agaricales(100);f__Lyophyllaceae(100);g__Termitomyces(100);s__Termitomyces_sp_ZA_2006a_HHDFL(100);	Otu01870	0.00596552	0.0135327	0	0	0	0	0	0	0	0	0	0	0	0	0	0	0	0	0	0	0	0	0	0	0	0	0	0
k__Fungi(100);p__Basidiomycota(100);c__Agaricomycetes(100);o__Agaricales(100);f__Lyophyllaceae(100);g__Termitomyces(100);s__uncultured_Termitomyces(67);	Otu01555	0	0	0	0	0	0	0	0	0	0	0	0	0	0	0	0	0	0.00410408	0.00827815	0	0	0	0	0	0	0	0	0
k__Fungi(100);p__Basidiomycota(100);c__Agaricomycetes(100);o__Agaricales(100);f__Lyophyllaceae(100);g__Termitomyces(100);s__uncultured_Termitomyces(67);	Otu01969	0	0	0	0	0	0	0	0	0	0	0	0	0	0	0	0	0	0.00410408	0.00827815	0	0	0	0	0	0	0	0	0
k__Fungi(100);p__Basidiomycota(100);c__Agaricomycetes(100);o__Agaricales(100);f__Lyophyllaceae(100);g__Termitomyces(100);s__uncultured_Termitomyces(100);	Otu01379	0	0	0	0	0	0	0	0	0	0	0	0	0	0	0	0	0	0.0123122	0	0	0	0	0	0	0	0	0	0
k__Fungi(100);p__Basidiomycota(100);c__Agaricomycetes(100);o__Agaricales(100);f__Lyophyllaceae(100);g__Termitomyces(100);s__Termitomyces_sp_ZA_2006a_HHDFL(100);	Otu01374	0.00596552	0.00676636	0	0	0	0	0	0	0.00649498	0	0	0	0	0	0	0	0	0	0	0	0	0	0	0	0	0	0	0
k__Fungi(100);p__Basidiomycota(100);c__Agaricomycetes(100);o__Agaricales(100);f__Lyophyllaceae(100);g__Termitomyces(100);s__Termitomyces_sp_ZA_2006a_HHDFL(100);	Otu01287	0.00596552	0	0	0	0.00398804	0	0	0	0	0.00445931	0	0.00474744	0	0	0	0	0	0	0	0	0	0	0	0	0	0	0	0
k__Fungi(100);p__Basidiomycota(100);c__Agaricomycetes(100);o__Agaricales(100);f__Lyophyllaceae(100);g__Termitomyces(100);s__Termitomyces_sp_ZA_2006a_HHDFL(100);	Otu01319	0.00596552	0	0	0	0.00398804	0	0	0	0	0.00445931	0	0.00474744	0	0	0	0	0	0	0	0	0	0	0	0	0	0	0	0
k__Fungi(100);p__Basidiomycota(100);c__Agaricomycetes(100);o__Agaricales(100);f__Lyophyllaceae(100);g__Termitomyces(100);s__uncultured_Termitomyces(100);	Otu00967	0	0	0	0	0	0	0	0	0	0	0	0	0	0	0	0	0	0	0	0.0172518	0.00181696	0	0	0	0	0	0	0
k__Fungi(100);p__Basidiomycota(100);c__Tremellomycetes(100);o__Tremellales(100);f__Tremellales_family_Incertae_sedis(100);g__Auriculibuller(100);unclassified(100);	Otu01158	0	0	0	0	0	0	0	0	0	0	0	0.0189897	0	0	0	0	0	0	0	0	0	0	0	0	0	0	0	0
k__Fungi(100);p__Basidiomycota(100);c__Agaricomycetes(100);o__Agaricales(100);f__Lyophyllaceae(100);g__Termitomyces(100);s__Termitomyces_sp_ZA_2006a_HHDFL(100);	Otu00944	0	0	0	0	0	0	0	0	0.00324749	0	0.015706	0	0	0	0	0	0	0	0	0	0	0	0	0	0	0	0	0
k__Fungi(100);p__Basidiomycota(100);c__Agaricomycetes(100);o__Agaricales(100);f__Lyophyllaceae(100);g__Termitomyces(100);s__uncultured_Termitomyces(100);	Otu01278	0	0	0	0	0	0	0	0	0	0	0	0	0	0	0	0	0	0	0.00827815	0	0.00363392	0	0	0	0	0	0	0
k__Fungi(100);p__Basidiomycota(100);c__Agaricomycetes(100);o__Agaricales(100);f__Lyophyllaceae(100);g__Termitomyces(100);s__Termitomyces_sp_ZA_2006a_HHDFL(100);	Otu01183	0.00596552	0	0	0	0.00398804	0	0	0	0	0.00891862	0	0	0	0	0	0	0	0	0	0	0	0	0	0	0	0	0	0
k__Fungi(100);p__Basidiomycota(100);c__Agaricomycetes(100);o__Agaricales(100);f__Lyophyllaceae(100);g__Termitomyces(100);s__Termitomyces_sp_ZA_2006a_HHDFL(100);	Otu01229	0.00596552	0	0	0	0.00398804	0	0	0	0	0.00891862	0	0	0	0	0	0	0	0	0	0	0	0	0	0	0	0	0	0
k__Fungi(100);p__Basidiomycota(100);c__Agaricomycetes(100);o__Agaricales(100);f__Lyophyllaceae(100);g__Termitomyces(100);s__uncultured_Termitomyces(100);	Otu00838	0	0	0	0	0	0	0	0	0	0	0	0	0	0.00797607	0.0108912	0	0	0	0	0	0	0	0	0	0	0	0	0
k__Fungi(100);p__Basidiomycota(100);c__Agaricomycetes(100);o__Agaricales(100);f__Lyophyllaceae(100);g__Termitomyces(100);s__uncultured_Termitomyces(100);	Otu00848	0	0	0	0	0	0	0	0	0	0	0	0	0	0.00797607	0.0108912	0	0	0	0	0	0	0	0	0	0	0	0	0
k__Fungi(100);p__Basidiomycota(100);c__Agaricomycetes(100);o__Agaricales(100);f__Lyophyllaceae(100);g__Termitomyces(100);s__uncultured_Termitomyces(80);	Otu00992	0	0	0	0	0	0	0	0	0	0	0	0	0	0	0	0	0	0.00820816	0	0	0.00363392	0	0	0	0	0	0	0
k__Fungi(100);p__Basidiomycota(100);c__Agaricomycetes(100);o__Agaricales(100);f__Lyophyllaceae(100);g__Termitomyces(100);s__Termitomyces_sp_ZA_2006a_HHDFL(100);	Otu01643	0.011931	0.00676636	0	0	0	0	0	0	0	0	0	0	0	0	0	0	0	0	0	0	0	0	0	0	0	0	0	0
k__Fungi(100);p__Basidiomycota(100);c__Agaricomycetes(100);o__Agaricales(100);f__Lyophyllaceae(100);g__Termitomyces(100);s__Termitomyces_sp_ZA_2006a_HHDFL(100);	Otu01809	0.011931	0.00676636	0	0	0	0	0	0	0	0	0	0	0	0	0	0	0	0	0	0	0	0	0	0	0	0	0	0
k__Fungi(100);p__Basidiomycota(100);c__Agaricomycetes(100);o__Agaricales(100);unclassified(100);unclassified(100);unclassified(100);	Otu01484	0	0	0	0	0	0	0	0	0	0	0	0	0	0	0	0	0	0	0	0	0	0	0.0163319	0	0.00234346	0	0	0
k__Fungi(100);p__Basidiomycota(100);c__Agaricomycetes(100);o__Agaricales(100);unclassified(100);unclassified(100);unclassified(100);	Otu01565	0	0	0	0	0	0	0	0	0	0	0	0	0	0	0	0	0	0	0	0	0	0	0.0163319	0	0.00234346	0	0	0
k__Fungi(100);p__Basidiomycota(100);c__Agaricomycetes(100);o__Agaricales(100);unclassified(100);unclassified(100);unclassified(100);	Otu01569	0	0	0	0	0	0	0	0	0	0	0	0	0	0	0	0	0	0	0	0	0	0	0.0163319	0	0.00234346	0	0	0
k__Fungi(100);p__Basidiomycota(100);c__Agaricomycetes(100);o__Agaricales(100);f__Lyophyllaceae(100);g__Termitomyces(100);unclassified(100);	Otu01570	0	0	0	0	0	0	0	0	0	0	0	0	0	0	0	0	0	0	0	0	0	0	0.0163319	0	0.00234346	0	0	0
k__Fungi(100);p__Basidiomycota(100);c__Agaricomycetes(100);o__Agaricales(100);f__Lyophyllaceae(100);g__Termitomyces(100);unclassified(100);	Otu01594	0	0	0	0	0	0	0	0	0	0	0	0	0	0	0	0	0	0	0	0	0	0	0.0163319	0	0.00234346	0	0	0
k__Fungi(100);p__Basidiomycota(100);c__Agaricomycetes(100);o__Agaricales(100);f__Lyophyllaceae(100);g__Termitomyces(100);unclassified(100);	Otu01606	0	0	0	0	0	0	0	0	0	0	0	0	0	0	0	0	0	0	0	0	0	0	0.0163319	0	0.00234346	0	0	0
k__Fungi(100);p__Basidiomycota(100);c__Agaricomycetes(100);o__Agaricales(100);f__Lyophyllaceae(100);g__Termitomyces(100);unclassified(100);	Otu01612	0	0	0	0	0	0	0	0	0	0	0	0	0	0	0	0	0	0	0	0	0	0	0.0163319	0	0.00234346	0	0	0
k__Fungi(100);p__Basidiomycota(100);c__Agaricomycetes(100);o__Agaricales(100);f__Lyophyllaceae(100);g__Termitomyces(100);unclassified(100);	Otu01888	0	0	0	0	0	0	0	0	0	0	0	0	0	0	0	0	0	0	0	0	0	0	0.0163319	0	0.00234346	0	0	0
k__Fungi(100);p__Basidiomycota(100);c__Agaricomycetes(100);o__Agaricales(100);f__Lyophyllaceae(100);g__Termitomyces(100);s__uncultured_Termitomyces(100);	Otu01034	0	0	0	0	0	0	0	0	0	0	0	0	0	0.0159521	0.00272279	0	0	0	0	0	0	0	0	0	0	0	0	0
k__Fungi(100);p__Basidiomycota(100);c__Agaricomycetes(100);o__Agaricales(100);f__Lyophyllaceae(100);g__Termitomyces(100);s__uncultured_Termitomyces(100);	Otu01054	0	0	0	0	0	0	0	0	0	0	0	0	0	0.0159521	0.00272279	0	0	0	0	0	0	0	0	0	0	0	0	0
k__Fungi(100);p__Ascomycota(100);c__Dothideomycetes(100);o__Capnodiales(100);f__Davidiellaceae(100);unclassified(100);unclassified(100);	Otu00824	0	0	0	0	0	0	0	0	0	0	0	0	0	0	0	0	0	0	0	0	0	0	0	0	0	0	0.0040793	0.0145777
k__Fungi(100);p__Basidiomycota(100);c__Agaricomycetes(100);o__Agaricales(100);unclassified(100);unclassified(100);unclassified(100);	Otu00773	0	0	0	0	0	0	0	0	0	0	0	0	0	0	0	0	0	0	0	0	0	0.004561	0	0	0.0140607	0	0	0
k__Fungi(100);p__Basidiomycota(100);c__Agaricomycetes(100);o__Agaricales(100);f__Lyophyllaceae(100);g__Termitomyces(100);s__Termitomyces_sp_ZA_2006a_HHDFL(100);	Otu01341	0.00596552	0	0	0	0.00398804	0.00392003	0	0	0	0	0	0.00474744	0	0	0	0	0	0	0	0	0	0	0	0	0	0	0	0
k__Fungi(100);p__Basidiomycota(100);c__Agaricomycetes(100);o__Agaricales(100);f__Lyophyllaceae(100);g__Termitomyces(100);s__Termitomyces_sp_ZA_2006a_HHDFL(100);	Otu01758	0.00596552	0	0	0.00865951	0.00398804	0	0	0	0	0	0	0	0	0	0	0	0	0	0	0	0	0	0	0	0	0	0	0
k__Fungi(100);p__Basidiomycota(100);c__Agaricomycetes(100);o__Agaricales(100);unclassified(100);unclassified(100);unclassified(100);	Otu00813	0	0	0	0	0	0	0	0	0	0	0	0	0	0	0	0	0	0	0	0	0	0.004561	0	0.00464857	0.00937383	0	0	0
k__Fungi(100);p__Basidiomycota(100);c__Agaricomycetes(100);o__Agaricales(100);f__Lyophyllaceae(100);g__Termitomyces(100);unclassified(100);	Otu00816	0	0	0	0	0	0	0	0	0	0	0	0	0	0	0	0	0	0	0	0	0	0.004561	0	0.00464857	0.00937383	0	0	0
k__Fungi(100);p__Basidiomycota(100);c__Agaricomycetes(100);o__Agaricales(100);f__Lyophyllaceae(100);g__Termitomyces(100);s__Termitomyces_sp_ZA_2006a_HHDFL(100);	Otu01138	0	0.00676636	0	0	0	0	0	0	0	0	0.0117795	0	0	0	0	0	0	0	0	0	0	0	0	0	0	0	0	0
k__Fungi(100);p__Basidiomycota(100);c__Agaricomycetes(100);o__Agaricales(100);unclassified(100);unclassified(100);unclassified(100);	Otu00916	0	0	0	0	0	0	0	0	0	0	0	0	0	0	0	0	0	0	0	0	0	0.004561	0	0.00929714	0.00468691	0	0	0
k__Fungi(100);p__Basidiomycota(100);c__Agaricomycetes(100);o__Agaricales(100);f__Lyophyllaceae(100);g__Termitomyces(100);s__uncultured_Termitomyces(100);	Otu01193	0	0	0	0	0	0	0	0	0	0	0	0	0	0	0	0	0	0.00410408	0.00827815	0.00431295	0.00181696	0	0	0	0	0	0	0
k__Fungi(100);p__Basidiomycota(100);c__Agaricomycetes(100);o__Agaricales(100);f__Lyophyllaceae(100);g__Termitomyces(100);unclassified(100);	Otu01128	0	0	0	0	0	0	0	0	0	0	0	0	0	0	0	0	0	0	0	0	0	0.004561	0	0.0139457	0	0	0	0
k__Fungi(100);p__Basidiomycota(100);c__Agaricomycetes(100);o__Agaricales(100);unclassified(100);unclassified(100);unclassified(100);	Otu01168	0	0	0	0	0	0	0	0	0	0	0	0	0	0	0	0	0	0	0	0	0	0.004561	0	0.0139457	0	0	0	0
k__Fungi(100);p__Basidiomycota(100);c__Agaricomycetes(100);o__Agaricales(100);f__Lyophyllaceae(100);g__Termitomyces(100);unclassified(100);	Otu01326	0	0	0	0	0	0	0	0	0	0	0	0	0	0	0	0	0	0	0	0	0	0.004561	0	0.0139457	0	0	0	0
k__Fungi(100);p__Basidiomycota(100);c__Agaricomycetes(100);o__Agaricales(100);f__Lyophyllaceae(100);g__Termitomyces(100);s__uncultured_Termitomyces(100);	Otu01053	0	0	0	0	0	0	0	0	0	0	0	0	0.00507485	0.00797607	0.00544558	0	0	0	0	0	0	0	0	0	0	0	0	0
k__Fungi(100);p__Basidiomycota(100);c__Agaricomycetes(100);o__Agaricales(100);unclassified(100);unclassified(100);unclassified(100);	Otu00808	0	0	0	0	0	0	0	0	0	0	0	0	0	0	0	0	0	0	0	0	0	0.00912201	0	0	0.00937383	0	0	0
k__Fungi(100);p__Basidiomycota(100);c__Agaricomycetes(100);o__Agaricales(100);f__Lyophyllaceae(100);g__Termitomyces(100);s__uncultured_Termitomyces(100);	Otu00928	0	0	0	0	0	0	0	0	0	0	0	0	0	0	0	0	0	0.0123122	0	0.00431295	0.00181696	0	0	0	0	0	0	0
k__Fungi(100);p__Basidiomycota(100);c__Agaricomycetes(100);o__Agaricales(100);f__Lyophyllaceae(100);g__Termitomyces(100);s__Termitomyces_sp_ZA_2006a_HHDFL(100);	Otu01274	0.011931	0	0	0	0	0	0	0	0.00649498	0	0	0	0	0	0	0	0	0	0	0	0	0	0	0	0	0	0	0
k__Fungi(100);p__Basidiomycota(100);c__Agaricomycetes(100);o__Agaricales(100);f__Lyophyllaceae(100);g__Termitomyces(100);unclassified(100);	Otu01090	0	0	0	0	0	0	0	0	0	0	0	0	0	0	0	0	0	0	0	0	0	0.00912201	0	0.00929714	0	0	0	0
k__Fungi(100);p__Basidiomycota(100);c__Agaricomycetes(100);o__Agaricales(100);f__Lyophyllaceae(100);g__Termitomyces(100);unclassified(100);	Otu01107	0	0	0	0	0	0	0	0	0	0	0	0	0	0	0	0	0	0	0	0	0	0.00912201	0	0.00929714	0	0	0	0
k__Fungi(100);p__Basidiomycota(100);c__Agaricomycetes(100);o__Agaricales(100);f__Lyophyllaceae(100);g__Termitomyces(100);s__uncultured_Termitomyces(100);	Otu01667	0	0	0	0	0	0	0	0	0	0	0	0	0	0	0	0	0	0	0.0165563	0	0.00181696	0	0	0	0	0	0	0
k__Fungi(100);p__Basidiomycota(100);c__Agaricomycetes(100);o__Agaricales(100);f__Lyophyllaceae(100);g__Termitomyces(100);s__uncultured_Termitomyces(100);	Otu01934	0	0	0	0	0	0	0	0	0	0	0	0	0	0	0	0	0	0	0.0165563	0	0.00181696	0	0	0	0	0	0	0
k__Fungi(100);p__Basidiomycota(100);c__Agaricomycetes(100);o__Agaricales(100);f__Lyophyllaceae(100);g__Termitomyces(100);unclassified(100);	Otu01941	0	0	0	0	0	0	0	0	0	0	0	0	0	0	0	0	0	0	0.0165563	0	0.00181696	0	0	0	0	0	0	0
k__Fungi(100);p__Basidiomycota(100);c__Agaricomycetes(100);o__Agaricales(100);unclassified(100);unclassified(100);unclassified(100);	Otu00956	0	0	0	0	0	0	0	0	0	0	0	0	0	0	0	0	0	0	0	0	0	0.013683	0	0	0.00468691	0	0	0
k__Fungi(100);p__Basidiomycota(100);c__Agaricomycetes(100);o__Agaricales(100);f__Lyophyllaceae(100);g__Termitomyces(100);s__Termitomyces_sp_ZA_2006a_HHDFL(100);	Otu01301	0.00596552	0	0	0	0.00398804	0.00392003	0	0	0	0.00445931	0	0	0	0	0	0	0	0	0	0	0	0	0	0	0	0	0	0
k__Fungi(100);p__Basidiomycota(100);c__Agaricomycetes(100);o__Agaricales(100);unclassified(100);unclassified(100);unclassified(100);	Otu01082	0	0	0	0	0	0	0	0	0	0	0	0	0	0	0	0	0	0	0	0	0	0.013683	0	0.00464857	0	0	0	0
k__Fungi(100);p__Basidiomycota(100);c__Agaricomycetes(100);o__Agaricales(100);f__Lyophyllaceae(100);g__Termitomyces(100);unclassified(100);	Otu01086	0	0	0	0	0	0	0	0	0	0	0	0	0	0	0	0	0	0	0	0	0	0.013683	0	0.00464857	0	0	0	0
k__Fungi(100);p__Basidiomycota(100);c__Agaricomycetes(100);o__Agaricales(100);unclassified(100);unclassified(100);unclassified(100);	Otu01092	0	0	0	0	0	0	0	0	0	0	0	0	0	0	0	0	0	0	0	0	0	0.013683	0	0.00464857	0	0	0	0
k__Fungi(100);p__Basidiomycota(100);c__Agaricomycetes(100);o__Agaricales(100);unclassified(100);unclassified(100);unclassified(100);	Otu01117	0	0	0	0	0	0	0	0	0	0	0	0	0	0	0	0	0	0	0	0	0	0.013683	0	0.00464857	0	0	0	0
k__Fungi(100);p__Basidiomycota(100);c__Agaricomycetes(100);o__Agaricales(100);f__Lyophyllaceae(100);g__Termitomyces(100);unclassified(100);	Otu01221	0	0	0	0	0	0	0	0	0	0	0	0	0	0	0	0	0	0	0	0	0	0.013683	0	0.00464857	0	0	0	0
k__Fungi(100);p__Basidiomycota(100);c__Agaricomycetes(100);o__Agaricales(100);f__Lyophyllaceae(100);g__Termitomyces(100);s__uncultured_Termitomyces(100);	Otu01187	0	0	0	0	0	0	0	0	0	0	0	0	0	0	0	0	0	0.00820816	0.00827815	0	0.00181696	0	0	0	0	0	0	0
k__Fungi(100);p__Basidiomycota(100);c__Agaricomycetes(100);o__Agaricales(100);f__Lyophyllaceae(100);g__Termitomyces(100);s__uncultured_Termitomyces(100);	Otu01265	0	0	0	0	0	0	0	0	0	0	0	0	0	0	0	0	0	0.00820816	0.00827815	0	0.00181696	0	0	0	0	0	0	0
k__Fungi(100);p__Basidiomycota(100);c__Agaricomycetes(100);o__Agaricales(100);f__Lyophyllaceae(100);g__Termitomyces(100);s__uncultured_Termitomyces(75);	Otu01266	0	0	0	0	0	0	0	0	0	0	0	0	0	0	0	0	0	0.00820816	0.00827815	0	0.00181696	0	0	0	0	0	0	0
k__Fungi(100);p__Basidiomycota(100);c__Agaricomycetes(100);o__Agaricales(100);f__Lyophyllaceae(100);g__Termitomyces(100);s__uncultured_Termitomyces(100);	Otu01273	0	0	0	0	0	0	0	0	0	0	0	0	0	0	0	0	0	0.00820816	0.00827815	0	0.00181696	0	0	0	0	0	0	0
k__Fungi(100);p__Basidiomycota(100);c__Agaricomycetes(100);o__Agaricales(100);f__Lyophyllaceae(100);g__Termitomyces(100);unclassified(100);	Otu01315	0	0	0	0	0	0	0	0	0	0	0	0	0	0	0	0	0	0	0	0	0	0.018244	0	0	0	0	0	0
k__Fungi(100);p__Ascomycota(100);c__Sordariomycetes(100);o__Hypocreales(100);unclassified(100);unclassified(100);unclassified(100);	Otu01018	0	0	0	0	0	0	0	0	0	0	0	0	0	0	0	0	0	0	0	0	0	0	0	0	0	0.0182422	0	0
k__Fungi(100);p__Ascomycota(100);c__Sordariomycetes(100);o__Hypocreales(100);unclassified(100);unclassified(100);unclassified(100);	Otu01022	0	0	0	0	0	0	0	0	0	0	0	0	0	0	0	0	0	0	0	0	0	0	0	0	0	0.0182422	0	0
k__Fungi(100);p__Ascomycota(100);c__Dothideomycetes(100);o__Capnodiales(100);f__Davidiellaceae(100);unclassified(100);unclassified(100);	Otu01023	0	0	0	0	0	0	0	0	0	0	0	0	0	0	0	0	0	0	0	0	0	0	0	0	0	0.0182422	0	0
k__Fungi(100);p__Ascomycota(100);c__Sordariomycetes(100);o__Hypocreales(100);f__Nectriaceae(100);unclassified(100);unclassified(100);	Otu01046	0	0	0	0	0	0	0	0	0	0	0	0	0	0	0	0	0	0	0	0	0	0	0	0	0	0.0182422	0	0
k__Fungi(100);p__Basidiomycota(100);c__Agaricomycetes(100);o__Agaricales(100);f__Lyophyllaceae(100);g__Termitomyces(100);s__Termitomyces_sp_ZA_2006a_HHDFL(100);	Otu01145	0	0	0	0	0.00398804	0	0	0	0	0	0	0.0142423	0	0	0	0	0	0	0	0	0	0	0	0	0	0	0	0
k__Fungi(100);p__Basidiomycota(100);c__Agaricomycetes(100);o__Agaricales(100);f__Lyophyllaceae(100);g__Termitomyces(100);s__uncultured_Termitomyces(100);	Otu01302	0	0	0	0	0	0	0	0	0	0	0	0	0.0101497	0.00797607	0	0	0	0	0	0	0	0	0	0	0	0	0	0
k__Fungi(100);p__Basidiomycota(100);c__Agaricomycetes(100);o__Agaricales(100);f__Lyophyllaceae(100);g__Termitomyces(100);s__Termitomyces_sp_ZA_2006a_HHDFL(100);	Otu01979	0	0.00676636	0	0	0	0	0	0.0113173	0	0	0	0	0	0	0	0	0	0	0	0	0	0	0	0	0	0	0	0
k__Fungi(100);p__Basidiomycota(100);c__Agaricomycetes(100);o__Agaricales(100);f__Lyophyllaceae(100);g__Termitomyces(100);s__Termitomyces_sp_ZA_2006a_HHDFL(100);	Otu02015	0	0.00676636	0	0	0	0	0	0.0113173	0	0	0	0	0	0	0	0	0	0	0	0	0	0	0	0	0	0	0	0
k__Fungi(100);p__Basidiomycota(100);c__Agaricomycetes(100);o__Agaricales(100);f__Lyophyllaceae(100);g__Termitomyces(100);s__Termitomyces_sp_ZA_2006a_HHDFL(100);	Otu03030	0	0.00676636	0	0	0	0	0	0.0113173	0	0	0	0	0	0	0	0	0	0	0	0	0	0	0	0	0	0	0	0
k__Fungi(100);p__Basidiomycota(100);c__Agaricomycetes(100);o__Agaricales(100);f__Lyophyllaceae(100);g__Termitomyces(100);s__Termitomyces_sp_ZA_2006a_HHDFL(100);	Otu03165	0	0.00676636	0	0	0	0	0	0.0113173	0	0	0	0	0	0	0	0	0	0	0	0	0	0	0	0	0	0	0	0
k__Fungi(100);p__Basidiomycota(100);c__Agaricomycetes(100);o__Agaricales(100);f__Lyophyllaceae(100);g__Termitomyces(100);s__Termitomyces_sp_ZA_2006a_HHDFL(100);	Otu01960	0	0.0135327	0	0	0	0	0	0	0	0.00445931	0	0	0	0	0	0	0	0	0	0	0	0	0	0	0	0	0	0
k__Fungi(100);p__Basidiomycota(100);c__Agaricomycetes(100);o__Agaricales(100);f__Lyophyllaceae(100);g__Termitomyces(100);s__uncultured_Termitomyces(100);	Otu01333	0	0	0	0	0	0	0	0	0	0	0	0	0.0152246	0	0.00272279	0	0	0	0	0	0	0	0	0	0	0	0	0
k__Fungi(100);p__Basidiomycota(100);c__Agaricomycetes(100);o__Agaricales(100);f__Lyophyllaceae(100);g__Termitomyces(100);s__Termitomyces_sp_ZA_2006a_HHDFL(100);	Otu01472	0.0178966	0	0	0	0	0	0	0	0	0	0	0	0	0	0	0	0	0	0	0	0	0	0	0	0	0	0	0
k__Fungi(100);p__Basidiomycota(100);c__Agaricomycetes(100);o__Agaricales(100);f__Lyophyllaceae(100);g__Termitomyces(100);s__Termitomyces_sp_ZA_2006a_HHDFL(100);	Otu01697	0.0178966	0	0	0	0	0	0	0	0	0	0	0	0	0	0	0	0	0	0	0	0	0	0	0	0	0	0	0
k__Fungi(100);p__Basidiomycota(100);c__Agaricomycetes(100);o__Agaricales(100);f__Lyophyllaceae(100);g__Termitomyces(100);s__uncultured_Termitomyces(80);	Otu00979	0	0	0	0	0	0	0	0	0	0	0	0	0	0	0	0	0	0.00410408	0.00827815	0	0.00545088	0	0	0	0	0	0	0
k__Fungi(100);p__Basidiomycota(100);c__Agaricomycetes(100);o__Agaricales(100);f__Lyophyllaceae(100);g__Termitomyces(100);s__uncultured_Termitomyces(100);	Otu01044	0	0	0	0	0	0	0	0	0	0	0	0	0	0	0	0	0	0.00410408	0.00827815	0	0.00545088	0	0	0	0	0	0	0
k__Fungi(100);p__Basidiomycota(100);c__Agaricomycetes(100);o__Agaricales(100);f__Lyophyllaceae(100);g__Termitomyces(100);s__Termitomyces_sp_ZA_2006a_HHDFL(100);	Otu01839	0	0	0	0	0	0	0	0.0113173	0.00649498	0	0	0	0	0	0	0	0	0	0	0	0	0	0	0	0	0	0	0
k__Fungi(100);p__Basidiomycota(100);c__Agaricomycetes(100);o__Agaricales(100);f__Agaricaceae(100);unclassified(100);unclassified(100);	Otu00845	0	0	0	0	0	0	0	0	0	0	0	0	0	0	0	0	0	0.0123122	0	0	0.00545088	0	0	0	0	0	0	0
k__Fungi(100);p__Basidiomycota(100);c__Agaricomycetes(100);o__Agaricales(100);f__Lyophyllaceae(100);g__Termitomyces(100);s__uncultured_Termitomyces(100);	Otu00854	0	0	0	0	0	0	0	0	0	0	0	0	0	0	0	0	0	0.0123122	0	0	0.00545088	0	0	0	0	0	0	0
k__Fungi(100);p__Basidiomycota(100);c__Agaricomycetes(100);o__Agaricales(100);f__Lyophyllaceae(100);g__Termitomyces(100);s__Termitomyces_sp_ZA_2006a_HHDFL(100);	Otu01065	0	0	0	0	0	0	0.00883002	0	0	0.00891862	0	0	0	0	0	0	0	0	0	0	0	0	0	0	0	0	0	0
k__Fungi(100);p__Basidiomycota(100);c__Agaricomycetes(100);o__Agaricales(100);f__Lyophyllaceae(100);g__Termitomyces(100);s__Termitomyces_sp_ZA_2006a_HHDFL(100);	Otu01304	0.00596552	0	0	0	0	0	0	0	0	0	0.0117795	0	0	0	0	0	0	0	0	0	0	0	0	0	0	0	0	0
k__Fungi(100);p__Basidiomycota(100);c__Agaricomycetes(100);o__Agaricales(100);f__Lyophyllaceae(100);g__Termitomyces(100);s__Termitomyces_sp_ZA_2006a_HHDFL(100);	Otu01310	0.00596552	0	0	0	0	0	0	0	0	0	0.0117795	0	0	0	0	0	0	0	0	0	0	0	0	0	0	0	0	0
k__Fungi(100);p__Basidiomycota(100);c__Agaricomycetes(100);o__Agaricales(100);f__Lyophyllaceae(100);g__Termitomyces(100);s__Termitomyces_sp_ZA_2006a_HHDFL(100);	Otu01317	0.00596552	0	0	0	0	0	0	0	0	0	0.0117795	0	0	0	0	0	0	0	0	0	0	0	0	0	0	0	0	0
k__Fungi(100);p__Basidiomycota(100);c__Agaricomycetes(100);o__Agaricales(100);f__Lyophyllaceae(100);g__Termitomyces(100);s__Termitomyces_sp_ZA_2006a_HHDFL(100);	Otu01337	0.00596552	0	0	0	0	0	0	0	0	0	0.0117795	0	0	0	0	0	0	0	0	0	0	0	0	0	0	0	0	0
k__Fungi(100);p__Basidiomycota(100);c__Agaricomycetes(100);o__Agaricales(100);f__Lyophyllaceae(100);g__Termitomyces(100);s__Termitomyces_sp_ZA_2006a_HHDFL(100);	Otu01364	0.00596552	0	0	0	0	0	0	0	0	0	0.0117795	0	0	0	0	0	0	0	0	0	0	0	0	0	0	0	0	0
k__Fungi(100);p__Basidiomycota(100);c__Agaricomycetes(100);o__Agaricales(100);f__Lyophyllaceae(100);g__Termitomyces(100);s__uncultured_Termitomyces(100);	Otu01101	0	0	0	0	0	0	0	0	0	0	0	0	0	0	0	0	0	0	0	0	0.00363392	0	0	0	0	0	0	0
k__Fungi(100);p__Ascomycota(100);c__Dothideomycetes(100);o__Capnodiales(100);f__Davidiellaceae(100);unclassified(100);unclassified(100);	Otu01000	0	0	0	0	0	0	0	0	0	0	0	0	0	0	0	0	0	0	0	0	0	0	0	0	0	0.00364844	0.0081586	0.00583107
k__Fungi(100);p__Basidiomycota(100);c__Agaricomycetes(100);o__Agaricales(100);f__Lyophyllaceae(100);g__Termitomyces(100);s__Termitomyces_sp_ZA_2006a_HHDFL(100);	Otu01663	0	0	0	0.00865951	0	0	0.00441501	0	0	0.00445931	0	0	0	0	0	0	0	0	0	0	0	0	0	0	0	0	0	0
k__Fungi(100);p__Ascomycota(100);c__Sordariomycetes(100);o__Hypocreales(100);f__Hypocreaceae(100);g__Trichoderma(100);unclassified(61);	Otu00959	0	0	0	0	0	0	0	0	0	0	0	0	0	0	0	0	0	0	0	0	0	0	0	0	0	0.0145937	0	0.00291554
k__Fungi(100);p__Ascomycota(100);c__Sordariomycetes(100);o__Hypocreales(100);f__Nectriaceae(100);unclassified(100);unclassified(100);	Otu00995	0	0	0	0	0	0	0	0	0	0	0	0	0	0	0	0	0	0	0	0	0	0	0	0	0	0.0145937	0	0.00291554
k__Fungi(100);p__Ascomycota(100);c__Dothideomycetes(100);o__Capnodiales(100);f__Davidiellaceae(100);unclassified(100);unclassified(100);	Otu01003	0	0	0	0	0	0	0	0	0	0	0	0	0	0	0	0	0	0	0	0	0	0	0	0	0	0.0145937	0	0.00291554
k__Fungi(100);p__Ascomycota(100);c__Sordariomycetes(100);o__Hypocreales(100);f__Nectriaceae(100);unclassified(100);unclassified(100);	Otu01021	0	0	0	0	0	0	0	0	0	0	0	0	0	0	0	0	0	0	0	0	0	0	0	0	0	0.0145937	0	0.00291554
k__Fungi(100);p__Ascomycota(100);c__Sordariomycetes(100);o__Hypocreales(100);f__Nectriaceae(100);unclassified(100);unclassified(100);	Otu01047	0	0	0	0	0	0	0	0	0	0	0	0	0	0	0	0	0	0	0	0	0	0	0	0	0	0.0145937	0	0.00291554
k__Fungi(100);p__Ascomycota(100);c__Sordariomycetes(100);o__Hypocreales(100);f__Nectriaceae(100);g__Gibberella(80);s__Gibberella_baccata(80);	Otu01057	0	0	0	0	0	0	0	0	0	0	0	0	0	0	0	0	0	0	0	0	0	0	0	0	0	0.0145937	0	0.00291554
k__Fungi(100);p__Basidiomycota(100);c__Agaricomycetes(100);o__Agaricales(100);f__Lyophyllaceae(100);g__Termitomyces(100);unclassified(100);	Otu01089	0	0	0	0	0	0	0	0	0	0	0	0	0	0	0	0	0	0	0	0	0	0	0.00816593	0.00464857	0.00468691	0	0	0
k__Fungi(100);p__Basidiomycota(100);c__Agaricomycetes(100);o__Agaricales(100);unclassified(100);unclassified(100);unclassified(100);	Otu01118	0	0	0	0	0	0	0	0	0	0	0	0	0	0	0	0	0	0	0	0	0	0	0.00816593	0.00464857	0.00468691	0	0	0
k__Fungi(100);p__Basidiomycota(100);c__Agaricomycetes(100);o__Agaricales(100);f__Lyophyllaceae(100);g__Termitomyces(100);unclassified(100);	Otu01144	0	0	0	0	0	0	0	0	0	0	0	0	0	0	0	0	0	0	0	0	0	0	0.00816593	0.00464857	0.00468691	0	0	0
k__Fungi(100);p__Ascomycota(100);c__Sordariomycetes(100);o__Hypocreales(100);f__Nectriaceae(100);unclassified(100);unclassified(100);	Otu00795	0	0	0	0	0	0	0	0	0	0	0	0	0	0	0	0	0	0	0	0	0	0	0	0	0	0	0	0.0174932
k__Fungi(100);p__Basidiomycota(100);c__Agaricomycetes(100);o__Agaricales(100);unclassified(100);unclassified(100);unclassified(100);	Otu01470	0	0	0	0	0	0	0	0	0	0	0	0	0	0	0	0	0	0	0	0	0	0	0.00816593	0.00929714	0	0	0	0
k__Fungi(100);p__Basidiomycota(100);c__Agaricomycetes(100);o__Agaricales(100);unclassified(100);unclassified(100);unclassified(100);	Otu01471	0	0	0	0	0	0	0	0	0	0	0	0	0	0	0	0	0	0	0	0	0	0	0.00816593	0.00929714	0	0	0	0
k__Fungi(100);p__Basidiomycota(100);c__Agaricomycetes(100);o__Agaricales(100);f__Lyophyllaceae(100);g__Termitomyces(100);s__uncultured_Termitomyces(67);	Otu01414	0	0	0	0	0	0	0	0	0	0	0	0	0	0	0	0	0.0174429	0	0	0	0	0	0	0	0	0	0	0
k__Fungi(100);p__Basidiomycota(100);c__Agaricomycetes(100);o__Agaricales(100);f__Lyophyllaceae(100);g__Termitomyces(100);s__uncultured_Termitomyces(100);	Otu01447	0	0	0	0	0	0	0	0	0	0	0	0	0	0	0	0	0.0174429	0	0	0	0	0	0	0	0	0	0	0
k__Fungi(100);p__Basidiomycota(100);c__Agaricomycetes(100);o__Agaricales(100);f__Lyophyllaceae(100);g__Termitomyces(100);s__uncultured_Termitomyces(100);	Otu01448	0	0	0	0	0	0	0	0	0	0	0	0	0	0	0	0	0.0174429	0	0	0	0	0	0	0	0	0	0	0
k__Fungi(100);p__Basidiomycota(100);c__Agaricomycetes(100);o__Agaricales(100);f__Lyophyllaceae(100);g__Termitomyces(100);s__uncultured_Termitomyces(100);	Otu01458	0	0	0	0	0	0	0	0	0	0	0	0	0	0	0	0	0.0174429	0	0	0	0	0	0	0	0	0	0	0
k__Fungi(100);p__Basidiomycota(100);c__Agaricomycetes(100);o__Agaricales(100);f__Lyophyllaceae(100);g__Termitomyces(100);s__uncultured_Termitomyces(100);	Otu01597	0	0	0	0	0	0	0	0	0	0	0	0	0	0	0	0	0.0174429	0	0	0	0	0	0	0	0	0	0	0
k__Fungi(100);p__Basidiomycota(100);c__Agaricomycetes(100);o__Agaricales(100);f__Lyophyllaceae(100);g__Termitomyces(100);s__uncultured_Termitomyces(100);	Otu01615	0	0	0	0	0	0	0	0	0	0	0	0	0	0	0	0	0.0174429	0	0	0	0	0	0	0	0	0	0	0
k__Fungi(100);p__Basidiomycota(100);c__Agaricomycetes(100);o__Agaricales(100);f__Lyophyllaceae(100);g__Termitomyces(100);unclassified(67);	Otu01658	0	0	0	0	0	0	0	0	0	0	0	0	0	0	0	0	0.0174429	0	0	0	0	0	0	0	0	0	0	0
k__Fungi(100);p__Basidiomycota(100);c__Agaricomycetes(100);o__Agaricales(100);f__Lyophyllaceae(100);g__Termitomyces(100);s__uncultured_Termitomyces(67);	Otu01676	0	0	0	0	0	0	0	0	0	0	0	0	0	0	0	0	0.0174429	0	0	0	0	0	0	0	0	0	0	0
k__Fungi(100);p__Basidiomycota(100);c__Agaricomycetes(100);o__Agaricales(100);f__Lyophyllaceae(100);g__Termitomyces(100);s__uncultured_Termitomyces(67);	Otu01752	0	0	0	0	0	0	0	0	0	0	0	0	0	0	0	0	0.0174429	0	0	0	0	0	0	0	0	0	0	0
k__Fungi(100);p__Basidiomycota(100);c__Agaricomycetes(100);o__Agaricales(100);f__Lyophyllaceae(100);g__Termitomyces(100);s__uncultured_Termitomyces(100);	Otu01754	0	0	0	0	0	0	0	0	0	0	0	0	0	0	0	0	0.0174429	0	0	0	0	0	0	0	0	0	0	0
k__Fungi(100);p__Basidiomycota(100);c__Agaricomycetes(100);o__Agaricales(100);f__Lyophyllaceae(100);g__Termitomyces(100);unclassified(67);	Otu01756	0	0	0	0	0	0	0	0	0	0	0	0	0	0	0	0	0.0174429	0	0	0	0	0	0	0	0	0	0	0
k__Fungi(100);p__Basidiomycota(100);c__Agaricomycetes(100);o__Agaricales(100);f__Lyophyllaceae(100);g__Termitomyces(100);s__uncultured_Termitomyces(100);	Otu01766	0	0	0	0	0	0	0	0	0	0	0	0	0	0	0	0	0.0174429	0	0	0	0	0	0	0	0	0	0	0
k__Fungi(100);p__Basidiomycota(100);c__Agaricomycetes(100);o__Agaricales(100);f__Lyophyllaceae(100);g__Termitomyces(100);unclassified(67);	Otu01776	0	0	0	0	0	0	0	0	0	0	0	0	0	0	0	0	0.0174429	0	0	0	0	0	0	0	0	0	0	0
k__Fungi(100);p__Basidiomycota(100);c__Agaricomycetes(100);o__Agaricales(100);f__Lyophyllaceae(100);g__Termitomyces(100);s__uncultured_Termitomyces(100);	Otu01821	0	0	0	0	0	0	0	0	0	0	0	0	0	0	0	0	0.0174429	0	0	0	0	0	0	0	0	0	0	0
k__Fungi(100);p__Basidiomycota(100);c__Agaricomycetes(100);o__Agaricales(100);f__Lyophyllaceae(100);g__Termitomyces(100);s__uncultured_Termitomyces(67);	Otu01827	0	0	0	0	0	0	0	0	0	0	0	0	0	0	0	0	0.0174429	0	0	0	0	0	0	0	0	0	0	0
k__Fungi(100);p__Basidiomycota(100);c__Agaricomycetes(100);o__Agaricales(100);f__Lyophyllaceae(100);g__Termitomyces(100);s__uncultured_Termitomyces(100);	Otu01828	0	0	0	0	0	0	0	0	0	0	0	0	0	0	0	0	0.0174429	0	0	0	0	0	0	0	0	0	0	0
k__Fungi(100);p__Basidiomycota(100);c__Agaricomycetes(100);o__Agaricales(100);f__Lyophyllaceae(100);g__Termitomyces(100);s__uncultured_Termitomyces(100);	Otu01849	0	0	0	0	0	0	0	0	0	0	0	0	0	0	0	0	0.0174429	0	0	0	0	0	0	0	0	0	0	0
k__Fungi(100);p__Basidiomycota(100);c__Agaricomycetes(100);o__Agaricales(100);f__Lyophyllaceae(100);g__Termitomyces(100);s__uncultured_Termitomyces(67);	Otu01851	0	0	0	0	0	0	0	0	0	0	0	0	0	0	0	0	0.0174429	0	0	0	0	0	0	0	0	0	0	0
k__Fungi(100);p__Basidiomycota(100);c__Agaricomycetes(100);o__Agaricales(100);f__Lyophyllaceae(100);g__Termitomyces(100);s__uncultured_Termitomyces(100);	Otu01886	0	0	0	0	0	0	0	0	0	0	0	0	0	0	0	0	0.0174429	0	0	0	0	0	0	0	0	0	0	0
k__Fungi(100);p__Basidiomycota(100);c__Agaricomycetes(100);o__Agaricales(100);f__Lyophyllaceae(100);g__Termitomyces(100);s__uncultured_Termitomyces(67);	Otu01898	0	0	0	0	0	0	0	0	0	0	0	0	0	0	0	0	0.0174429	0	0	0	0	0	0	0	0	0	0	0
k__Fungi(100);p__Basidiomycota(100);c__Agaricomycetes(100);o__Agaricales(100);f__Lyophyllaceae(100);g__Termitomyces(100);unclassified(67);	Otu01899	0	0	0	0	0	0	0	0	0	0	0	0	0	0	0	0	0.0174429	0	0	0	0	0	0	0	0	0	0	0
k__Fungi(100);p__Basidiomycota(100);c__Agaricomycetes(100);o__Agaricales(100);f__Lyophyllaceae(100);g__Termitomyces(100);s__uncultured_Termitomyces(100);	Otu01921	0	0	0	0	0	0	0	0	0	0	0	0	0	0	0	0	0.0174429	0	0	0	0	0	0	0	0	0	0	0
k__Fungi(100);p__Basidiomycota(100);c__Agaricomycetes(100);o__Agaricales(100);f__Lyophyllaceae(100);g__Termitomyces(100);unclassified(67);	Otu01922	0	0	0	0	0	0	0	0	0	0	0	0	0	0	0	0	0.0174429	0	0	0	0	0	0	0	0	0	0	0
k__Fungi(100);p__Basidiomycota(100);c__Agaricomycetes(100);o__Agaricales(100);f__Lyophyllaceae(100);g__Termitomyces(100);s__uncultured_Termitomyces(67);	Otu01936	0	0	0	0	0	0	0	0	0	0	0	0	0	0	0	0	0.0174429	0	0	0	0	0	0	0	0	0	0	0
k__Fungi(100);p__Basidiomycota(100);c__Agaricomycetes(100);o__Agaricales(100);f__Lyophyllaceae(100);g__Termitomyces(100);s__uncultured_Termitomyces(67);	Otu01945	0	0	0	0	0	0	0	0	0	0	0	0	0	0	0	0	0.0174429	0	0	0	0	0	0	0	0	0	0	0
k__Fungi(100);p__Basidiomycota(100);c__Agaricomycetes(100);o__Agaricales(100);f__Lyophyllaceae(100);g__Termitomyces(100);s__uncultured_Termitomyces(100);	Otu01948	0	0	0	0	0	0	0	0	0	0	0	0	0	0	0	0	0.0174429	0	0	0	0	0	0	0	0	0	0	0
k__Fungi(100);p__Basidiomycota(100);c__Agaricomycetes(100);o__Agaricales(100);f__Lyophyllaceae(100);g__Termitomyces(100);s__uncultured_Termitomyces(100);	Otu01952	0	0	0	0	0	0	0	0	0	0	0	0	0	0	0	0	0.0174429	0	0	0	0	0	0	0	0	0	0	0
k__Fungi(100);p__Basidiomycota(100);c__Agaricomycetes(100);o__Agaricales(100);unclassified(100);unclassified(100);unclassified(100);	Otu01174	0	0	0	0	0	0	0	0	0	0	0	0	0	0	0	0	0	0	0	0	0	0.004561	0.00816593	0	0.00468691	0	0	0
k__Fungi(100);p__Basidiomycota(100);c__Agaricomycetes(100);o__Agaricales(100);unclassified(100);unclassified(100);unclassified(100);	Otu01175	0	0	0	0	0	0	0	0	0	0	0	0	0	0	0	0	0	0	0	0	0	0.004561	0.00816593	0	0.00468691	0	0	0
k__Fungi(100);p__Basidiomycota(100);c__Agaricomycetes(100);o__Agaricales(100);unclassified(100);unclassified(100);unclassified(100);	Otu01182	0	0	0	0	0	0	0	0	0	0	0	0	0	0	0	0	0	0	0	0	0	0.004561	0.00816593	0	0.00468691	0	0	0
k__Fungi(100);p__Basidiomycota(100);c__Agaricomycetes(100);o__Agaricales(100);f__Lyophyllaceae(100);g__Termitomyces(100);unclassified(100);	Otu01399	0	0	0	0	0	0	0	0	0	0	0	0	0	0	0	0	0	0	0	0	0	0.004561	0.00816593	0	0.00468691	0	0	0
k__Fungi(100);p__Basidiomycota(100);c__Agaricomycetes(100);o__Agaricales(100);f__Lyophyllaceae(100);g__Termitomyces(100);s__uncultured_Termitomyces(100);	Otu01055	0	0	0	0	0	0	0	0	0	0	0	0	0	0.0119641	0.00544558	0	0	0	0	0	0	0	0	0	0	0	0	0
k__Fungi(100);p__Basidiomycota(100);c__Agaricomycetes(100);o__Agaricales(100);f__Lyophyllaceae(100);g__Termitomyces(100);s__Termitomyces_sp_ZA_2006a_HHDFL(100);	Otu01400	0	0	0	0	0.00398804	0.00392003	0	0	0	0	0	0.00949487	0	0	0	0	0	0	0	0	0	0	0	0	0	0	0	0
k__Fungi(100);p__Basidiomycota(100);c__Agaricomycetes(100);o__Agaricales(100);f__Lyophyllaceae(100);g__Termitomyces(100);unclassified(100);	Otu01624	0	0	0	0	0	0	0	0	0	0	0	0	0	0	0	0	0	0	0	0	0	0.004561	0.00816593	0.00464857	0	0	0	0
k__Fungi(100);p__Basidiomycota(100);c__Agaricomycetes(100);o__Agaricales(100);f__Lyophyllaceae(100);g__Termitomyces(100);s__uncultured_Termitomyces(100);	Otu00847	0	0	0	0	0	0	0	0	0	0	0	0	0	0	0	0	0	0	0.00827815	0	0.0090848	0	0	0	0	0	0	0
k__Fungi(100);p__Basidiomycota(100);c__Agaricomycetes(100);o__Agaricales(100);f__Lyophyllaceae(100);g__Termitomyces(100);s__uncultured_Termitomyces(100);	Otu00869	0	0	0	0	0	0	0	0	0	0	0	0	0	0	0	0	0	0	0.00827815	0	0.0090848	0	0	0	0	0	0	0
k__Fungi(100);p__Basidiomycota(100);c__Agaricomycetes(100);o__Agaricales(100);f__Lyophyllaceae(100);g__Termitomyces(100);s__Termitomyces_sp_ZA_2006a_HHDFL(100);	Otu02161	0	0	0	0.017319	0	0	0	0	0	0	0	0	0	0	0	0	0	0	0	0	0	0	0	0	0	0	0	0
k__Fungi(100);p__Basidiomycota(100);c__Agaricomycetes(100);o__Agaricales(100);f__Lyophyllaceae(100);g__Termitomyces(100);s__Termitomyces_sp_ZA_2006a_HHDFL(100);	Otu02163	0	0	0	0.017319	0	0	0	0	0	0	0	0	0	0	0	0	0	0	0	0	0	0	0	0	0	0	0	0
k__Fungi(100);p__Basidiomycota(100);c__Agaricomycetes(100);o__Agaricales(100);f__Lyophyllaceae(100);g__Termitomyces(100);s__Termitomyces_sp_ZA_2006a_HHDFL(100);	Otu02176	0	0	0	0.017319	0	0	0	0	0	0	0	0	0	0	0	0	0	0	0	0	0	0	0	0	0	0	0	0
k__Fungi(100);p__Basidiomycota(100);c__Agaricomycetes(100);o__Agaricales(100);f__Lyophyllaceae(100);g__Termitomyces(100);s__Termitomyces_sp_ZA_2006a_HHDFL(100);	Otu02280	0	0	0	0.017319	0	0	0	0	0	0	0	0	0	0	0	0	0	0	0	0	0	0	0	0	0	0	0	0
k__Fungi(100);p__Basidiomycota(100);c__Agaricomycetes(100);o__Agaricales(100);f__Lyophyllaceae(100);g__Termitomyces(100);s__Termitomyces_sp_ZA_2006a_HHDFL(100);	Otu02763	0	0	0	0.017319	0	0	0	0	0	0	0	0	0	0	0	0	0	0	0	0	0	0	0	0	0	0	0	0
k__Fungi(100);p__Basidiomycota(100);c__Agaricomycetes(100);o__Agaricales(100);f__Lyophyllaceae(100);g__Termitomyces(100);s__Termitomyces_sp_ZA_2006a_HHDFL(100);	Otu02766	0	0	0	0.017319	0	0	0	0	0	0	0	0	0	0	0	0	0	0	0	0	0	0	0	0	0	0	0	0
k__Fungi(100);p__Basidiomycota(100);c__Agaricomycetes(100);o__Agaricales(100);f__Lyophyllaceae(100);g__Termitomyces(100);s__Termitomyces_sp_ZA_2006a_HHDFL(100);	Otu03101	0	0	0	0.017319	0	0	0	0	0	0	0	0	0	0	0	0	0	0	0	0	0	0	0	0	0	0	0	0
k__Fungi(100);p__Basidiomycota(100);c__Agaricomycetes(100);o__Agaricales(100);f__Lyophyllaceae(100);g__Termitomyces(100);s__Termitomyces_sp_ZA_2006a_HHDFL(100);	Otu03230	0	0	0	0.017319	0	0	0	0	0	0	0	0	0	0	0	0	0	0	0	0	0	0	0	0	0	0	0	0
k__Fungi(100);p__Basidiomycota(100);c__Agaricomycetes(100);o__Agaricales(100);f__Lyophyllaceae(100);g__Termitomyces(100);s__Termitomyces_sp_ZA_2006a_HHDFL(100);	Otu03245	0	0	0	0.017319	0	0	0	0	0	0	0	0	0	0	0	0	0	0	0	0	0	0	0	0	0	0	0	0
k__Fungi(100);p__Basidiomycota(100);c__Agaricomycetes(100);o__Agaricales(100);f__Lyophyllaceae(100);g__Termitomyces(100);s__Termitomyces_sp_ZA_2006a_HHDFL(100);	Otu03262	0	0	0	0.017319	0	0	0	0	0	0	0	0	0	0	0	0	0	0	0	0	0	0	0	0	0	0	0	0
k__Fungi(100);p__Basidiomycota(100);c__Agaricomycetes(100);o__Agaricales(100);f__Lyophyllaceae(100);g__Termitomyces(100);s__Termitomyces_sp_ZA_2006a_HHDFL(100);	Otu03280	0	0	0	0.017319	0	0	0	0	0	0	0	0	0	0	0	0	0	0	0	0	0	0	0	0	0	0	0	0
k__Fungi(100);p__Basidiomycota(100);c__Agaricomycetes(100);o__Agaricales(100);unclassified(100);unclassified(100);unclassified(100);	Otu01510	0	0	0	0	0	0	0	0	0	0	0	0	0	0	0	0	0	0	0	0	0	0.00912201	0.00816593	0	0	0	0	0
k__Fungi(100);p__Basidiomycota(100);c__Agaricomycetes(100);o__Agaricales(100);f__Lyophyllaceae(100);g__Termitomyces(100);s__Termitomyces_sp_ZA_2006a_HHDFL(100);	Otu01971	0.00596552	0	0	0	0	0	0	0.0113173	0	0	0	0	0	0	0	0	0	0	0	0	0	0	0	0	0	0	0	0
k__Fungi(100);p__Basidiomycota(100);c__Agaricomycetes(100);o__Agaricales(100);f__Lyophyllaceae(100);g__Termitomyces(100);s__Termitomyces_sp_ZA_2006a_HHDFL(100);	Otu02796	0.00596552	0	0	0	0	0	0	0.0113173	0	0	0	0	0	0	0	0	0	0	0	0	0	0	0	0	0	0	0	0
k__Fungi(100);p__Basidiomycota(100);c__Agaricomycetes(100);o__Agaricales(100);f__Lyophyllaceae(100);g__Termitomyces(100);s__Termitomyces_sp_ZA_2006a_HHDFL(100);	Otu02808	0.00596552	0	0	0	0	0	0	0.0113173	0	0	0	0	0	0	0	0	0	0	0	0	0	0	0	0	0	0	0	0
k__Fungi(100);p__Basidiomycota(100);c__Agaricomycetes(100);o__Agaricales(100);f__Lyophyllaceae(100);g__Termitomyces(100);s__Termitomyces_sp_ZA_2006a_HHDFL(100);	Otu02833	0.00596552	0	0	0	0	0	0	0.0113173	0	0	0	0	0	0	0	0	0	0	0	0	0	0	0	0	0	0	0	0
k__Fungi(100);p__Basidiomycota(100);c__Agaricomycetes(100);o__Agaricales(100);f__Lyophyllaceae(100);g__Termitomyces(100);s__Termitomyces_sp_ZA_2006a_HHDFL(100);	Otu02986	0.00596552	0	0	0	0	0	0	0.0113173	0	0	0	0	0	0	0	0	0	0	0	0	0	0	0	0	0	0	0	0
k__Fungi(100);p__Basidiomycota(100);c__Agaricomycetes(100);o__Agaricales(100);f__Lyophyllaceae(100);g__Termitomyces(100);s__Termitomyces_sp_ZA_2006a_HHDFL(100);	Otu03016	0.00596552	0	0	0	0	0	0	0.0113173	0	0	0	0	0	0	0	0	0	0	0	0	0	0	0	0	0	0	0	0
k__Fungi(100);p__Basidiomycota(100);c__Agaricomycetes(100);o__Agaricales(100);f__Lyophyllaceae(100);g__Termitomyces(100);s__Termitomyces_sp_ZA_2006a_HHDFL(100);	Otu03025	0.00596552	0	0	0	0	0	0	0.0113173	0	0	0	0	0	0	0	0	0	0	0	0	0	0	0	0	0	0	0	0
k__Fungi(100);p__Basidiomycota(100);c__Agaricomycetes(100);o__Agaricales(100);f__Lyophyllaceae(100);g__Termitomyces(100);s__Termitomyces_sp_ZA_2006a_HHDFL(100);	Otu03046	0.00596552	0	0	0	0	0	0	0.0113173	0	0	0	0	0	0	0	0	0	0	0	0	0	0	0	0	0	0	0	0
k__Fungi(100);p__Basidiomycota(100);c__Agaricomycetes(100);o__Agaricales(100);f__Lyophyllaceae(100);g__Termitomyces(100);s__Termitomyces_sp_ZA_2006a_HHDFL(100);	Otu03150	0.00596552	0	0	0	0	0	0	0.0113173	0	0	0	0	0	0	0	0	0	0	0	0	0	0	0	0	0	0	0	0
k__Fungi(100);p__Basidiomycota(100);c__Agaricomycetes(100);o__Agaricales(100);f__Lyophyllaceae(100);g__Termitomyces(100);s__Termitomyces_sp_ZA_2006a_HHDFL(100);	Otu03228	0.00596552	0	0	0	0	0	0	0.0113173	0	0	0	0	0	0	0	0	0	0	0	0	0	0	0	0	0	0	0	0
k__Fungi(100);p__Basidiomycota(100);c__Agaricomycetes(100);o__Agaricales(100);f__Lyophyllaceae(100);g__Termitomyces(100);s__uncultured_Termitomyces(100);	Otu01079	0	0	0	0	0	0	0	0	0	0	0	0	0	0	0	0	0	0	0	0.0172518	0	0	0	0	0	0	0	0
k__Fungi(100);p__Basidiomycota(100);c__Agaricomycetes(100);o__Agaricales(100);f__Lyophyllaceae(100);g__Termitomyces(100);s__uncultured_Termitomyces(100);	Otu01173	0	0	0	0	0	0	0	0	0	0	0	0	0	0	0	0	0	0	0	0.0172518	0	0	0	0	0	0	0	0
k__Fungi(100);p__Basidiomycota(100);c__Agaricomycetes(100);o__Agaricales(100);f__Lyophyllaceae(100);g__Termitomyces(100);s__uncultured_Termitomyces(100);	Otu01213	0	0	0	0	0	0	0	0	0	0	0	0	0	0	0	0	0	0	0	0.0172518	0	0	0	0	0	0	0	0
k__Fungi(100);p__Basidiomycota(100);c__Agaricomycetes(100);o__Agaricales(100);f__Lyophyllaceae(100);g__Termitomyces(100);s__uncultured_Termitomyces(100);	Otu01270	0	0	0	0	0	0	0	0	0	0	0	0	0	0	0	0	0	0	0	0.0172518	0	0	0	0	0	0	0	0
k__Fungi(100);p__Basidiomycota(100);c__Agaricomycetes(100);o__Agaricales(100);f__Lyophyllaceae(100);g__Termitomyces(100);s__uncultured_Termitomyces(100);	Otu01373	0	0	0	0	0	0	0	0	0	0	0	0	0	0	0	0	0	0	0	0.0172518	0	0	0	0	0	0	0	0
k__Fungi(100);p__Basidiomycota(100);c__Agaricomycetes(100);o__Agaricales(100);f__Lyophyllaceae(100);g__Termitomyces(100);s__uncultured_Termitomyces(100);	Otu00913	0	0	0	0	0	0	0	0	0	0	0	0	0.00507485	0.00398804	0.00816838	0	0	0	0	0	0	0	0	0	0	0	0	0
k__Fungi(100);p__Basidiomycota(100);c__Agaricomycetes(100);o__Agaricales(100);f__Lyophyllaceae(100);g__Termitomyces(100);s__uncultured_Termitomyces(100);	Otu00938	0	0	0	0	0	0	0	0	0	0	0	0	0.00507485	0.00398804	0.00816838	0	0	0	0	0	0	0	0	0	0	0	0	0
k__Fungi(100);p__Basidiomycota(100);c__Agaricomycetes(100);o__Agaricales(100);f__Lyophyllaceae(100);g__Termitomyces(100);s__uncultured_Termitomyces(100);	Otu01031	0	0	0	0	0	0	0	0	0	0	0	0	0.00507485	0.00398804	0.00816838	0	0	0	0	0	0	0	0	0	0	0	0	0
k__Fungi(100);p__Basidiomycota(100);c__Agaricomycetes(100);o__Agaricales(100);f__Lyophyllaceae(100);g__Termitomyces(100);s__uncultured_Termitomyces(100);	Otu01037	0	0	0	0	0	0	0	0	0	0	0	0	0.00507485	0.00398804	0.00816838	0	0	0	0	0	0	0	0	0	0	0	0	0
k__Fungi(100);p__Basidiomycota(100);c__Agaricomycetes(100);o__Agaricales(100);f__Lyophyllaceae(100);g__Termitomyces(100);s__Termitomyces_sp_ZA_2006a_HHDFL(100);	Otu01169	0	0.00676636	0	0	0	0	0	0	0.00649498	0	0.0039265	0	0	0	0	0	0	0	0	0	0	0	0	0	0	0	0	0
k__Fungi(100);p__Basidiomycota(100);c__Agaricomycetes(100);o__Agaricales(100);f__Lyophyllaceae(100);g__Termitomyces(100);s__Termitomyces_sp_ZA_2006a_HHDFL(100);	Otu01232	0	0	0	0	0.00797607	0	0	0	0	0.00445931	0	0.00474744	0	0	0	0	0	0	0	0	0	0	0	0	0	0	0	0
k__Fungi(100);p__Basidiomycota(100);c__Agaricomycetes(100);o__Agaricales(100);f__Lyophyllaceae(100);g__Termitomyces(100);s__uncultured_Termitomyces(67);	Otu01703	0	0	0	0	0	0	0	0	0	0	0	0	0	0	0	0	0	0	0.00827815	0	0.00181696	0	0	0	0	0	0	0
k__Fungi(100);p__Basidiomycota(100);c__Agaricomycetes(100);o__Agaricales(100);f__Lyophyllaceae(100);g__Termitomyces(100);s__uncultured_Termitomyces(100);	Otu01841	0	0	0	0	0	0	0	0	0	0	0	0	0	0	0	0	0	0	0.00827815	0	0.00181696	0	0	0	0	0	0	0
k__Fungi(100);p__Basidiomycota(100);c__Agaricomycetes(100);o__Agaricales(100);f__Lyophyllaceae(100);g__Termitomyces(100);s__Termitomyces_sp_ZA_2006a_HHDFL(100);	Otu01383	0	0	0	0	0.00398804	0.00392003	0.00441501	0	0	0	0	0.00474744	0	0	0	0	0	0	0	0	0	0	0	0	0	0	0	0
k__Fungi(100);p__Basidiomycota(100);c__Agaricomycetes(100);o__Agaricales(100);f__Lyophyllaceae(100);g__Termitomyces(100);s__Termitomyces_sp_ZA_2006a_HHDFL(100);	Otu01359	0.00596552	0	0	0	0	0	0	0	0.00324749	0	0.00785299	0	0	0	0	0	0	0	0	0	0	0	0	0	0	0	0	0
k__Fungi(100);p__Basidiomycota(100);c__Agaricomycetes(100);o__Agaricales(100);f__Lyophyllaceae(100);g__Termitomyces(100);s__uncultured_Termitomyces(100);	Otu01327	0	0	0	0	0	0	0	0	0	0	0	0	0	0	0	0	0	0.00820816	0	0	0.00181696	0	0	0	0	0	0	0
k__Fungi(100);p__Basidiomycota(100);c__Agaricomycetes(100);o__Agaricales(100);f__Lyophyllaceae(100);g__Termitomyces(100);s__uncultured_Termitomyces(100);	Otu01094	0	0	0	0	0	0	0	0	0	0	0	0	0	0	0	0.01703	0	0	0	0	0	0	0	0	0	0	0	0
k__Fungi(100);p__Basidiomycota(100);c__Agaricomycetes(100);o__Agaricales(100);f__Lyophyllaceae(100);g__Termitomyces(100);s__uncultured_Termitomyces(100);	Otu01184	0	0	0	0	0	0	0	0	0	0	0	0	0	0	0	0.01703	0	0	0	0	0	0	0	0	0	0	0	0
k__Fungi(100);p__Basidiomycota(100);c__Agaricomycetes(100);o__Agaricales(100);f__Lyophyllaceae(100);g__Termitomyces(100);s__uncultured_Termitomyces(100);	Otu01194	0	0	0	0	0	0	0	0	0	0	0	0	0	0	0	0.01703	0	0	0	0	0	0	0	0	0	0	0	0
k__Fungi(100);p__Basidiomycota(100);c__Agaricomycetes(100);o__Agaricales(100);f__Lyophyllaceae(100);g__Termitomyces(100);s__uncultured_Termitomyces(100);	Otu01222	0	0	0	0	0	0	0	0	0	0	0	0	0	0	0	0.01703	0	0	0	0	0	0	0	0	0	0	0	0
k__Fungi(100);p__Basidiomycota(100);c__Agaricomycetes(100);o__Agaricales(100);f__Lyophyllaceae(100);g__Termitomyces(100);s__uncultured_Termitomyces(100);	Otu01332	0	0	0	0	0	0	0	0	0	0	0	0	0	0	0	0.01703	0	0	0	0	0	0	0	0	0	0	0	0
k__Fungi(100);p__Basidiomycota(100);c__Agaricomycetes(100);o__Agaricales(100);f__Lyophyllaceae(100);g__Termitomyces(100);s__uncultured_Termitomyces(100);	Otu01347	0	0	0	0	0	0	0	0	0	0	0	0	0	0	0	0.01703	0	0	0	0	0	0	0	0	0	0	0	0
k__Fungi(100);p__Basidiomycota(100);c__Agaricomycetes(100);o__Agaricales(100);f__Lyophyllaceae(100);g__Termitomyces(100);s__uncultured_Termitomyces(100);	Otu01361	0	0	0	0	0	0	0	0	0	0	0	0	0	0	0	0.01703	0	0	0	0	0	0	0	0	0	0	0	0
k__Fungi(100);p__Basidiomycota(100);c__Agaricomycetes(100);o__Agaricales(100);f__Lyophyllaceae(100);g__Termitomyces(100);s__uncultured_Termitomyces(100);	Otu01363	0	0	0	0	0	0	0	0	0	0	0	0	0	0	0	0.01703	0	0	0	0	0	0	0	0	0	0	0	0
k__Fungi(100);p__Basidiomycota(100);c__Agaricomycetes(100);o__Agaricales(100);f__Lyophyllaceae(100);g__Termitomyces(100);s__uncultured_Termitomyces(100);	Otu01366	0	0	0	0	0	0	0	0	0	0	0	0	0	0	0	0.01703	0	0	0	0	0	0	0	0	0	0	0	0
k__Fungi(100);p__Basidiomycota(100);c__Agaricomycetes(100);o__Agaricales(100);f__Lyophyllaceae(100);g__Termitomyces(100);s__uncultured_Termitomyces(100);	Otu01371	0	0	0	0	0	0	0	0	0	0	0	0	0	0	0	0.01703	0	0	0	0	0	0	0	0	0	0	0	0
k__Fungi(100);p__Basidiomycota(100);c__Agaricomycetes(100);o__Agaricales(100);f__Lyophyllaceae(100);g__Termitomyces(100);s__uncultured_Termitomyces(100);	Otu01391	0	0	0	0	0	0	0	0	0	0	0	0	0	0	0	0.01703	0	0	0	0	0	0	0	0	0	0	0	0
k__Fungi(100);p__Basidiomycota(100);c__Agaricomycetes(100);o__Agaricales(100);f__Lyophyllaceae(100);g__Termitomyces(100);s__Termitomyces_sp_ZA_2006a_HHDFL(100);	Otu01611	0	0	0	0.00865951	0	0.00392003	0.00441501	0	0	0	0	0	0	0	0	0	0	0	0	0	0	0	0	0	0	0	0	0
k__Fungi(100);p__Basidiomycota(100);c__Agaricomycetes(100);o__Agaricales(100);f__Lyophyllaceae(100);g__Termitomyces(100);s__Termitomyces_sp_ZA_2006a_HHDFL(100);	Otu00978	0	0	0	0	0	0	0	0	0.01299	0	0.0039265	0	0	0	0	0	0	0	0	0	0	0	0	0	0	0	0	0
k__Fungi(100);p__Basidiomycota(100);c__Agaricomycetes(100);o__Agaricales(100);f__Lyophyllaceae(100);g__Termitomyces(100);s__uncultured_Termitomyces(100);	Otu01677	0	0	0	0	0	0	0	0	0	0	0	0	0	0	0	0	0	0	0.00827815	0.00862589	0	0	0	0	0	0	0	0
k__Fungi(100);p__Basidiomycota(100);c__Agaricomycetes(100);o__Agaricales(100);f__Lyophyllaceae(100);g__Termitomyces(100);s__uncultured_Termitomyces(100);	Otu01749	0	0	0	0	0	0	0	0	0	0	0	0	0	0	0	0	0	0	0.00827815	0.00862589	0	0	0	0	0	0	0	0
k__Fungi(100);p__Basidiomycota(100);c__Agaricomycetes(100);o__Agaricales(100);f__Lyophyllaceae(100);g__Termitomyces(100);s__uncultured_Termitomyces(100);	Otu01807	0	0	0	0	0	0	0	0	0	0	0	0	0	0	0	0	0	0	0.00827815	0.00862589	0	0	0	0	0	0	0	0
k__Fungi(100);p__Basidiomycota(100);c__Agaricomycetes(100);o__Agaricales(100);f__Lyophyllaceae(100);g__Termitomyces(100);s__uncultured_Termitomyces(100);	Otu01210	0	0	0	0	0	0	0	0	0	0	0	0	0.0101497	0.00398804	0.00272279	0	0	0	0	0	0	0	0	0	0	0	0	0
k__Fungi(100);p__Basidiomycota(100);c__Agaricomycetes(100);o__Agaricales(100);f__Lyophyllaceae(100);g__Termitomyces(100);s__uncultured_Termitomyces(100);	Otu01277	0	0	0	0	0	0	0	0	0	0	0	0	0.0101497	0.00398804	0.00272279	0	0	0	0	0	0	0	0	0	0	0	0	0
k__Fungi(100);p__Basidiomycota(100);c__Agaricomycetes(100);o__Agaricales(100);f__Lyophyllaceae(100);g__Termitomyces(100);s__uncultured_Termitomyces(100);	Otu01313	0	0	0	0	0	0	0	0	0	0	0	0	0.0101497	0.00398804	0.00272279	0	0	0	0	0	0	0	0	0	0	0	0	0
k__Fungi(100);p__Basidiomycota(100);c__Agaricomycetes(100);o__Agaricales(100);f__Lyophyllaceae(100);g__Termitomyces(100);s__uncultured_Termitomyces(100);	Otu01335	0	0	0	0	0	0	0	0	0	0	0	0	0.0101497	0.00398804	0.00272279	0	0	0	0	0	0	0	0	0	0	0	0	0
k__Fungi(100);p__Basidiomycota(100);c__Agaricomycetes(100);o__Agaricales(100);f__Lyophyllaceae(100);g__Termitomyces(100);s__Termitomyces_sp_ZA_2006a_HHDFL(100);	Otu01792	0	0.0135327	0	0	0	0	0	0	0.00324749	0	0	0	0	0	0	0	0	0	0	0	0	0	0	0	0	0	0	0
k__Fungi(100);p__Ascomycota(100);c__Sordariomycetes(100);o__Hypocreales(100);f__Nectriaceae(100);unclassified(61);unclassified(61);	Otu01016	0	0	0	0	0	0	0	0	0	0	0	0	0	0	0	0	0	0	0	0	0	0	0	0	0	0.0109453	0	0.00583107
k__Fungi(100);p__Ascomycota(100);c__Sordariomycetes(100);o__Hypocreales(100);f__Nectriaceae(100);unclassified(100);unclassified(100);	Otu01028	0	0	0	0	0	0	0	0	0	0	0	0	0	0	0	0	0	0	0	0	0	0	0	0	0	0.0109453	0	0.00583107
k__Fungi(100);p__Ascomycota(100);c__Sordariomycetes(100);o__Hypocreales(100);f__Nectriaceae(100);unclassified(100);unclassified(100);	Otu01038	0	0	0	0	0	0	0	0	0	0	0	0	0	0	0	0	0	0	0	0	0	0	0	0	0	0.0109453	0	0.00583107
k__Fungi(100);p__Basidiomycota(100);c__Agaricomycetes(100);o__Agaricales(100);f__Lyophyllaceae(100);g__Termitomyces(100);s__Termitomyces_sp_ZA_2006a_HHDFL(100);	Otu01321	0	0	0	0	0.00398804	0	0	0	0.00324749	0	0	0.00949487	0	0	0	0	0	0	0	0	0	0	0	0	0	0	0	0
k__Fungi(100);p__Basidiomycota(100);c__Agaricomycetes(100);o__Agaricales(100);f__Lyophyllaceae(100);g__Termitomyces(100);s__uncultured_Termitomyces(100);	Otu01592	0	0	0	0	0	0	0	0	0	0	0	0	0	0	0	0	0	0.00410408	0.00827815	0.00431295	0	0	0	0	0	0	0	0
k__Fungi(100);p__Basidiomycota(100);c__Agaricomycetes(100);o__Agaricales(100);f__Lyophyllaceae(100);g__Termitomyces(100);s__Termitomyces_sp_ZA_2006a_HHDFL(100);	Otu01602	0.011931	0	0	0	0	0	0	0	0	0	0	0.00474744	0	0	0	0	0	0	0	0	0	0	0	0	0	0	0	0
k__Fungi(100);p__Basidiomycota(100);c__Agaricomycetes(100);o__Agaricales(100);f__Lyophyllaceae(100);g__Termitomyces(100);s__Termitomyces_sp_ZA_2006a_HHDFL(100);	Otu01957	0.00596552	0.00676636	0	0	0	0	0	0	0	0	0.0039265	0	0	0	0	0	0	0	0	0	0	0	0	0	0	0	0	0
k__Fungi(100);p__Basidiomycota(100);c__Agaricomycetes(100);o__Agaricales(100);f__Lyophyllaceae(100);g__Termitomyces(100);s__uncultured_Termitomyces(100);	Otu02241	0	0	0	0	0	0	0	0	0	0	0	0	0	0	0	0	0	0	0.0165563	0	0	0	0	0	0	0	0	0
k__Fungi(100);p__Basidiomycota(100);c__Agaricomycetes(100);o__Agaricales(100);f__Lyophyllaceae(100);g__Termitomyces(100);s__uncultured_Termitomyces(100);	Otu02246	0	0	0	0	0	0	0	0	0	0	0	0	0	0	0	0	0	0	0.0165563	0	0	0	0	0	0	0	0	0
k__Fungi(100);p__Basidiomycota(100);c__Agaricomycetes(100);o__Agaricales(100);f__Lyophyllaceae(100);g__Termitomyces(100);s__uncultured_Termitomyces(100);	Otu02250	0	0	0	0	0	0	0	0	0	0	0	0	0	0	0	0	0	0	0.0165563	0	0	0	0	0	0	0	0	0
k__Fungi(100);p__Basidiomycota(100);c__Agaricomycetes(100);o__Agaricales(100);f__Lyophyllaceae(100);g__Termitomyces(100);s__uncultured_Termitomyces(100);	Otu02264	0	0	0	0	0	0	0	0	0	0	0	0	0	0	0	0	0	0	0.0165563	0	0	0	0	0	0	0	0	0
k__Fungi(100);p__Basidiomycota(100);c__Agaricomycetes(100);o__Agaricales(100);f__Lyophyllaceae(100);g__Termitomyces(100);s__uncultured_Termitomyces(100);	Otu02269	0	0	0	0	0	0	0	0	0	0	0	0	0	0	0	0	0	0	0.0165563	0	0	0	0	0	0	0	0	0
k__Fungi(100);p__Basidiomycota(100);c__Agaricomycetes(100);o__Agaricales(100);f__Lyophyllaceae(100);g__Termitomyces(100);s__uncultured_Termitomyces(100);	Otu02273	0	0	0	0	0	0	0	0	0	0	0	0	0	0	0	0	0	0	0.0165563	0	0	0	0	0	0	0	0	0
k__Fungi(100);p__Basidiomycota(100);c__Agaricomycetes(100);o__Agaricales(100);f__Lyophyllaceae(100);g__Termitomyces(100);s__uncultured_Termitomyces(100);	Otu02657	0	0	0	0	0	0	0	0	0	0	0	0	0	0	0	0	0	0	0.0165563	0	0	0	0	0	0	0	0	0
k__Fungi(100);p__Basidiomycota(100);c__Agaricomycetes(100);o__Agaricales(100);f__Agaricaceae(100);g__Micropsalliota(100);unclassified(100);	Otu02726	0	0	0	0	0	0	0	0	0	0	0	0	0	0	0	0	0	0	0.0165563	0	0	0	0	0	0	0	0	0
k__Fungi(100);p__Basidiomycota(100);c__Agaricomycetes(100);o__Agaricales(100);f__Lyophyllaceae(100);g__Termitomyces(100);s__uncultured_Termitomyces(100);	Otu02883	0	0	0	0	0	0	0	0	0	0	0	0	0	0	0	0	0	0	0.0165563	0	0	0	0	0	0	0	0	0
k__Fungi(100);p__Basidiomycota(100);c__Agaricomycetes(100);o__Agaricales(100);f__Lyophyllaceae(100);g__Termitomyces(100);unclassified(100);	Otu02917	0	0	0	0	0	0	0	0	0	0	0	0	0	0	0	0	0	0	0.0165563	0	0	0	0	0	0	0	0	0
k__Fungi(100);p__Basidiomycota(100);c__Agaricomycetes(100);o__Agaricales(100);f__Lyophyllaceae(100);g__Termitomyces(100);unclassified(100);	Otu03283	0	0	0	0	0	0	0	0	0	0	0	0	0	0	0	0	0	0	0.0165563	0	0	0	0	0	0	0	0	0
k__Fungi(100);p__Basidiomycota(100);c__Agaricomycetes(100);o__Agaricales(100);f__Lyophyllaceae(100);g__Termitomyces(100);s__Termitomyces_sp_ZA_2006a_HHDFL(100);	Otu01070	0	0.00676636	0	0	0	0	0	0	0.00974247	0	0	0	0	0	0	0	0	0	0	0	0	0	0	0	0	0	0	0
k__Fungi(100);p__Basidiomycota(100);c__Agaricomycetes(100);o__Agaricales(100);f__Lyophyllaceae(100);g__Termitomyces(100);s__Termitomyces_sp_ZA_2006a_HHDFL(100);	Otu01713	0	0	0	0.00865951	0	0.00784006	0	0	0	0	0	0	0	0	0	0	0	0	0	0	0	0	0	0	0	0	0	0
k__Fungi(100);p__Basidiomycota(100);c__Agaricomycetes(100);o__Agaricales(100);f__Lyophyllaceae(100);g__Termitomyces(100);s__uncultured_Termitomyces(100);	Otu01413	0	0	0	0	0	0	0	0	0	0	0	0	0	0	0	0	0	0.00820816	0.00827815	0	0	0	0	0	0	0	0	0
k__Fungi(100);p__Basidiomycota(100);c__Agaricomycetes(100);o__Agaricales(100);f__Lyophyllaceae(100);g__Termitomyces(100);s__uncultured_Termitomyces(100);	Otu01586	0	0	0	0	0	0	0	0	0	0	0	0	0	0	0	0	0	0.00820816	0.00827815	0	0	0	0	0	0	0	0	0
k__Fungi(100);p__Basidiomycota(100);c__Agaricomycetes(100);o__Agaricales(100);f__Lyophyllaceae(100);g__Termitomyces(100);s__uncultured_Termitomyces(100);	Otu01607	0	0	0	0	0	0	0	0	0	0	0	0	0	0	0	0	0	0.00820816	0.00827815	0	0	0	0	0	0	0	0	0
k__Fungi(100);p__Basidiomycota(100);c__Agaricomycetes(100);o__Agaricales(100);f__Lyophyllaceae(100);g__Termitomyces(100);s__uncultured_Termitomyces(100);	Otu01628	0	0	0	0	0	0	0	0	0	0	0	0	0	0	0	0	0	0.00820816	0.00827815	0	0	0	0	0	0	0	0	0
k__Fungi(100);p__Basidiomycota(100);c__Agaricomycetes(100);o__Agaricales(100);f__Lyophyllaceae(100);g__Termitomyces(100);s__uncultured_Termitomyces(67);	Otu01631	0	0	0	0	0	0	0	0	0	0	0	0	0	0	0	0	0	0.00820816	0.00827815	0	0	0	0	0	0	0	0	0
k__Fungi(100);p__Basidiomycota(100);c__Agaricomycetes(100);o__Agaricales(100);f__Lyophyllaceae(100);g__Termitomyces(100);s__uncultured_Termitomyces(100);	Otu01765	0	0	0	0	0	0	0	0	0	0	0	0	0	0	0	0	0	0.00820816	0.00827815	0	0	0	0	0	0	0	0	0
k__Fungi(100);p__Basidiomycota(100);c__Agaricomycetes(100);o__Agaricales(100);f__Lyophyllaceae(100);g__Termitomyces(100);s__Termitomyces_sp_ZA_2006a_HHDFL(100);	Otu01192	0	0	0	0	0.0119641	0	0	0	0	0.00445931	0	0	0	0	0	0	0	0	0	0	0	0	0	0	0	0	0	0
k__Fungi(100);p__Basidiomycota(100);c__Agaricomycetes(100);o__Agaricales(100);f__Lyophyllaceae(100);g__Termitomyces(100);unclassified(100);	Otu00747	0	0	0	0	0	0	0	0	0	0	0	0	0	0	0	0	0	0	0	0	0	0	0	0	0.0164042	0	0	0
k__Fungi(100);p__Basidiomycota(100);c__Agaricomycetes(100);o__Agaricales(100);f__Lyophyllaceae(100);g__Termitomyces(100);s__Termitomyces_sp_ZA_2006a_HHDFL(100);	Otu01253	0.00596552	0	0	0	0	0	0	0	0.00649498	0	0.0039265	0	0	0	0	0	0	0	0	0	0	0	0	0	0	0	0	0
k__Fungi(100);p__Basidiomycota(100);c__Agaricomycetes(100);o__Agaricales(100);f__Lyophyllaceae(100);g__Termitomyces(100);s__Termitomyces_sp_ZA_2006a_HHDFL(100);	Otu01113	0	0	0	0	0.00797607	0.00392003	0	0	0	0.00445931	0	0	0	0	0	0	0	0	0	0	0	0	0	0	0	0	0	0
k__Fungi(100);p__Basidiomycota(100);c__Agaricomycetes(100);o__Agaricales(100);f__Lyophyllaceae(100);g__Termitomyces(100);s__Termitomyces_sp_ZA_2006a_HHDFL(100);	Otu01861	0.011931	0	0	0	0	0	0.00441501	0	0	0	0	0	0	0	0	0	0	0	0	0	0	0	0	0	0	0	0	0
k__Fungi(100);p__Basidiomycota(100);c__Agaricomycetes(100);o__Agaricales(100);f__Lyophyllaceae(100);g__Termitomyces(100);unclassified(100);	Otu02014	0	0	0	0	0	0	0	0	0	0	0	0	0	0	0	0	0	0	0	0	0	0	0.0163319	0	0	0	0	0
k__Fungi(100);p__Basidiomycota(100);c__Agaricomycetes(100);o__Agaricales(100);f__Lyophyllaceae(100);g__Termitomyces(100);unclassified(100);	Otu02016	0	0	0	0	0	0	0	0	0	0	0	0	0	0	0	0	0	0	0	0	0	0	0.0163319	0	0	0	0	0
k__Fungi(100);p__Basidiomycota(100);c__Agaricomycetes(100);o__Agaricales(100);f__Lyophyllaceae(100);g__Termitomyces(100);unclassified(100);	Otu02062	0	0	0	0	0	0	0	0	0	0	0	0	0	0	0	0	0	0	0	0	0	0	0.0163319	0	0	0	0	0
k__Fungi(100);p__Basidiomycota(100);c__Agaricomycetes(100);o__Agaricales(100);f__Lyophyllaceae(100);g__Termitomyces(100);unclassified(100);	Otu02075	0	0	0	0	0	0	0	0	0	0	0	0	0	0	0	0	0	0	0	0	0	0	0.0163319	0	0	0	0	0
k__Fungi(100);p__Basidiomycota(100);c__Agaricomycetes(100);o__Agaricales(100);f__Lyophyllaceae(100);g__Termitomyces(100);unclassified(100);	Otu02078	0	0	0	0	0	0	0	0	0	0	0	0	0	0	0	0	0	0	0	0	0	0	0.0163319	0	0	0	0	0
k__Fungi(100);p__Basidiomycota(100);c__Agaricomycetes(100);o__Agaricales(100);f__Lyophyllaceae(100);g__Termitomyces(100);unclassified(100);	Otu02144	0	0	0	0	0	0	0	0	0	0	0	0	0	0	0	0	0	0	0	0	0	0	0.0163319	0	0	0	0	0
k__Fungi(100);p__Basidiomycota(100);c__Agaricomycetes(100);o__Agaricales(100);f__Lyophyllaceae(100);unclassified(100);unclassified(100);	Otu02153	0	0	0	0	0	0	0	0	0	0	0	0	0	0	0	0	0	0	0	0	0	0	0.0163319	0	0	0	0	0
k__Fungi(100);p__Basidiomycota(100);c__Agaricomycetes(100);o__Agaricales(100);f__Lyophyllaceae(100);g__Termitomyces(100);unclassified(100);	Otu02177	0	0	0	0	0	0	0	0	0	0	0	0	0	0	0	0	0	0	0	0	0	0	0.0163319	0	0	0	0	0
k__Fungi(100);p__Basidiomycota(100);c__Agaricomycetes(100);o__Agaricales(100);f__Lyophyllaceae(100);g__Termitomyces(100);unclassified(100);	Otu02221	0	0	0	0	0	0	0	0	0	0	0	0	0	0	0	0	0	0	0	0	0	0	0.0163319	0	0	0	0	0
k__Fungi(100);p__Basidiomycota(100);c__Agaricomycetes(100);o__Agaricales(100);f__Lyophyllaceae(100);g__Termitomyces(100);unclassified(100);	Otu02223	0	0	0	0	0	0	0	0	0	0	0	0	0	0	0	0	0	0	0	0	0	0	0.0163319	0	0	0	0	0
k__Fungi(100);p__Basidiomycota(100);c__Agaricomycetes(100);o__Agaricales(100);f__Lyophyllaceae(100);g__Termitomyces(100);unclassified(100);	Otu02240	0	0	0	0	0	0	0	0	0	0	0	0	0	0	0	0	0	0	0	0	0	0	0.0163319	0	0	0	0	0
k__Fungi(100);p__Basidiomycota(100);c__Agaricomycetes(100);o__Agaricales(100);f__Lyophyllaceae(100);g__Termitomyces(100);unclassified(100);	Otu02242	0	0	0	0	0	0	0	0	0	0	0	0	0	0	0	0	0	0	0	0	0	0	0.0163319	0	0	0	0	0
k__Fungi(100);p__Basidiomycota(100);c__Agaricomycetes(100);o__Agaricales(100);f__Lyophyllaceae(100);g__Termitomyces(100);unclassified(100);	Otu02251	0	0	0	0	0	0	0	0	0	0	0	0	0	0	0	0	0	0	0	0	0	0	0.0163319	0	0	0	0	0
k__Fungi(100);p__Basidiomycota(100);c__Agaricomycetes(100);o__Agaricales(100);f__Lyophyllaceae(100);g__Termitomyces(100);unclassified(100);	Otu02265	0	0	0	0	0	0	0	0	0	0	0	0	0	0	0	0	0	0	0	0	0	0	0.0163319	0	0	0	0	0
k__Fungi(100);p__Basidiomycota(100);c__Agaricomycetes(100);o__Agaricales(100);f__Lyophyllaceae(100);g__Termitomyces(100);unclassified(100);	Otu02266	0	0	0	0	0	0	0	0	0	0	0	0	0	0	0	0	0	0	0	0	0	0	0.0163319	0	0	0	0	0
k__Fungi(100);p__Basidiomycota(100);c__Agaricomycetes(100);o__Agaricales(100);f__Lyophyllaceae(100);g__Termitomyces(100);unclassified(100);	Otu02268	0	0	0	0	0	0	0	0	0	0	0	0	0	0	0	0	0	0	0	0	0	0	0.0163319	0	0	0	0	0
k__Fungi(100);p__Basidiomycota(100);c__Agaricomycetes(100);o__Agaricales(100);f__Lyophyllaceae(100);g__Termitomyces(100);unclassified(100);	Otu02303	0	0	0	0	0	0	0	0	0	0	0	0	0	0	0	0	0	0	0	0	0	0	0.0163319	0	0	0	0	0
k__Fungi(100);p__Basidiomycota(100);c__Agaricomycetes(100);o__Agaricales(100);unclassified(100);unclassified(100);unclassified(100);	Otu02319	0	0	0	0	0	0	0	0	0	0	0	0	0	0	0	0	0	0	0	0	0	0	0.0163319	0	0	0	0	0
k__Fungi(100);p__Basidiomycota(100);c__Agaricomycetes(100);o__Agaricales(100);unclassified(100);unclassified(100);unclassified(100);	Otu02324	0	0	0	0	0	0	0	0	0	0	0	0	0	0	0	0	0	0	0	0	0	0	0.0163319	0	0	0	0	0
k__Fungi(100);p__Basidiomycota(100);c__Agaricomycetes(100);o__Agaricales(100);unclassified(100);unclassified(100);unclassified(100);	Otu02326	0	0	0	0	0	0	0	0	0	0	0	0	0	0	0	0	0	0	0	0	0	0	0.0163319	0	0	0	0	0
k__Fungi(100);p__Basidiomycota(100);c__Agaricomycetes(100);o__Agaricales(100);unclassified(100);unclassified(100);unclassified(100);	Otu02328	0	0	0	0	0	0	0	0	0	0	0	0	0	0	0	0	0	0	0	0	0	0	0.0163319	0	0	0	0	0
k__Fungi(100);p__Basidiomycota(100);c__Agaricomycetes(100);o__Agaricales(100);unclassified(100);unclassified(100);unclassified(100);	Otu02329	0	0	0	0	0	0	0	0	0	0	0	0	0	0	0	0	0	0	0	0	0	0	0.0163319	0	0	0	0	0
k__Fungi(100);p__Basidiomycota(100);c__Agaricomycetes(100);o__Agaricales(100);unclassified(100);unclassified(100);unclassified(100);	Otu02335	0	0	0	0	0	0	0	0	0	0	0	0	0	0	0	0	0	0	0	0	0	0	0.0163319	0	0	0	0	0
k__Fungi(100);p__Basidiomycota(100);c__Agaricomycetes(100);o__Agaricales(100);unclassified(100);unclassified(100);unclassified(100);	Otu02348	0	0	0	0	0	0	0	0	0	0	0	0	0	0	0	0	0	0	0	0	0	0	0.0163319	0	0	0	0	0
k__Fungi(100);p__Basidiomycota(100);c__Agaricomycetes(100);o__Agaricales(100);unclassified(100);unclassified(100);unclassified(100);	Otu02353	0	0	0	0	0	0	0	0	0	0	0	0	0	0	0	0	0	0	0	0	0	0	0.0163319	0	0	0	0	0
k__Fungi(100);p__Basidiomycota(100);c__Agaricomycetes(100);o__Agaricales(100);unclassified(100);unclassified(100);unclassified(100);	Otu02380	0	0	0	0	0	0	0	0	0	0	0	0	0	0	0	0	0	0	0	0	0	0	0.0163319	0	0	0	0	0
k__Fungi(100);p__Basidiomycota(100);c__Agaricomycetes(100);o__Agaricales(100);unclassified(100);unclassified(100);unclassified(100);	Otu02382	0	0	0	0	0	0	0	0	0	0	0	0	0	0	0	0	0	0	0	0	0	0	0.0163319	0	0	0	0	0
k__Fungi(100);p__Basidiomycota(100);c__Agaricomycetes(100);o__Agaricales(100);unclassified(100);unclassified(100);unclassified(100);	Otu02386	0	0	0	0	0	0	0	0	0	0	0	0	0	0	0	0	0	0	0	0	0	0	0.0163319	0	0	0	0	0
k__Fungi(100);p__Basidiomycota(100);c__Agaricomycetes(100);o__Agaricales(100);unclassified(100);unclassified(100);unclassified(100);	Otu02391	0	0	0	0	0	0	0	0	0	0	0	0	0	0	0	0	0	0	0	0	0	0	0.0163319	0	0	0	0	0
k__Fungi(100);p__Basidiomycota(100);c__Agaricomycetes(100);o__Agaricales(100);unclassified(100);unclassified(100);unclassified(100);	Otu02413	0	0	0	0	0	0	0	0	0	0	0	0	0	0	0	0	0	0	0	0	0	0	0.0163319	0	0	0	0	0
k__Fungi(100);p__Basidiomycota(100);c__Agaricomycetes(100);o__Agaricales(100);unclassified(100);unclassified(100);unclassified(100);	Otu02424	0	0	0	0	0	0	0	0	0	0	0	0	0	0	0	0	0	0	0	0	0	0	0.0163319	0	0	0	0	0
k__Fungi(100);p__Basidiomycota(100);c__Agaricomycetes(100);o__Agaricales(100);unclassified(100);unclassified(100);unclassified(100);	Otu02444	0	0	0	0	0	0	0	0	0	0	0	0	0	0	0	0	0	0	0	0	0	0	0.0163319	0	0	0	0	0
k__Fungi(100);p__Basidiomycota(100);c__Agaricomycetes(100);o__Agaricales(100);unclassified(100);unclassified(100);unclassified(100);	Otu02447	0	0	0	0	0	0	0	0	0	0	0	0	0	0	0	0	0	0	0	0	0	0	0.0163319	0	0	0	0	0
k__Fungi(100);p__Basidiomycota(100);c__Agaricomycetes(100);o__Agaricales(100);unclassified(100);unclassified(100);unclassified(100);	Otu02448	0	0	0	0	0	0	0	0	0	0	0	0	0	0	0	0	0	0	0	0	0	0	0.0163319	0	0	0	0	0
k__Fungi(100);p__Basidiomycota(100);c__Agaricomycetes(100);o__Agaricales(100);unclassified(100);unclassified(100);unclassified(100);	Otu02454	0	0	0	0	0	0	0	0	0	0	0	0	0	0	0	0	0	0	0	0	0	0	0.0163319	0	0	0	0	0
k__Fungi(100);p__Basidiomycota(100);c__Agaricomycetes(100);o__Agaricales(100);unclassified(100);unclassified(100);unclassified(100);	Otu02461	0	0	0	0	0	0	0	0	0	0	0	0	0	0	0	0	0	0	0	0	0	0	0.0163319	0	0	0	0	0
k__Fungi(100);p__Basidiomycota(100);c__Agaricomycetes(100);o__Agaricales(100);f__Lyophyllaceae(100);unclassified(100);unclassified(100);	Otu02630	0	0	0	0	0	0	0	0	0	0	0	0	0	0	0	0	0	0	0	0	0	0	0.0163319	0	0	0	0	0
k__Fungi(100);p__Basidiomycota(100);c__Agaricomycetes(100);o__Agaricales(100);f__Lyophyllaceae(100);g__Termitomyces(100);unclassified(100);	Otu02661	0	0	0	0	0	0	0	0	0	0	0	0	0	0	0	0	0	0	0	0	0	0	0.0163319	0	0	0	0	0
k__Fungi(100);p__Basidiomycota(100);c__Agaricomycetes(100);o__Agaricales(100);f__Lyophyllaceae(100);g__Termitomyces(100);unclassified(100);	Otu02673	0	0	0	0	0	0	0	0	0	0	0	0	0	0	0	0	0	0	0	0	0	0	0.0163319	0	0	0	0	0
k__Fungi(100);p__Basidiomycota(100);c__Agaricomycetes(100);o__Agaricales(100);f__Lyophyllaceae(100);g__Termitomyces(100);unclassified(100);	Otu02834	0	0	0	0	0	0	0	0	0	0	0	0	0	0	0	0	0	0	0	0	0	0	0.0163319	0	0	0	0	0
k__Fungi(100);p__Basidiomycota(100);c__Agaricomycetes(100);o__Agaricales(100);f__Lyophyllaceae(100);g__Termitomyces(100);unclassified(100);	Otu02840	0	0	0	0	0	0	0	0	0	0	0	0	0	0	0	0	0	0	0	0	0	0	0.0163319	0	0	0	0	0
k__Fungi(100);p__Basidiomycota(100);c__Agaricomycetes(100);o__Agaricales(100);f__Lyophyllaceae(100);g__Termitomyces(100);unclassified(100);	Otu02914	0	0	0	0	0	0	0	0	0	0	0	0	0	0	0	0	0	0	0	0	0	0	0.0163319	0	0	0	0	0
k__Fungi(100);p__Basidiomycota(100);c__Agaricomycetes(100);o__Agaricales(100);f__Lyophyllaceae(100);g__Termitomyces(100);unclassified(100);	Otu02926	0	0	0	0	0	0	0	0	0	0	0	0	0	0	0	0	0	0	0	0	0	0	0.0163319	0	0	0	0	0
k__Fungi(100);p__Basidiomycota(100);c__Agaricomycetes(100);o__Agaricales(100);f__Lyophyllaceae(100);g__Termitomyces(100);unclassified(100);	Otu02993	0	0	0	0	0	0	0	0	0	0	0	0	0	0	0	0	0	0	0	0	0	0	0.0163319	0	0	0	0	0
k__Fungi(100);p__Basidiomycota(100);c__Agaricomycetes(100);o__Agaricales(100);f__Lyophyllaceae(100);g__Termitomyces(100);unclassified(100);	Otu03032	0	0	0	0	0	0	0	0	0	0	0	0	0	0	0	0	0	0	0	0	0	0	0.0163319	0	0	0	0	0
k__Fungi(100);p__Basidiomycota(100);c__Agaricomycetes(100);o__Agaricales(100);f__Lyophyllaceae(100);unclassified(100);unclassified(100);	Otu03068	0	0	0	0	0	0	0	0	0	0	0	0	0	0	0	0	0	0	0	0	0	0	0.0163319	0	0	0	0	0
k__Fungi(100);p__Basidiomycota(100);c__Agaricomycetes(100);o__Agaricales(100);f__Lyophyllaceae(100);g__Termitomyces(100);unclassified(100);	Otu03076	0	0	0	0	0	0	0	0	0	0	0	0	0	0	0	0	0	0	0	0	0	0	0.0163319	0	0	0	0	0
k__Fungi(100);p__Basidiomycota(100);c__Agaricomycetes(100);o__Agaricales(100);f__Lyophyllaceae(100);g__Termitomyces(100);unclassified(100);	Otu03081	0	0	0	0	0	0	0	0	0	0	0	0	0	0	0	0	0	0	0	0	0	0	0.0163319	0	0	0	0	0
k__Fungi(100);p__Basidiomycota(100);c__Agaricomycetes(100);o__Agaricales(100);f__Lyophyllaceae(100);g__Termitomyces(100);unclassified(100);	Otu03098	0	0	0	0	0	0	0	0	0	0	0	0	0	0	0	0	0	0	0	0	0	0	0.0163319	0	0	0	0	0
k__Fungi(100);p__Basidiomycota(100);c__Agaricomycetes(100);o__Agaricales(100);f__Lyophyllaceae(100);g__Termitomyces(100);unclassified(100);	Otu03108	0	0	0	0	0	0	0	0	0	0	0	0	0	0	0	0	0	0	0	0	0	0	0.0163319	0	0	0	0	0
k__Fungi(100);p__Basidiomycota(100);c__Agaricomycetes(100);o__Agaricales(100);f__Lyophyllaceae(100);g__Termitomyces(100);unclassified(100);	Otu03110	0	0	0	0	0	0	0	0	0	0	0	0	0	0	0	0	0	0	0	0	0	0	0.0163319	0	0	0	0	0
k__Fungi(100);p__Basidiomycota(100);c__Agaricomycetes(100);o__Agaricales(100);f__Lyophyllaceae(100);g__Termitomyces(100);unclassified(100);	Otu03116	0	0	0	0	0	0	0	0	0	0	0	0	0	0	0	0	0	0	0	0	0	0	0.0163319	0	0	0	0	0
k__Fungi(100);p__Basidiomycota(100);c__Agaricomycetes(100);o__Agaricales(100);f__Lyophyllaceae(100);g__Termitomyces(100);unclassified(100);	Otu03118	0	0	0	0	0	0	0	0	0	0	0	0	0	0	0	0	0	0	0	0	0	0	0.0163319	0	0	0	0	0
k__Fungi(100);p__Basidiomycota(100);c__Agaricomycetes(100);o__Agaricales(100);f__Lyophyllaceae(100);g__Termitomyces(100);unclassified(100);	Otu03127	0	0	0	0	0	0	0	0	0	0	0	0	0	0	0	0	0	0	0	0	0	0	0.0163319	0	0	0	0	0
k__Fungi(100);p__Basidiomycota(100);c__Agaricomycetes(100);o__Agaricales(100);f__Lyophyllaceae(100);g__Termitomyces(100);unclassified(100);	Otu03133	0	0	0	0	0	0	0	0	0	0	0	0	0	0	0	0	0	0	0	0	0	0	0.0163319	0	0	0	0	0
k__Fungi(100);p__Basidiomycota(100);c__Agaricomycetes(100);o__Agaricales(100);f__Lyophyllaceae(100);g__Termitomyces(100);unclassified(100);	Otu03136	0	0	0	0	0	0	0	0	0	0	0	0	0	0	0	0	0	0	0	0	0	0	0.0163319	0	0	0	0	0
k__Fungi(100);p__Basidiomycota(100);c__Agaricomycetes(100);o__Agaricales(100);f__Lyophyllaceae(100);g__Termitomyces(100);unclassified(100);	Otu03195	0	0	0	0	0	0	0	0	0	0	0	0	0	0	0	0	0	0	0	0	0	0	0.0163319	0	0	0	0	0
k__Fungi(100);p__Basidiomycota(100);c__Agaricomycetes(100);o__Agaricales(100);f__Lyophyllaceae(100);g__Termitomyces(100);unclassified(100);	Otu03233	0	0	0	0	0	0	0	0	0	0	0	0	0	0	0	0	0	0	0	0	0	0	0.0163319	0	0	0	0	0
k__Fungi(100);p__Basidiomycota(100);c__Agaricomycetes(100);o__Agaricales(100);f__Lyophyllaceae(100);g__Termitomyces(100);unclassified(100);	Otu03261	0	0	0	0	0	0	0	0	0	0	0	0	0	0	0	0	0	0	0	0	0	0	0.0163319	0	0	0	0	0
k__Fungi(100);p__Basidiomycota(100);c__Agaricomycetes(100);o__Agaricales(100);f__Lyophyllaceae(100);g__Termitomyces(100);unclassified(100);	Otu03297	0	0	0	0	0	0	0	0	0	0	0	0	0	0	0	0	0	0	0	0	0	0	0.0163319	0	0	0	0	0
k__Fungi(100);p__Basidiomycota(100);c__Agaricomycetes(100);o__Agaricales(100);f__Lyophyllaceae(100);g__Termitomyces(100);unclassified(100);	Otu03318	0	0	0	0	0	0	0	0	0	0	0	0	0	0	0	0	0	0	0	0	0	0	0.0163319	0	0	0	0	0
k__Fungi(100);p__Basidiomycota(100);c__Agaricomycetes(100);o__Agaricales(100);f__Lyophyllaceae(100);g__Termitomyces(100);unclassified(100);	Otu00996	0	0	0	0	0	0	0	0	0	0	0	0	0	0	0	0	0	0	0	0	0	0	0	0.00929714	0.00703037	0	0	0
k__Fungi(100);p__Ascomycota(100);c__Dothideomycetes(100);o__Capnodiales(100);f__Davidiellaceae(100);unclassified(100);unclassified(100);	Otu01103	0	0	0	0	0	0	0	0	0	0	0	0	0	0	0	0	0	0	0	0	0	0	0	0	0	0	0.0163172	0
k__Fungi(100);p__Basidiomycota(100);c__Agaricomycetes(100);o__Agaricales(100);f__Lyophyllaceae(100);g__Termitomyces(100);s__Termitomyces_sp_ZA_2006a_HHDFL(100);	Otu01116	0	0	0	0	0.00398804	0.00784006	0	0	0	0.00445931	0	0	0	0	0	0	0	0	0	0	0	0	0	0	0	0	0	0
k__Fungi(100);p__Basidiomycota(100);c__Agaricomycetes(100);o__Agaricales(100);f__Lyophyllaceae(100);g__Termitomyces(100);s__Termitomyces_sp_ZA_2006a_HHDFL(100);	Otu01257	0	0	0	0	0.00398804	0.00784006	0	0	0	0.00445931	0	0	0	0	0	0	0	0	0	0	0	0	0	0	0	0	0	0
k__Fungi(100);p__Basidiomycota(100);c__Agaricomycetes(100);o__Agaricales(100);f__Lyophyllaceae(100);g__Termitomyces(100);s__Termitomyces_sp_ZA_2006a_HHDFL(100);	Otu01280	0	0	0	0	0.00398804	0.00784006	0	0	0	0.00445931	0	0	0	0	0	0	0	0	0	0	0	0	0	0	0	0	0	0
k__Fungi(100);p__Basidiomycota(100);c__Agaricomycetes(100);o__Agaricales(100);f__Lyophyllaceae(100);g__Termitomyces(100);s__Termitomyces_sp_ZA_2006a_HHDFL(100);	Otu01397	0	0	0	0	0.00398804	0.00784006	0	0	0	0.00445931	0	0	0	0	0	0	0	0	0	0	0	0	0	0	0	0	0	0
k__Fungi(100);p__Basidiomycota(100);c__Agaricomycetes(100);o__Agaricales(100);unclassified(100);unclassified(100);unclassified(100);	Otu00804	0	0	0	0	0	0	0	0	0	0	0	0	0	0	0	0	0	0	0	0	0	0.004561	0	0	0.0117173	0	0	0
k__Fungi(100);p__Basidiomycota(100);c__Agaricomycetes(100);o__Agaricales(100);unclassified(100);unclassified(100);unclassified(100);	Otu00807	0	0	0	0	0	0	0	0	0	0	0	0	0	0	0	0	0	0	0	0	0	0.004561	0	0	0.0117173	0	0	0
k__Fungi(100);p__Basidiomycota(100);c__Agaricomycetes(100);o__Agaricales(100);f__Lyophyllaceae(100);g__Termitomyces(100);unclassified(100);	Otu00894	0	0	0	0	0	0	0	0	0	0	0	0	0	0	0	0	0	0	0	0	0	0.004561	0	0.00464857	0.00703037	0	0	0
k__Fungi(100);p__Basidiomycota(100);c__Agaricomycetes(100);o__Agaricales(100);f__Lyophyllaceae(100);g__Termitomyces(100);unclassified(100);	Otu00898	0	0	0	0	0	0	0	0	0	0	0	0	0	0	0	0	0	0	0	0	0	0.004561	0	0.00464857	0.00703037	0	0	0
k__Fungi(100);p__Basidiomycota(100);c__Agaricomycetes(100);o__Agaricales(100);unclassified(100);unclassified(100);unclassified(100);	Otu00921	0	0	0	0	0	0	0	0	0	0	0	0	0	0	0	0	0	0	0	0	0	0.004561	0	0.00464857	0.00703037	0	0	0
k__Fungi(100);p__Basidiomycota(100);c__Agaricomycetes(100);o__Agaricales(100);unclassified(100);unclassified(100);unclassified(100);	Otu00958	0	0	0	0	0	0	0	0	0	0	0	0	0	0	0	0	0	0	0	0	0	0.004561	0	0.00464857	0.00703037	0	0	0
k__Fungi(100);p__Basidiomycota(100);c__Agaricomycetes(100);o__Agaricales(100);unclassified(100);unclassified(100);unclassified(100);	Otu01151	0	0	0	0	0	0	0	0	0	0	0	0	0	0	0	0	0	0	0	0	0	0.004561	0	0.00929714	0.00234346	0	0	0
k__Fungi(100);p__Basidiomycota(100);c__Agaricomycetes(100);o__Agaricales(100);unclassified(100);unclassified(100);unclassified(100);	Otu00940	0	0	0	0	0	0	0	0	0	0	0	0	0	0	0	0	0	0	0	0	0	0.00912201	0	0	0.00703037	0	0	0
k__Fungi(100);p__Basidiomycota(100);c__Agaricomycetes(100);o__Agaricales(100);f__Lyophyllaceae(100);g__Termitomyces(100);s__Termitomyces_sp_ZA_2006a_HHDFL(100);	Otu01343	0	0	0	0	0	0.00392003	0	0	0.00324749	0.00891862	0	0	0	0	0	0	0	0	0	0	0	0	0	0	0	0	0	0
k__Fungi(100);p__Basidiomycota(100);c__Agaricomycetes(100);o__Agaricales(100);f__Lyophyllaceae(100);g__Termitomyces(100);s__Termitomyces_sp_ZA_2006a_HHDFL(100);	Otu02716	0	0	0	0	0	0	0	0.0113173	0	0	0	0.00474744	0	0	0	0	0	0	0	0	0	0	0	0	0	0	0	0
k__Fungi(100);p__Basidiomycota(100);c__Agaricomycetes(100);o__Agaricales(100);f__Lyophyllaceae(100);g__Termitomyces(100);unclassified(100);	Otu01360	0	0	0	0	0	0	0	0	0	0	0	0	0	0	0	0	0	0	0	0	0	0.013683	0	0	0.00234346	0	0	0
k__Fungi(100);p__Basidiomycota(100);c__Agaricomycetes(100);o__Agaricales(100);f__Lyophyllaceae(100);g__Termitomyces(100);s__uncultured_Termitomyces(100);	Otu01249	0	0	0	0	0	0	0	0	0	0	0	0	0	0	0	0	0	0.00410408	0.00827815	0	0.00363392	0	0	0	0	0	0	0
k__Fungi(100);p__Basidiomycota(100);c__Agaricomycetes(100);o__Agaricales(100);f__Lyophyllaceae(100);g__Termitomyces(100);s__uncultured_Termitomyces(100);	Otu01255	0	0	0	0	0	0	0	0	0	0	0	0	0	0	0	0	0	0.00410408	0.00827815	0	0.00363392	0	0	0	0	0	0	0
k__Fungi(100);p__Basidiomycota(100);c__Agaricomycetes(100);o__Agaricales(100);f__Lyophyllaceae(100);g__Termitomyces(100);s__uncultured_Termitomyces(100);	Otu01286	0	0	0	0	0	0	0	0	0	0	0	0	0	0	0	0	0	0.00410408	0.00827815	0	0.00363392	0	0	0	0	0	0	0
k__Fungi(100);p__Basidiomycota(100);c__Agaricomycetes(100);o__Agaricales(100);f__Lyophyllaceae(100);g__Termitomyces(100);s__Termitomyces_sp_ZA_2006a_HHDFL(100);	Otu01694	0.00596552	0.00676636	0	0	0	0	0	0	0.00324749	0	0	0	0	0	0	0	0	0	0	0	0	0	0	0	0	0	0	0
k__Fungi(100);p__Basidiomycota(100);c__Agaricomycetes(100);o__Agaricales(100);f__Lyophyllaceae(100);g__Termitomyces(100);s__uncultured_Termitomyces(100);	Otu00948	0	0	0	0	0	0	0	0	0	0	0	0	0.00507485	0	0.0108912	0	0	0	0	0	0	0	0	0	0	0	0	0
k__Fungi(100);p__Basidiomycota(100);c__Agaricomycetes(100);o__Agaricales(100);f__Lyophyllaceae(100);g__Termitomyces(100);s__uncultured_Termitomyces(100);	Otu01076	0	0	0	0	0	0	0	0	0	0	0	0	0	0.0159521	0	0	0	0	0	0	0	0	0	0	0	0	0	0
k__Fungi(100);p__Basidiomycota(100);c__Agaricomycetes(100);o__Agaricales(100);f__Lyophyllaceae(100);g__Termitomyces(100);s__uncultured_Termitomyces(100);	Otu01083	0	0	0	0	0	0	0	0	0	0	0	0	0	0.0159521	0	0	0	0	0	0	0	0	0	0	0	0	0	0
k__Fungi(100);p__Basidiomycota(100);c__Agaricomycetes(100);o__Agaricales(100);f__Lyophyllaceae(100);g__Termitomyces(100);s__uncultured_Termitomyces(100);	Otu01196	0	0	0	0	0	0	0	0	0	0	0	0	0	0.0159521	0	0	0	0	0	0	0	0	0	0	0	0	0	0
k__Fungi(100);p__Basidiomycota(100);c__Agaricomycetes(100);o__Agaricales(100);f__Lyophyllaceae(100);g__Termitomyces(100);s__uncultured_Termitomyces(100);	Otu01197	0	0	0	0	0	0	0	0	0	0	0	0	0	0.0159521	0	0	0	0	0	0	0	0	0	0	0	0	0	0
k__Fungi(100);p__Basidiomycota(100);c__Agaricomycetes(100);o__Agaricales(100);f__Lyophyllaceae(100);g__Termitomyces(100);s__uncultured_Termitomyces(100);	Otu01268	0	0	0	0	0	0	0	0	0	0	0	0	0	0.0159521	0	0	0	0	0	0	0	0	0	0	0	0	0	0
k__Fungi(100);p__Basidiomycota(100);c__Agaricomycetes(100);o__Agaricales(100);f__Lyophyllaceae(100);g__Termitomyces(100);s__uncultured_Termitomyces(100);	Otu01288	0	0	0	0	0	0	0	0	0	0	0	0	0	0.0159521	0	0	0	0	0	0	0	0	0	0	0	0	0	0
k__Fungi(100);p__Basidiomycota(100);c__Agaricomycetes(100);o__Agaricales(100);f__Lyophyllaceae(100);g__Termitomyces(100);s__uncultured_Termitomyces(100);	Otu01294	0	0	0	0	0	0	0	0	0	0	0	0	0	0.0159521	0	0	0	0	0	0	0	0	0	0	0	0	0	0
k__Fungi(100);p__Basidiomycota(100);c__Agaricomycetes(100);o__Agaricales(100);f__Lyophyllaceae(100);g__Termitomyces(100);s__uncultured_Termitomyces(100);	Otu01324	0	0	0	0	0	0	0	0	0	0	0	0	0	0.0159521	0	0	0	0	0	0	0	0	0	0	0	0	0	0
k__Fungi(100);p__Basidiomycota(100);c__Agaricomycetes(100);o__Agaricales(100);f__Lyophyllaceae(100);g__Termitomyces(100);s__uncultured_Termitomyces(100);	Otu01377	0	0	0	0	0	0	0	0	0	0	0	0	0	0.0159521	0	0	0	0	0	0	0	0	0	0	0	0	0	0
k__Fungi(100);p__Basidiomycota(100);c__Agaricomycetes(100);o__Agaricales(100);f__Lyophyllaceae(100);g__Termitomyces(100);s__uncultured_Termitomyces(100);	Otu01386	0	0	0	0	0	0	0	0	0	0	0	0	0	0.0159521	0	0	0	0	0	0	0	0	0	0	0	0	0	0
k__Fungi(100);p__Basidiomycota(100);c__Agaricomycetes(100);o__Agaricales(100);f__Lyophyllaceae(100);g__Termitomyces(100);s__uncultured_Termitomyces(100);	Otu01390	0	0	0	0	0	0	0	0	0	0	0	0	0	0.0159521	0	0	0	0	0	0	0	0	0	0	0	0	0	0
k__Fungi(100);p__Basidiomycota(100);c__Agaricomycetes(100);o__Agaricales(100);f__Lyophyllaceae(100);g__Termitomyces(100);s__Termitomyces_sp_ZA_2006a_HHDFL(100);	Otu01517	0.011931	0	0	0	0.00398804	0	0	0	0	0	0	0	0	0	0	0	0	0	0	0	0	0	0	0	0	0	0	0
k__Fungi(100);p__Basidiomycota(100);c__Agaricomycetes(100);o__Agaricales(100);f__Lyophyllaceae(100);g__Termitomyces(100);s__Termitomyces_sp_ZA_2006a_HHDFL(100);	Otu01571	0.011931	0	0	0	0.00398804	0	0	0	0	0	0	0	0	0	0	0	0	0	0	0	0	0	0	0	0	0	0	0
k__Fungi(100);p__Basidiomycota(100);c__Agaricomycetes(100);o__Agaricales(100);f__Lyophyllaceae(100);g__Termitomyces(100);s__Termitomyces_sp_ZA_2006a_HHDFL(100);	Otu01576	0.011931	0	0	0	0	0	0	0	0	0	0.0039265	0	0	0	0	0	0	0	0	0	0	0	0	0	0	0	0	0
k__Fungi(100);p__Basidiomycota(100);c__Agaricomycetes(100);o__Agaricales(100);f__Lyophyllaceae(100);g__Termitomyces(100);s__Termitomyces_sp_ZA_2006a_HHDFL(100);	Otu01665	0.011931	0	0	0	0	0	0	0	0	0	0.0039265	0	0	0	0	0	0	0	0	0	0	0	0	0	0	0	0	0
k__Fungi(100);p__Basidiomycota(100);c__Agaricomycetes(100);o__Agaricales(100);f__Lyophyllaceae(100);g__Termitomyces(100);s__uncultured_Termitomyces(100);	Otu01439	0	0	0	0	0	0	0	0	0	0	0	0	0	0	0	0	0	0	0	0	0.00181696	0	0	0	0	0	0	0
k__Fungi(100);p__Basidiomycota(100);c__Agaricomycetes(100);o__Agaricales(100);f__Lyophyllaceae(100);g__Termitomyces(100);s__uncultured_Termitomyces(100);	Otu01575	0	0	0	0	0	0	0	0	0	0	0	0	0	0	0	0	0	0	0	0	0.00181696	0	0	0	0	0	0	0
k__Fungi(100);p__Basidiomycota(100);c__Agaricomycetes(100);o__Agaricales(100);f__Lyophyllaceae(100);g__Termitomyces(100);s__uncultured_Termitomyces(100);	Otu01838	0	0	0	0	0	0	0	0	0	0	0	0	0	0	0	0	0	0	0	0	0.00181696	0	0	0	0	0	0	0
k__Fungi(100);p__Basidiomycota(100);c__Agaricomycetes(100);o__Agaricales(100);f__Lyophyllaceae(100);g__Termitomyces(100);s__Termitomyces_sp_ZA_2006a_HHDFL(100);	Otu01272	0	0	0	0	0.00797607	0.00784006	0	0	0	0	0	0	0	0	0	0	0	0	0	0	0	0	0	0	0	0	0	0
k__Fungi(100);p__Basidiomycota(100);c__Agaricomycetes(100);o__Agaricales(100);f__Lyophyllaceae(100);g__Termitomyces(100);s__Termitomyces_sp_ZA_2006a_HHDFL(100);	Otu02782	0	0	0	0	0	0	0	0.0113173	0	0.00445931	0	0	0	0	0	0	0	0	0	0	0	0	0	0	0	0	0	0
k__Fungi(100);p__Basidiomycota(100);c__Agaricomycetes(100);o__Agaricales(100);f__Lyophyllaceae(100);g__Termitomyces(100);s__Termitomyces_sp_ZA_2006a_HHDFL(100);	Otu02903	0	0	0	0	0	0	0	0.0113173	0	0.00445931	0	0	0	0	0	0	0	0	0	0	0	0	0	0	0	0	0	0
k__Fungi(100);p__Basidiomycota(100);c__Agaricomycetes(100);o__Agaricales(100);f__Lyophyllaceae(100);g__Termitomyces(100);s__Termitomyces_sp_ZA_2006a_HHDFL(100);	Otu03033	0	0	0	0	0	0	0	0.0113173	0	0.00445931	0	0	0	0	0	0	0	0	0	0	0	0	0	0	0	0	0	0
k__Fungi(100);p__Basidiomycota(100);c__Agaricomycetes(100);o__Agaricales(100);f__Lyophyllaceae(100);g__Termitomyces(100);s__Termitomyces_sp_ZA_2006a_HHDFL(100);	Otu02026	0	0	0	0	0	0	0.00441501	0.0113173	0	0	0	0	0	0	0	0	0	0	0	0	0	0	0	0	0	0	0	0
k__Fungi(100);p__Basidiomycota(100);c__Agaricomycetes(100);o__Agaricales(100);f__Lyophyllaceae(100);g__Termitomyces(100);s__Termitomyces_sp_ZA_2006a_HHDFL(100);	Otu02069	0	0	0	0	0	0	0.00441501	0.0113173	0	0	0	0	0	0	0	0	0	0	0	0	0	0	0	0	0	0	0	0
k__Fungi(100);p__Basidiomycota(100);c__Agaricomycetes(100);o__Agaricales(100);f__Lyophyllaceae(100);g__Termitomyces(100);s__Termitomyces_sp_ZA_2006a_HHDFL(100);	Otu02772	0	0	0	0	0	0	0.00441501	0.0113173	0	0	0	0	0	0	0	0	0	0	0	0	0	0	0	0	0	0	0	0
k__Fungi(100);p__Basidiomycota(100);c__Agaricomycetes(100);o__Agaricales(100);f__Lyophyllaceae(100);g__Termitomyces(100);s__Termitomyces_sp_ZA_2006a_HHDFL(100);	Otu02831	0	0	0	0	0	0	0.00441501	0.0113173	0	0	0	0	0	0	0	0	0	0	0	0	0	0	0	0	0	0	0	0
k__Fungi(100);p__Basidiomycota(100);c__Agaricomycetes(100);o__Agaricales(100);f__Lyophyllaceae(100);g__Termitomyces(100);s__Termitomyces_sp_ZA_2006a_HHDFL(100);	Otu01072	0	0	0	0	0	0	0	0	0	0	0.015706	0	0	0	0	0	0	0	0	0	0	0	0	0	0	0	0	0
k__Fungi(100);p__Basidiomycota(100);c__Agaricomycetes(100);o__Agaricales(100);f__Lyophyllaceae(100);g__Termitomyces(100);s__Termitomyces_sp_ZA_2006a_HHDFL(100);	Otu01155	0	0	0	0	0	0	0	0	0	0	0.015706	0	0	0	0	0	0	0	0	0	0	0	0	0	0	0	0	0
k__Fungi(100);p__Basidiomycota(100);c__Agaricomycetes(100);o__Agaricales(100);f__Lyophyllaceae(100);g__Termitomyces(100);s__Termitomyces_sp_ZA_2006a_HHDFL(100);	Otu01177	0	0	0	0	0	0	0	0	0	0	0.015706	0	0	0	0	0	0	0	0	0	0	0	0	0	0	0	0	0
k__Fungi(100);p__Basidiomycota(100);c__Agaricomycetes(100);o__Agaricales(100);f__Lyophyllaceae(100);g__Termitomyces(100);s__Termitomyces_sp_ZA_2006a_HHDFL(100);	Otu01198	0	0	0	0	0	0	0	0	0	0	0.015706	0	0	0	0	0	0	0	0	0	0	0	0	0	0	0	0	0
k__Fungi(100);p__Basidiomycota(100);c__Agaricomycetes(100);o__Agaricales(100);f__Lyophyllaceae(100);g__Termitomyces(100);s__Termitomyces_sp_ZA_2006a_HHDFL(100);	Otu01199	0	0	0	0	0	0	0	0	0	0	0.015706	0	0	0	0	0	0	0	0	0	0	0	0	0	0	0	0	0
k__Fungi(100);p__Basidiomycota(100);c__Agaricomycetes(100);o__Agaricales(100);f__Lyophyllaceae(100);g__Termitomyces(100);s__Termitomyces_sp_ZA_2006a_HHDFL(100);	Otu01201	0	0	0	0	0	0	0	0	0	0	0.015706	0	0	0	0	0	0	0	0	0	0	0	0	0	0	0	0	0
k__Fungi(100);p__Basidiomycota(100);c__Agaricomycetes(100);o__Agaricales(100);f__Lyophyllaceae(100);g__Termitomyces(100);s__Termitomyces_sp_ZA_2006a_HHDFL(100);	Otu01204	0	0	0	0	0	0	0	0	0	0	0.015706	0	0	0	0	0	0	0	0	0	0	0	0	0	0	0	0	0
k__Fungi(100);p__Basidiomycota(100);c__Agaricomycetes(100);o__Agaricales(100);f__Lyophyllaceae(100);g__Termitomyces(100);s__Termitomyces_sp_ZA_2006a_HHDFL(100);	Otu01206	0	0	0	0	0	0	0	0	0	0	0.015706	0	0	0	0	0	0	0	0	0	0	0	0	0	0	0	0	0
k__Fungi(100);p__Basidiomycota(100);c__Agaricomycetes(100);o__Agaricales(100);f__Lyophyllaceae(100);g__Termitomyces(100);s__Termitomyces_sp_ZA_2006a_HHDFL(100);	Otu01209	0	0	0	0	0	0	0	0	0	0	0.015706	0	0	0	0	0	0	0	0	0	0	0	0	0	0	0	0	0
k__Fungi(100);p__Basidiomycota(100);c__Agaricomycetes(100);o__Agaricales(100);f__Lyophyllaceae(100);g__Termitomyces(100);s__Termitomyces_sp_ZA_2006a_HHDFL(100);	Otu01219	0	0	0	0	0	0	0	0	0	0	0.015706	0	0	0	0	0	0	0	0	0	0	0	0	0	0	0	0	0
k__Fungi(100);p__Basidiomycota(100);c__Agaricomycetes(100);o__Agaricales(100);f__Lyophyllaceae(100);g__Termitomyces(100);s__Termitomyces_sp_ZA_2006a_HHDFL(100);	Otu01220	0	0	0	0	0	0	0	0	0	0	0.015706	0	0	0	0	0	0	0	0	0	0	0	0	0	0	0	0	0
k__Fungi(100);p__Basidiomycota(100);c__Agaricomycetes(100);o__Agaricales(100);f__Lyophyllaceae(100);g__Termitomyces(100);s__Termitomyces_sp_ZA_2006a_HHDFL(100);	Otu01224	0	0	0	0	0	0	0	0	0	0	0.015706	0	0	0	0	0	0	0	0	0	0	0	0	0	0	0	0	0
k__Fungi(100);p__Basidiomycota(100);c__Agaricomycetes(100);o__Agaricales(100);f__Lyophyllaceae(100);g__Termitomyces(100);s__Termitomyces_sp_ZA_2006a_HHDFL(100);	Otu01225	0	0	0	0	0	0	0	0	0	0	0.015706	0	0	0	0	0	0	0	0	0	0	0	0	0	0	0	0	0
k__Fungi(100);p__Basidiomycota(100);c__Agaricomycetes(100);o__Agaricales(100);f__Lyophyllaceae(100);g__Termitomyces(100);s__Termitomyces_sp_ZA_2006a_HHDFL(100);	Otu01226	0	0	0	0	0	0	0	0	0	0	0.015706	0	0	0	0	0	0	0	0	0	0	0	0	0	0	0	0	0
k__Fungi(100);p__Basidiomycota(100);c__Agaricomycetes(100);o__Agaricales(100);f__Lyophyllaceae(100);g__Termitomyces(100);s__Termitomyces_sp_ZA_2006a_HHDFL(100);	Otu01231	0	0	0	0	0	0	0	0	0	0	0.015706	0	0	0	0	0	0	0	0	0	0	0	0	0	0	0	0	0
k__Fungi(100);p__Basidiomycota(100);c__Agaricomycetes(100);o__Agaricales(100);f__Lyophyllaceae(100);g__Termitomyces(100);s__Termitomyces_sp_ZA_2006a_HHDFL(100);	Otu01240	0	0	0	0	0	0	0	0	0	0	0.015706	0	0	0	0	0	0	0	0	0	0	0	0	0	0	0	0	0
k__Fungi(100);p__Basidiomycota(100);c__Agaricomycetes(100);o__Agaricales(100);f__Lyophyllaceae(100);g__Termitomyces(100);s__Termitomyces_sp_ZA_2006a_HHDFL(100);	Otu01245	0	0	0	0	0	0	0	0	0	0	0.015706	0	0	0	0	0	0	0	0	0	0	0	0	0	0	0	0	0
k__Fungi(100);p__Basidiomycota(100);c__Agaricomycetes(100);o__Agaricales(100);f__Lyophyllaceae(100);g__Termitomyces(100);s__Termitomyces_sp_ZA_2006a_HHDFL(100);	Otu01246	0	0	0	0	0	0	0	0	0	0	0.015706	0	0	0	0	0	0	0	0	0	0	0	0	0	0	0	0	0
k__Fungi(100);p__Basidiomycota(100);c__Agaricomycetes(100);o__Agaricales(100);f__Lyophyllaceae(100);g__Termitomyces(100);s__Termitomyces_sp_ZA_2006a_HHDFL(100);	Otu01259	0	0	0	0	0	0	0	0	0	0	0.015706	0	0	0	0	0	0	0	0	0	0	0	0	0	0	0	0	0
k__Fungi(100);p__Basidiomycota(100);c__Agaricomycetes(100);o__Agaricales(100);f__Lyophyllaceae(100);g__Termitomyces(100);s__Termitomyces_sp_ZA_2006a_HHDFL(100);	Otu01267	0	0	0	0	0	0	0	0	0	0	0.015706	0	0	0	0	0	0	0	0	0	0	0	0	0	0	0	0	0
k__Fungi(100);p__Basidiomycota(100);c__Agaricomycetes(100);o__Agaricales(100);f__Lyophyllaceae(100);g__Termitomyces(100);s__Termitomyces_sp_ZA_2006a_HHDFL(100);	Otu01275	0	0	0	0	0	0	0	0	0	0	0.015706	0	0	0	0	0	0	0	0	0	0	0	0	0	0	0	0	0
k__Fungi(100);p__Basidiomycota(100);c__Agaricomycetes(100);o__Agaricales(100);f__Lyophyllaceae(100);g__Termitomyces(100);s__Termitomyces_sp_ZA_2006a_HHDFL(100);	Otu01276	0	0	0	0	0	0	0	0	0	0	0.015706	0	0	0	0	0	0	0	0	0	0	0	0	0	0	0	0	0
k__Fungi(100);p__Basidiomycota(100);c__Agaricomycetes(100);o__Agaricales(100);f__Lyophyllaceae(100);g__Termitomyces(100);s__Termitomyces_sp_ZA_2006a_HHDFL(100);	Otu01284	0	0	0	0	0	0	0	0	0	0	0.015706	0	0	0	0	0	0	0	0	0	0	0	0	0	0	0	0	0
k__Fungi(100);p__Basidiomycota(100);c__Agaricomycetes(100);o__Agaricales(100);f__Lyophyllaceae(100);g__Termitomyces(100);s__Termitomyces_sp_ZA_2006a_HHDFL(100);	Otu01298	0	0	0	0	0	0	0	0	0	0	0.015706	0	0	0	0	0	0	0	0	0	0	0	0	0	0	0	0	0
k__Fungi(100);p__Basidiomycota(100);c__Agaricomycetes(100);o__Agaricales(100);f__Lyophyllaceae(100);g__Termitomyces(100);s__Termitomyces_sp_ZA_2006a_HHDFL(100);	Otu01311	0	0	0	0	0	0	0	0	0	0	0.015706	0	0	0	0	0	0	0	0	0	0	0	0	0	0	0	0	0
k__Fungi(100);p__Basidiomycota(100);c__Agaricomycetes(100);o__Agaricales(100);f__Lyophyllaceae(100);g__Termitomyces(100);s__Termitomyces_sp_ZA_2006a_HHDFL(100);	Otu01314	0	0	0	0	0	0	0	0	0	0	0.015706	0	0	0	0	0	0	0	0	0	0	0	0	0	0	0	0	0
[truncated: 13,653 more rows]
