# Supplementary material for: Disease-free monoculture farming by fungus-growing termites
Source: Sci Rep. 2019 Jun 19;9:8819. doi: 10.1038/s41598-019-45364-z (PMC6584615; doi:10.1038/s41598-019-45364-z)
Supplement: Supplementary file 4 — Table S4 [file 41598_2019_45364_MOESM4_ESM.xlsx]

## Sheet: Comb crude extracts
Table S4. Antifungal activities of crude and fractionated fungus comb extracts when tested against Trichoderma sp., Beauveria bassiana, Cladosporium phaenocomae, Pleosporales sp., Fusarium oxysporum and Termitomyces strains isolated from an O. cf. badius colony (T112) and a M. natalensis colony (T115). Zones of inhibition, measured using ImageJ, are expressed in mm2.
Colony fungus comb	Extraction method	Extract concentration (μg/μl)	Trichoderma sp.	Trichoderma sp.	Trichoderma sp.	Beauveria bassiana	Beauveria bassiana	Beauveria bassiana	Cladosporium phaenocomae	Cladosporium phaenocomae	Cladosporium phaenocomae	Pleosporales	Pleosporales	Pleosporales	Fusarium oxysporum	Fusarium oxysporum	Fusarium oxysporum	Termitomyces T112	Termitomyces T115
Odontotermes sp. 127	acetonitrile (ACN)	10	0	0	0	0	0	0	0	0	0	0	0	0	0	0	0	0	0
		5	0	0	0	0	0	0	0	0	0	0	0	0	0	0	0	0	0
		1	0	0	0	0	0	0	0	0	0	0	0	0	0	0	0	0	0
		0.5	0	0	0	0	0	0	0	0	0	0	0	0	0	0	0	0	0
		0.3	0	0	0	0	0	0	0	0	0	0	0	0	0	0	0	0	0
		0.1	0	0	0	0	0	0	0	0	0	0	0	0	0	0	0	0	0
		0.01	0	0	0	0	0	0	0	0	0	0	0	0	0	0	0	0	0
Odontotermes sp. 127	acetonitrile and acetic acid (ACN+AA)	10	0	0	0	0	0	0	0	0	0	0	0	0	0	0	0	0	0
		5	0	0	0	0	0	0	0	0	0	0	0	0	0	0	0	0	0
		1	0	0	0	0	0	0	0	0	0	0	0	0	0	0	0	0	0
		0.5	0	0	0	0	0	0	0	0	0	0	0	0	0	0	0	0	0
		0.3	0	0	0	0	0	0	0	0	0	0	0	0	0	0	0	0	0
		0.1	0	0	0	0	0	0	0	0	0	0	0	0	0	0	0	0	0
		0.01	0	0	0	0	0	0	0	0	0	0	0	0	0	0	0	0	0
Odontotermes sp. 152	acetonitrile (ACN)	10	0.454	0.401	0.436	0.4	0.587	0.512	0	0	0	0	0	0	0	0	0	0	0
		5	0.624	0.588	0	0	0.551	0.557	0	0	0	0	0	0	0	0	0	0	0
		1	0	0	0	0	0	0	0	0	0	0	0	0	0	0	0	0	0
		0.5	0	0	0	0	0	0	0	0	0	0	0	0	0	0	0	0	0
		0.3	0	0	0	0	0	0	0	0	0	0	0	0	0	0	0	0	0
		0.1	0	0	0	0	0	0	0	0	0	0	0	0	0	0	0	0	0
		0.01	0	0	0	0	0	0	0	0	0	0	0	0	0	0	0	0	0
Odontotermes sp. 152	acetonitrile and acetic acid (ACN+AA)	10	0	0	0	0	0	0	0	0	0	0	0	0	0	0	0	0	0
		5	0	0	0	0	0	0	0	0	0	0	0	0	0	0	0	0	0
		1	0	0	0	0	0	0	0	0	0	0	0	0	0	0	0	0	0
		0.5	0	0	0	0	0	0	0	0	0	0	0	0	0	0	0	0	0
		0.3	0	0	0	0	0	0	0	0	0	0	0	0	0	0	0	0	0
		0.1	0	0	0	0	0	0	0	0	0	0	0	0	0	0	0	0	0
		0.01	0	0	0	0	0	0	0	0	0	0	0	0	0	0	0	0	0
Odontotermes sp. 167	acetonitrile (ACN)	10	0.389	0.385	0	0.437	0.511	0.569	0	0	0	0	0	0	0	0	0	0	0
		5	0	0	0	0.402	0.557	0.339	0	0	0	0	0	0	0	0	0	0	0
		1	0	0	0	0	0	0	0	0	0	0	0	0	0	0	0	0	0
		0.5	0	0	0	0	0	0	0	0	0	0	0	0	0	0	0	0	0
		0.3	0	0	0	0	0	0	0	0	0	0	0	0	0	0	0	0	0
		0.1	0	0	0	0	0	0	0	0	0	0	0	0	0	0	0	0	0
		0.01	0	0	0	0	0	0	0	0	0	0	0	0	0	0	0	0	0
Odontotermes sp. 167	acetonitrile and acetic acid (ACN+AA)	10	0	0	0	0	0	0	0	0	0	0	0	0	0	0	0	0	0
		5	0	0	0	0	0	0	0	0	0	0	0	0	0	0	0	0	0
		1	0	0	0	0	0	0	0	0	0	0	0	0	0	0	0	0	0
		0.5	0	0	0	0	0	0	0	0	0	0	0	0	0	0	0	0	0
		0.3	0	0	0	0	0	0	0	0	0	0	0	0	0	0	0	0	0
		0.1	0	0	0	0	0	0	0	0	0	0	0	0	0	0	0	0	0
		0.01	0	0	0	0	0	0	0	0	0	0	0	0	0	0	0	0	0
Macrotermes natalensis 132	acetonitrile (ACN)	10	0.349	0.547	0.427	0.315	0.351	0.338	0	0	0	0	0	0	0	0	0	0	0
		5	0.412	0.267	0.333	0.32	0.289	0.399	0	0	0	0	0	0	0	0	0	0	0
		1	0	0	0	0	0	0	0	0	0	0	0	0	0	0	0	0	0
		0.5	0	0	0	0	0	0	0	0	0	0	0	0	0	0	0	0	0
		0.3	0	0	0	0	0	0	0	0	0	0	0	0	0	0	0	0	0
		0.1	0	0	0	0	0	0	0	0	0	0	0	0	0	0	0	0	0
		0.01	0	0	0	0	0	0	0	0	0	0	0	0	0	0	0	0	0
Macrotermes natalensis 132	acetonitrile and acetic acid (ACN+AA)	10	0	0	0	0	0	0	0	0	0	0	0	0	0	0	0	0	0
		5	0	0	0	0	0	0	0	0	0	0	0	0	0	0	0	0	0
		1	0	0	0	0	0	0	0	0	0	0	0	0	0	0	0	0	0
		0.5	0	0	0	0	0	0	0	0	0	0	0	0	0	0	0	0	0
		0.3	0	0	0	0	0	0	0	0	0	0	0	0	0	0	0	0	0
		0.1	0	0	0	0	0	0	0	0	0	0	0	0	0	0	0	0	0
		0.01	0	0	0	0	0	0	0	0	0	0	0	0	0	0	0	0	0
Macrotermes natalensis 164	acetonitrile (ACN)	10	0.45	0.542	0.62	0	0	0	0	0	0	0	0	0	0	0	0	0	0
		5	0	0	0	0	0	0	0	0	0	0	0	0	0	0	0	0	0
		1	0	0	0	0	0	0	0	0	0	0	0	0	0	0	0	0	0
		0.5	0	0	0	0	0	0	0	0	0	0	0	0	0	0	0	0	0
		0.3	0	0	0	0	0	0	0	0	0	0	0	0	0	0	0	0	0
		0.1	0	0	0	0	0	0	0	0	0	0	0	0	0	0	0	0	0
		0.01	0	0	0	0	0	0	0	0	0	0	0	0	0	0	0	0	0
Macrotermes natalensis 164	acetonitrile and acetic acid (ACN+AA)	10	0	0	0	0	0	0	0	0	0	0	0	0	0	0	0	0	0
		5	0	0	0	0	0	0	0	0	0	0	0	0	0	0	0	0	0
		1	0	0	0	0	0	0	0	0	0	0	0	0	0	0	0	0	0
		0.5	0	0	0	0	0	0	0	0	0	0	0	0	0	0	0	0	0
		0.3	0	0	0	0	0	0	0	0	0	0	0	0	0	0	0	0	0
		0.1	0	0	0	0	0	0	0	0	0	0	0	0	0	0	0	0	0
		0.01	0	0	0	0	0	0	0	0	0	0	0	0	0	0	0	0	0
Macrotermes natalensis 165	acetonitrile (ACN)	10	0.311	0.627	0.634	0	0	0	0	0	0	0	0	0	0	0	0	0	0
		5	0	0	0	0	0	0	0	0	0	0	0	0	0	0	0	0	0
		1	0	0	0	0	0	0	0	0	0	0	0	0	0	0	0	0	0
		0.5	0	0	0	0	0	0	0	0	0	0	0	0	0	0	0	0	0
		0.3	0	0	0	0	0	0	0	0	0	0	0	0	0	0	0	0	0
		0.1	0	0	0	0	0	0	0	0	0	0	0	0	0	0	0	0	0
		0.01	0	0	0	0	0	0	0	0	0	0	0	0	0	0	0	0	0
Macrotermes natalensis 165	acetonitrile and acetic acid (ACN+AA)	10	0	0	0	0	0	0	0	0	0	0	0	0	0	0	0	0	0
		5	0	0	0	0	0	0	0	0	0	0	0	0	0	0	0	0	0
		1	0	0	0	0	0	0	0	0	0	0	0	0	0	0	0	0	0
		0.5	0	0	0	0	0	0	0	0	0	0	0	0	0	0	0	0	0
		0.3	0	0	0	0	0	0	0	0	0	0	0	0	0	0	0	0	0
		0.1	0	0	0	0	0	0	0	0	0	0	0	0	0	0	0	0	0
		0.01	0	0	0	0	0	0	0	0	0	0	0	0	0	0	0	0	0

## Sheet: Comb SPE fractions
Colony fungus comb	Extraction method	Extract concentration (μg/μl)	Cladosporium phaenocomae	Cladosporium phaenocomae	Cladosporium phaenocomae	Pleosporales	Pleosporales sp.	Pleosporales sp.	Trichoderma sp.	Trichoderma sp.	Trichoderma sp.	Fusarium oxysporum	Fusarium oxysporum	Fusarium oxysporum	Beauveria bassiana	Beauveria bassiana	Beauveria bassiana
Odontotermes sp. 127	ACN - SPE 80% ACN	10	0	0	0	0	0	0	0	0	0	0	0	0	0.434	0.3685	0.303
		5	0	0	0	0	0	0	0	0	0	0	0	0	0.158	0.263	0.368
		0.5	0	0	0	0	0	0	0	0	0	0	0	0	0	0	0
		0.1	0	0	0	0	0	0	0	0	0	0	0	0	0	0	0
		0 (neg. control)	0	0	0	0	0	0	0	0	0	0	0	0	0	0	0
Odontotermes sp. 127	ACN - SPE 100% ACN	10	0	0	0	0	0	0	0.381	0	0.529	0	0	0	0.656	0.793	0.962
		5	0	0	0	0	0	0	0.272	0.4035	0.535	0	0	0	0.534	0.569	0.408
		0.5	0	0	0	0	0	0	0	0	0	0	0	0	0	0	0
		0.1	0	0	0	0	0	0	0	0	0	0	0	0	0	0	0
		0 (neg. control)	0	0	0	0	0	0	0	0	0	0	0	0	0	0	0
Odontotermes sp. 127	ACN - SPE 100% acetone	10	0	0	0	0	0	0	0	0	0	0	0	0	0	0	0
		5	0	0	0	0	0	0	0	0	0	0	0	0	0	0	0
		0.5	0	0	0	0	0	0	0	0	0	0	0	0	0	0	0
		0.1	0	0	0	0	0	0	0	0	0	0	0	0	0	0	0
		0 (neg. control)	0	0	0	0	0	0	0	0	0	0	0	0	0	0	0
Odontotermes sp. 152	ACN - SPE 80% ACN	10	0	0	0	0	0	0	0	0	0	0	0	0	0	0	0
		5	0	0	0	0	0	0	0	0	0	0	0	0	0	0	0
		0.5	0	0	0	0	0	0	0	0	0	0	0	0	0	0	0
		0.1	0	0	0	0	0	0	0	0	0	0	0	0	0	0	0
Odontotermes sp. 152	ACN - SPE 100% ACN	10	0	0	0	0	0	0	0.889	0.956	1368	0	0	0	0.574	0.464	1122
		5	0	0	0	0	0	0	0.908	0.823	1189	0	0	0	0.504?	0.477	0.797
		0.5	0	0	0	0	0	0	0	0	0	0	0	0	0	0	0
		0.1	0	0	0	0	0	0	0	0	0	0	0	0	0	0	0
Odontotermes sp. 152	ACN - SPE 100% acetone	10	0	0	0	0	0	0	0	0	0	0	0	0	0	0	0
		5	0	0	0	0	0	0	0	0	0	0	0	0	0	0	0
		0.5	0	0	0	0	0	0	0	0	0	0	0	0	0	0	0
		0.1	0	0	0	0	0	0	0	0	0	0	0	0	0	0	0
Odontotermes sp. 167	ACN - SPE 80% ACN	10	0	0	0	0	0	0	0	0	0	0	0	0	0.467	0.438	0
		5	0	0	0	0	0	0	0	0	0	0	0	0	0	0	0
		0.5	0	0	0	0	0	0	0	0	0	0	0	0	0	0	0
		0.1	0	0	0	0	0	0	0	0	0	0	0	0	0	0	0
Odontotermes sp. 167	ACN - SPE 100% ACN	10	0	0	0	0	0	0	0.992	1.280?	1187	0	0	0	0.683	1009	0.51
		5	0	0	0	0	0	0	1023	1498	1.2	0	0	0	0.58	0.692	0.752
		0.5	0	0	0	0	0	0	0	0	0	0	0	0	0	0	0
		0.1	0	0	0	0	0	0	0	0	0	0	0	0	0	0	0
Odontotermes sp. 167	ACN - SPE 100% acetone	10	0	0	0	0	0	0	0	0.717?	0.53	0	0	0	0.818	0.843	0.715
		5	0	0	0	0	0	0	0	0.744?	0	0	0	0	0.471	0.495	0.57
		0.5	0	0	0	0	0	0	0	0	0	0	0	0	0	0	0
		0.1	0	0	0	0	0	0	0	0	0	0	0	0	0	0	0
Macrotermes natalensis 132	ACN - SPE 80% ACN	10	0	0	0	0	0	0	0	0	0	0	0	0	0.737	0.726	0.885
		5	0	0	0	0	0	0	0	0	0	0	0	0	0.591	0.5325	0.474
		0.5	0	0	0	0	0	0	0	0	0	0	0	0	0	0	0
		0.1	0	0	0	0	0	0	0	0	0	0	0	0	0	0	0
Macrotermes natalensis 132	ACN - SPE 100% ACN	10	0	0	0	0	0	0	0.888	0.8525	0.817	0	0	0	0.662	0.732	0.631
		5	0	0	0	0	0	0	0.749	0.8345	0.92	0	0	0	0.535	0.578	0.677
		0.5	0	0	0	0	0	0	0	0	0	0	0	0	0	0	0
		0.1	0	0	0	0	0	0	0	0	0	0	0	0	0	0	0
Macrotermes natalensis 132	ACN - SPE 100% acetone	10	0	0	0	0	0	0	0	0	0	0	0	0	0.361	0.363	0.41
		5	0	0	0	0	0	0	0	0	0	0	0	0	0	0	0
		0.5	0	0	0	0	0	0	0	0	0	0	0	0	0	0	0
		0.1	0	0	0	0	0	0	0	0	0	0	0	0	0	0	0
Macrotermes natalensis 164	ACN - SPE 80% ACN	10	0	0	0	0	0	0	0	0	0	0	0	0	0	0	0
		5	0	0	0	0	0	0	0	0	0	0	0	0	0	0	0
		0.5	0	0	0	0	0	0	0	0	0	0	0	0	0	0	0
		0.1	0	0	0	0	0	0	0	0	0	0	0	0	0	0	0
Macrotermes natalensis 164	ACN - SPE 100% ACN	10	0	0	0	0	0	0	0.883	0.852	0.914	0	0	0	0.606	0.882	0.537
		5	0	0	0	0	0	0	0.812	1086	0.752	0	0	0	0.599	0.612	0.586
		0.5	0	0	0	0	0	0	0	0	0	0	0	0	0	0	0
		0.1	0	0	0	0	0	0	0	0	0	0	0	0	0	0	0
Macrotermes natalensis 164	ACN - SPE 100% acetone	10	0	0	0	0	0	0	0	0	0	0	0	0	0	0	0
		5	0	0	0	0	0	0	0	0	0	0	0	0	0	0	0
		0.5	0	0	0	0	0	0	0	0	0	0	0	0	0	0	0
		0.1	0	0	0	0	0	0	0	0	0	0	0	0	0	0	0
Macrotermes natalensis 165	ACN - SPE 80% ACN	10	0	0	0	0	0	0	0	0	0	0	0	0	0	0	0
		5	0	0	0	0	0	0	0	0	0	0	0	0	0	0	0
		0.5	0	0	0	0	0	0	0	0	0	0	0	0	0	0	0
		0.1	0	0	0	0	0	0	0	0	0	0	0	0	0	0	0
Macrotermes natalensis 165	ACN - SPE 100% ACN	10	0	0	0	0	0	0	0.755	0.63	0.88	0	0	0	0.735	0.695	0.718
		5	0	0	0	0	0	0	0.5545	0.536	0.573	0	0	0	0.396?	0	0
		0.5	0	0	0	0	0	0	0	0	0	0	0	0	0	0	0
		0.1	0	0	0	0	0	0	0	0	0	0	0	0	0	0	0
Macrotermes natalensis 165	ACN - SPE 100% acetone	10	0	0	0	0	0	0	0	0	0	0	0	0	0	0	0
		5	0	0	0	0	0	0	0	0	0	0	0	0	0	0	0
		0.5	0	0	0	0	0	0	0	0	0	0	0	0	0	0	0
		0.1	0	0	0	0	0	0	0	0	0	0	0	0	0	0	0
