# Supplementary material for: Disease-free monoculture farming by fungus-growing termites
Source: Sci Rep. 2019 Jun 19;9:8819. doi: 10.1038/s41598-019-45364-z (PMC6584615; doi:10.1038/s41598-019-45364-z)
Supplement: Supplementary file 5 — Table S5 [file 41598_2019_45364_MOESM5_ESM.xlsx]

## Sheet: S5a (ESI+) 
Table S5. Peak lists for LCMS/MS analysis (ESI+) of fungus comb extracted in acetonitrile and fractionated by solid phase extraction (SPE), showing peak areas for detected chemical features (unique combinations of retention time and m/z values). ACN = acetonitrile; ACNAA = 50% aqueous acetonitrile containing 1% acetic acid; ACE = acetone. Peaks areas were also summed across SPE fractions (include…
Feature ID	Retention time (min)	m/z	Detected in	Predicted AntiBase identity based on [M + H]+ values of database entries	Predicted AntiBase identity based on [M + Na]+ values of database entries	Predicted identity based on MSMS comparison with custom MSMS database	Feature detected in negative ion mode S5d	Average similarity score for MSMS comparison	Mn3_2 80ACN	Mn3_2 100ACN	Mn3_2 100ACE	Mn132 80ACN	Mn132 100ACN	Mn132 100ACE	Mn153 80ACN	Mn153 100ACN	Mn153 100ACE	Mn154 80ACN	Mn154 100ACN	Mn154 100ACE	Mn160 80ACN	Mn160 100ACN	Mn160 100 ACE	Mn164 80ACN	Mn164 100ACN	Mn164 100ACE	Mn165 80ACN	Mn165 100ACN	Mn165 100ACE	Mn166 80ACN	Mn166 100ACN	Mn166 100ACE	Mn171 80ACN	Mn171 100ACN	Mn171 100ACE	Od127 80ACN	Od127 100ACN	Od127 100ACE	Od152 80ACN	Od152 100ACN	Od152 100ACE	Od167 80ACN	Od167 100ACN	Od167 100ACE
P01	1.97394	185.042	Macrotermes only		D-Angustose; alpha-L-2-Ketofucose;Pentonic acid g-lactone;3-Hydroxy-3-methylglutaric acid	-	N15		3.21374e+06	1.069e+06	0	1.05166e+06	21727.5	0	1.98618e+06	601165	0	4.61149e+06	1.83656e+06	0	1.73381e+06	188932	0	4.48074e+06	1.31198e+06	0	4.55035e+06	1.55683e+06	0	3.12598e+06	782188	0	669874	37415.7	0	0	0	0	0	0	0	0	0	0
P02	1.97407	378.025	Macrotermes only	-	-	-	-		197163	15555.3	0	17958.9	0	0	150512	0	0	304382	44589.9	0	54456.8	0	0	306775	18996.4	0	309326	39697.4	0	223377	13961.8	0	13420.9	0	0	0	0	0	0	0	0	0	0	0
P03	2.40601	435.081	Odontotermes only		PY3; Kinamycin E;PY1;(-)-Kinamycin B; Quinamycin B	-	-		0	0	0	0	0	0	0	0	0	0	0	0	0	0	0	0	0	0	0	0	0	0	0	0	0	0	0	1.31875e+06	105231	0	0	0	0	0	0	0
P04	2.42013	169.047	Odontotermes only		5-Hydroxy-4-ketohexanoic acid;Hexane-1,6-dioic acid;Methyl 5-hydroxy-4-oxopentanoate;(1S,2S,3R)-4-Hydroxymethylcyclopent-4-ene-1,2,3-triol;Glutaric acid monomethyl ester;beta-Acetoxyisobutyric acid;Gloiosiphone-B;4,5-Dihydroxy-2-hexenoic acid;Arabenoic acid	-	-		0	0	0	0	0	0	0	0	0	0	0	0	0	0	0	0	0	0	0	0	0	0	0	0	0	0	0	0	0	0	4.07528e+06	408757	0	1.3904e+06	3485.32	0
P05	5.00495	603.269	Both genera		cyclo(L-N-Methylalanyl-L-valyl-D-3-oxy-3-phenylpropionyl-D-3-oxy-3-phenylpropionyl-L-2-oxy-3-methylbutyryl)	-	-		79861.9	0	0	365159	0	0	24195.5	0	0	99722.8	0	0	161690	0	0	47792.6	0	0	208835	0	0	182440	0	0	48649	0	0	30001.4	0	0	45410.6	0	0	202898	0	0
P06	6.22421	308.222	Both genera	Tetradecadienoyl-homoserine lactone; C14:1-HSL;N-Tetradecadienoyl-L-homoserine lactone;Lipoxazolidinone C;BU-4601 B;Viriditin		-	-		166.017	0	0	0	0	0	0	0	0	7609.87	0	0	268481	0	0	13548.1	0	0	23830.4	0	0	28803.3	0	0	0	0	0	50841.5	0	0	928815	0	0	110919	0	0
P07	7.30101	353.23	Both genera		9,10,11-Trihydroxy-(12Z)-12-octadecenoic acid;Penicitide B;(9R*,10R*,7E)-6,9,10-Trihydroxyoctadec-7-enoic acid	-	N52		40701.7	0	0	66939.5	0	0	102773	0	0	42294	0	0	1.58527e+06	4380.72	0	111279	0	0	64097.6	0	0	36022.6	0	0	333850	0	0	81259.8	0	0	484971	0	0	267250	0	0
P08	7.81928	309.204	Both genera		(3S,4R)-dihydroxy-(6S)-undecyl-alpha-pyranone;Hexadecanedioic acid;Actinopolysporin B	-	N55		173876	0	0	1.2548e+06	0	0	225744	0	0	1.22265e+06	46206.8	0	2.05244e+06	24349.6	0	53067.4	0	0	166985	0	0	192404	0	0	43546.9	0	0	581387	0	0	676554	0	0	521405	0	0
P09	7.97849	331.191	Both genera	Lepistal;Cyrneine B;Scabronine G;Scabronine F;Solanapyrone J;Fujenal;7-Oxoroyleanone;Gibberellin A15;Libertellenone B;Marilone C;Guanacastepene R;7-Oxo-15-hydroxydehydroabietic acid;Cyrneine D;Crinipellin B;Phomactin K;Crinipellin A;Libertellenone F;Libertellenone A		-	N56		1.07336e+06	142992	0	0	0	0	2.82472e+06	493226	0	0	0	0	0	0	0	0	0	0	0	0	0	0	0	0	1.95798e+06	210635	0	140695	0	0	0	0	0	0	0	0
P10	7.97872	313.18	Macrotermes only	Lanugone A;Methyl-(9Z)-10'-oxo-6,10'-diapocaroten-6-oate;Crocetinsemialdehyde; 8'-Oxo-8,8'-diapocaroten-8-oic acid;Salvipisone		-	-		165445	0	0	0	0	0	625634	38462.6	0	0	0	0	0	0	0	0	0	0	0	0	0	0	0	0	462867	8772.55	0	0	0	0	0	0	0	0	0	0
P11	7.97943	683.356	Macrotermes only	-	-	-	-		11749.6	0	0	0	0	0	267521	0	0	0	0	0	0	0	0	0	0	0	0	0	0	0	0	0	124712	0	0	0	0	0	0	0	0	0	0	0
P12	8.11242	317.211	Macrotermes only	Phomactin-B2;Pisiferic acid;Guanacastepene P;Ecklonialactone E;Lacrymarone;Allocyathin-B3;Rosenonolactone;Sarcodonin-A;Cyrneine A;Scopararane C;Traversianal;Rosonolactone; Rosein-II;Phytocassane D;Guanacastepene S;Periconicin A;Hybridalactone;Sarcodonin G;Bacillariolide I;1beta-Hydroxydehydroabietic acid;Bacillariolide II;Cyathin B3;(E)-4-(Hept-1-enyl)-7-(3-methylbut-2-enyl)-2,3-dihydrobenzofuran…		-	-		0	0	0	0	0	0	0	0	0	0	0	0	0	0	0	0	0	0	0	0	0	0	0	0	879614	40461.2	0	0	0	0	0	0	0	0	0	0
P13	8.32357	377.136	Macrotermes only	Lactacystin	1,4-Dimethoxy-3-(3R*-hydroxy-3R*-methyl-1-tetralone)-1(3H)-isobenzofuran;Garuganin-II;Vismione B;Isoxanthohumol;Lupinacidin C;(-)-Pleurotin; Geogenine; 6663; P1;Rubropunctatine; Monascus pigment 2;Asperginone; K1;Naphterpin; CL-190-Y2;Cuevaene A;Leptosphaerodione;Echinofuran C	-	-		0	0	0	0	0	0	696017	19066.7	0	0	0	0	0	0	0	0	0	0	0	0	0	0	0	0	0	0	0	0	0	0	0	0	0	0	0	0
P14	9.51053	335.219	Both genera		Plakortin;6-Hydroxy-4-oxo-17-octadecenoic acid;Piliferolide C;Hygrophorone A12;6-Hydroxy-4-oxo-11-octadecenoic acid;(8E,12Z)-10,11-Dihydroxyoctadeca-8,12-dienoic acid;Seimatopolide B;Filoboletic acid; (9Z,11E)-8,13-dihydroxyoctadeca-9,11-dienoic acid;compound 8	-	-		0	0	0	49519.5	0	0	13073.2	0	0	0	0	0	1.50663e+06	12736	0	0	0	0	0	0	0	0	0	0	165283	0	0	0	0	0	898820	208.762	0	116510	0	0
P15	9.51938	264.232	Odontotermes only	Victoxinine		-	-		0	0	0	0	0	0	0	0	0	0	0	0	0	0	0	0	0	0	0	0	0	0	0	0	0	0	0	7159.51	16696.5	572068	0	0	0	295919	207010	6.29477e+06
P16	10.0121	323.258	Both genera	Boletinin D;Dictyotatriol A;7a-Hydroxystemodin;18-Hydroxystemodin;Boletinin B;3-Deoxyaphidicolin;7beta-Hydroxystemodin;14,15-Dihydro-15-hydroxy-13-oxo-geranylgeraniol;Aspergiloid D;Dactylo-3,14-diol;8beta-Hydroxystemodin;(1R*,2E,7S*,8R,9R*,11R*,12R*)-7,8-Epoxy-9,12-dihydroxydolabella-3-ene;19-Hydroxystemodin; 4-epi-18-Hydroxystemodin;'compound 3';Cyclooctatin;14a-Hydroxystemodin;Dictytriol;Pacifi…		-	-		38216.8	0	0	0	0	0	0	0	0	0	0	0	0	0	0	0	0	0	0	0	0	0	0	0	500757	17232	0	73521.4	0	0	0	0	0	0	0	0
P17	10.0212	775.346	Macrotermes only	DC-92D		-	-		0	0	0	0	0	0	431803	17793.1	0	0	0	0	0	0	0	0	0	0	0	0	0	0	0	0	0	0	0	0	0	0	0	0	0	0	0	0
P18	10.4522	455.352	Macrotermes only	3beta-Hydroxylanosta-7,9(11),24-trien-21-oic acid;(15R)-Bis(prehelminthosporol);(15S)-Bis(prehelminthosporol);5alpha-Lanosta-7,9(11),24-triene-15alpha,26-dihydroxy-3-one; 15a,26-Dihydroxy-5alpha-lanosta-7,9,24(E)-trien-3-one;(+)-Lanosta-7,9(11),24-triene-3beta,21-diol;3-Oxo-5a-lanosta-8,24-dien-21-oic acid; (+)-Pinicolic acid A;Deacetylechinodone;3beta-Hydroxyolean-11-en-13beta,28-olide;24-Hydrox…		-	-		0	0	0	0	0	0	0	0	391456	0	0	0	0	0	0	0	0	0	0	0	0	0	0	0	0	0	0	0	0	0	0	0	0	0	0	0
P19	10.9235	471.347	Both genera	11-Oxoursolic acid;11-Oxo-oleanolic acid;24(E)-3beta-Hydroxylanosta-8,24-dien-26-al-21-oic acid;Astraodoric acid B;Tubelactomicin B;11-Oxo-18alpha-oleanolic acid;Ganoderiol B;Ganoderone C;Pinicolic acid E; 16a-Hydroxy-3-oxolanosta-8,24-dien-21-oic acid;16-(2,5-Dimethoxy-3-methyl-phenyl)-12-methoxy-2,6,10,14-tetramethyl-hexadeca- 2,6,10,14-tetraen-5-ol;Pinicolic acid C; (+)-3,4-Secolanosta-4(28),8…		Ganosporeric acid isomer	-	87.6	246654	486547	315546	0	0	0	101603	430123	1.64172e+06	15301.2	0	0	4603.56	0	0	0	0	0	0	0	0	0	0	0	0	0	0	18456.9	243078	582739	116178	120924	0	0	0	0
P20	11.2105	361.141	Both genera		2-Methylteretifoline B;Panicein B1;Tephrinone; 7-O-Methylglabranine;Cajaninstilbene acid;Heyneachalcone; 2',4'-Dihydroxy-4-methoxy-3'-(3,3-dimethyl allyl)-chalcone;2,5-Bis(3-indolylmethyl)-pyrazine	-	-		0	0	0	0	0	0	2.32144e+06	451067	0	0	0	0	25149.8	0	0	0	0	0	0	0	0	0	0	0	0	0	0	56879.5	0	0	0	0	0	0	0	0
P21	11.2106	699.294	Macrotermes only	-	-	-	-		0	0	0	0	0	0	1.48918e+06	31052.9	0	0	0	0	0	0	0	0	0	0	0	0	0	0	0	0	0	0	0	0	0	0	0	0	0	0	0	0
P22	11.2106	339.159	Macrotermes only	2-Methylteretifoline B;Heyneachalcone; 2',4'-Dihydroxy-4-methoxy-3'-(3,3-dimethyl allyl)-chalcone;Cajaninstilbene acid;Panicein B1;Tephrinone; 7-O-Methylglabranine;2,5-Bis(3-indolylmethyl)-pyrazine		-	-		0	0	0	0	0	0	547939	8027.75	0	0	0	0	0	0	0	0	0	0	0	0	0	0	0	0	0	0	0	0	0	0	0	0	0	0	0	0
P23	12.1406	1299.84	Odontotermes only	-	-	-	-		0	0	0	0	0	0	0	0	0	0	0	0	0	0	0	0	0	0	0	0	0	0	0	0	0	0	0	13628.4	0	0	178599	0	0	0	0	0
P24	12.1408	661.415	Both genera		Sporidesmolide-I	Enniatin B	-	98.4	0	0	0	480141	0	0	0	0	0	404005	0	0	0	0	0	0	0	0	0	0	0	0	0	0	0	0	0	4.68852e+06	894833	0	7.44093e+06	1.87553e+06	0	11097.6	0	0
P25	12.1408	639.433	Odontotermes only	Sporidesmolide-I		Enniatin B	-	98.4	0	0	0	0	0	0	0	0	0	0	0	0	0	0	0	0	0	0	0	0	0	0	0	0	0	0	0	177727	0	0	570369	11196.6	0	0	0	0
P26	12.3972	439.357	Both genera	Fern-9(11)-en-3,19-dione;5alpha-Lanosta-7,9(11),24-triene-3beta-hydroxy-26-al; Lucialdehyde A;Igniaren A;21-Hydroxylanosta-7,9(11),24-trien-3-one;Daldinialanone;Ganodermenonol; Ganoderol A;Deacetoxyechinodone		-	-		382134	900384	695242	6196.36	0	0	172307	1.11785e+06	1.87773e+06	151921	304401	0	188655	360578	33613.1	0	0	0	0	0	0	0	0	0	27938.8	0	0	303868	1.17369e+06	2.20581e+06	282836	679222	253659	0	0	0
P27	12.4092	675.431	Both genera	Veraguamide H	Sporidesmolide II;Sporidesmolide IV	Enniatin B1	-	90.7	0	0	0	14562.6	0	0	0	0	0	6704.32	0	0	0	0	0	0	0	0	0	0	0	0	0	0	0	0	0	1.52174e+06	29998.1	0	3.13035e+06	269833	0	0	0	0
P28	12.4222	455.352	Macrotermes only	3beta-Hydroxylanosta-7,9(11),24-trien-21-oic acid;(15R)-Bis(prehelminthosporol);(15S)-Bis(prehelminthosporol);5alpha-Lanosta-7,9(11),24-triene-15alpha,26-dihydroxy-3-one; 15a,26-Dihydroxy-5alpha-lanosta-7,9,24(E)-trien-3-one;(+)-Lanosta-7,9(11),24-triene-3beta,21-diol;3-Oxo-5a-lanosta-8,24-dien-21-oic acid; (+)-Pinicolic acid A;Deacetylechinodone;3beta-Hydroxyolean-11-en-13beta,28-olide;24-Hydrox…		-	-		852652	397530	132379	0	0	0	1.1363e+06	681276	1.57228e+06	0	0	0	0	0	0	0	0	0	0	0	0	0	0	0	0	0	0	0	0	0	0	0	0	0	0	0
P29	12.4222	477.334	Macrotermes only		(15R)-Bis(prehelminthosporol);5alpha-Lanosta-7,9(11),24-triene-15alpha,26-dihydroxy-3-one; 15a,26-Dihydroxy-5alpha-lanosta-7,9,24(E)-trien-3-one;3-Oxo-5a-lanosta-8,24-dien-21-oic acid; (+)-Pinicolic acid A;(+)-Lanosta-7,9(11),24-triene-3beta,21-diol;Astrahygrone;Lucidal; Lucialdehyde C;Oleanonic acid;Pinicolol-C; 3-Oxolanosta-7,9(11),24-trien-15a,21-diol;24-Hydroxy-12-oleanene-3,22-dione;3beta-Hy…	-	-		672384	341317	112566	0	0	0	852547	625979	1.83308e+06	0	0	0	0	0	0	0	0	0	0	0	0	0	0	0	0	0	0	0	0	0	0	0	0	0	0	0
P30	12.4254	931.679	Macrotermes only	-	-		-		560888	205110	35048.3	0	0	0	660364	501371	1.4289e+06	0	0	0	0	0	0	0	0	0	0	0	0	0	0	0	0	0	0	0	0	0	0	0	0	0	0	0
P31	13.0232	481.293	Both genera	Nigernin D;Udalactaran B;Colossolactone-D;epi-Udalactaran B	1-Demethyl-zosterdiol A;1-(3,3-Dimethyl-oxiran-2-yl)-13-(5-hydroxy-2-methoxy-3-methyl-phenyl)-3,7,11- trimethyl-trideca-3,7,11-trien-2,9-diol;15-Hydroxy-1-(5-hydroxy-2-methoxy-3-methyl-phenyl)-3,7,11,15-tetramethyl- hexadeca-2E,6Z-dien-5,12-dione;Strophasterol D;Mer-NF-8054-X; 11-Oxo-18,22-cycloergosta-6,8(14)-diene-3beta,5beta,9beta-23S-tetraol;Chaxine B;6-(2-Hydroxy-5-methoxy-3-methyl-phenyl)-1…	Ergokonin B	-	99.6	201311	0	0	461593	0	0	312023	0	0	265971	0	0	1.88941e+06	50744.2	0	715868	6015.14	0	452204	0	0	213557	0	0	1.35023e+06	39514.3	0	843890	2969.93	0	1.98364e+06	62175.8	0	1.11114e+06	52128.4	0
P32	13.3872	595.455	Macrotermes only	-	-	-	-		0	0	0	0	0	0	0	0	0	0	0	0	0	0	0	0	0	0	0	0	0	0	0	0	110555	1.41776e+06	39517.4	0	0	0	0	0	0	0	0	0
P33	13.4383	535.271	Macrotermes only	Longirostrerone D		-	-		0	0	0	62825.2	2.09192e+06	277681	0	0	0	0	0	0	0	0	0	0	0	0	0	0	0	0	0	0	0	0	0	0	0	0	0	0	0	0	0	0
P34	13.4636	479.407	Macrotermes only	-	-	-	-		0	0	0	0	0	0	0	0	0	0	0	0	0	0	0	0	0	0	0	0	0	0	0	0	0	1.15158e+06	17862.1	0	0	0	0	0	0	0	0	0
P35	13.4833	549.25	Macrotermes only	Chlorophyllone lactone A	Nebramycin-4; 6''-O-Carbamoylkanamycin; 6-O-Carbamoyl-nebramycin-5; BU-2026-B2	-	-		0	0	0	386501	1.07701e+06	0	0	0	0	0	0	0	0	0	0	0	0	0	0	0	0	0	0	0	0	0	0	0	0	0	0	0	0	0	0	0
P36	13.7323	521.418	Macrotermes only			-	-		0	0	0	0	0	0	0	0	0	0	0	0	0	0	0	0	0	0	0	0	0	0	0	0	0	1.37465e+06	0	0	0	0	0	0	0	0	0	0
P37	13.8671	395.331	Both genera	Ergosta-5,8,22,24(28)-tetraen-3beta-ol;delta 5,7,14,22-Ergostatetraen-3beta-ol; 14-Dehydroergosterol;delta 5,7,22,24(28)-Ergostatetraen-3beta-ol; 24-Dehydroergosterol;24-Methylenecholesta-5,7,9(11)-trien-3beta-ol;(22E,24S)-24-Methylcholesta-5,7,9(11),22-tetraen-3beta-ol;Ergosterone; Ergosta-4,7,22-trien-3-one;Isoergosterone;Ergosta-4,6,8(14),22-tetraen-3-one;(24R)24-Methylcholesta-5,7,9(11),22-te…		-	-		0	6375.31	0	0	15777.1	0	0	365312	0	0	0	0	8948.38	711185	0	0	2061.88	0	0	278610	0	0	0	0	0	131421	0	0	320140	0	0	117632	0	0	726808	0
P38	13.9164	441.357	Both genera	-	-	-	-		29808.5	124046	0	271408	61805.1	0	0	0	0	0	0	0	0	0	0	0	329.215	0	0	0	0	0	0	0	0	16003.1	0	0	0	0	305352	729049	0	0	283059	0
P39	13.9432	623.486	Macrotermes only	-	-	-	-		0	19032.8	0	0	0	0	0	0	0	0	0	0	0	0	0	0	0	0	0	0	0	0	0	0	0	4.2814e+06	1.32671e+06	0	0	0	0	0	0	0	0	0
P40	14.0205	338.342	Both genera	-	-	-	-		0	302523	22971	0	344678	33475.5	0	456147	8436.61	0	332600	19239.2	0	700529	158139	0	262224	7244.25	0	839367	49534.8	0	377524	36381.2	0	868648	270824	0	442347	11612.5	0	2.71591e+06	872791	0	573293	126027
P41	14.0391	507.439	Macrotermes only		(2S)-1-O-Heptatriacontanoyl glycerol	-	-		0	9710.59	0	0	0	0	0	0	0	0	0	0	0	0	0	0	0	0	0	0	0	0	0	0	0	2.54332e+06	1.22999e+06	0	0	0	0	0	0	0	0	0
P42	14.2502	527.467	Macrotermes only	-	-	-	-		0	0	0	0	0	0	0	0	0	0	0	0	0	0	0	0	0	0	0	0	0	0	0	0	0	922877	0	0	0	0	0	0	0	0	0	0
P43	14.2502	549.45	Macrotermes only	-	-	-	-		0	77870.5	0	0	0	0	0	43858.1	0	0	0	0	0	0	0	0	0	0	0	0	0	0	0	0	0	3.66161e+06	302348	0	0	0	0	0	0	0	0	0
P44	14.2699	427.357	Both genera	Oxidosenexone;6beta-Hydroxystigmasta-4,22-dien-3-one;(22E,24S)-5a-Methoxy-24-methylcholesta-6,8(14),22-trien-3beta-ol;5-Methoxy-24-methylenecholesta-6,8(14)-dien-3-ol;Saringosterone;Senexonol; (20S)-22-Hydroxy-4alpha,14-dimethyl-5alpha-cholesta-8,24-dien-3-one;Decortinone; 3-Hydroxystigmasta-5,25-dien-7-one;(24S)-24-Ethyl-3-oxocholesta-4,25-dien-6-beta-ol;23,24-Ethylene-4-oxo-cholesterol; Cholest…		-	-		0	131570	0	0	618861	0	0	490247	0	0	209400	0	0	252444	0	0	484802	0	0	731734	0	0	645161	0	0	369633	0	0	684528	0	0	759210	113.724	0	1.10055e+06	38793.2
P45	14.3657	1308.08	Both genera	-	-	-	-		0	17288.1	0	0	0	0	0	5746.78	0	0	0	0	0	0	0	0	0	0	0	0	0	0	0	0	0	62737.2	0	0	213590	0	0	0	0	0	257839	0
P46	14.3659	879.72	Both genera	-	-	-	-		0	37412.6	0	0	4700.62	0	0	22643	0	0	0	0	0	0	0	0	6891.45	0	0	7360	0	0	2523.77	0	0	124903	0	0	268982	0	0	0	0	0	381684	0
P47	14.3681	429.373	Both genera	Varninasterol;24S-Stigmasta-4,25-diene-3beta,6beta-diol; (24S)-24-Ethylcholesta-4,25-dien-6beta-hydroxy-3-one;Lanosta-8,24-dien-3beta,23-diol;Saringosterol;6beta-Hydroxystigmast-4-en-3-one;3beta-Hydroxy-24-ethylcholest-5-en-7-one; 3beta-Hydroxystigmast-5-en-7-one;Decortinol; Stigmasta-5-25-diene-3,7-diol;Spatosterol;3beta-28x-Dihydroxy-24-ethylcholesta-5,23Z-diene; (3beta,23E)-Stigmasta-5,23-dien…		-	-		0	2.20024e+06	661234	0	1.99353e+06	327558	0	2.06696e+06	341475	0	1.35814e+06	235090	0	1.46845e+06	297368	0	1.81049e+06	300454	0	1.82862e+06	282372	0	1.80295e+06	116022	0	2.64502e+06	851218	0	2.89603e+06	869808	0	1.77152e+06	434874	789.347	3.29118e+06	1.16791e+06
P48	14.404	413.266	Both genera	NK-04000P; Epopromycin A	(+)-Amphidinolide J;Amphidinoketide I;Amphidinolide-R;Hydroxydietchequinon;12alpha-Hydroxy-3-ketocholanic acid;(2Z,6E)-3-Acetoxymethyl-7-methyl-9-(2,6,6-trimethylcyclohex-2-enyl)-nona-1,6-dienyl acetate;Amphidinoketide II;3315-AF2;delta-8'-Merulinic acid-A;Merulinic acid-B;Amphidinolide W;Trifarin;(2E,6E,10E)-1-Acetoxy-3-acetoxymethyl-7,11,15-trimethylhexadeca-2,6,10,14- tetraene;Bis(2-ethylhexyl…	-	-		0	0	0	79447.1	0	0	0	0	0	0	829.278	0	1.12098e+06	169457	0	13552.1	0	0	2751.21	0	0	12070.2	0	0	57246.7	0	0	0	0	0	291436	0	0	47243.1	0	0
P49	14.5225	469.387	Both genera	-	-	-	-		0	175400	0	0	142841	0	0	0	0	0	0	0	0	0	0	0	2109.63	0	0	0	0	0	0	0	0	39163.4	0	0	0	0	0	604147	0	0	30586.5	0
P50	14.596	425.36	Both genera	-	-	-	-		0	209584	0	0	320963	0	0	0	0	0	0	0	0	0	0	0	21265.9	0	0	0	0	0	0	0	0	142741	0	0	0	0	0	700506	0	0	80167.7	0
P51	14.6154	423.323	Both genera		7-Ketocholesterol; 7-Oxocholesterol; delta5-Cholesten-3beta-ol-7-one; 3beta-Hydroxycholest-5-en-7-one;6beta-Hydroxycholest-4-en-3-one;24,25-Epoxycholesterol;6alpha-Hydroxy-cholest-4-ene-3-one;24(R)-Cholesta-5,25-diene-3beta,24-diol;2-Methyl-6-phytyl-p-benzoquinone;Cholesta-5,25-dien-3beta,24-diol;Liagosterol; (23Z)-Cholesta-5,23-diene-3beta,25-diol;24-Ketocholesterol;24(S)-Cholesta-5,25-diene-3be…	-	-		0	15500.4	0	0	11686.5	0	0	0	0	0	0	0	0	0	0	0	24464.9	0	0	1562.34	0	0	0	0	0	8772.68	0	53079.8	163166	0	108671	394506	0	32248.2	615248	0
P52	14.8259	525.345	Macrotermes only	-	-	-	-		0	0	185470	0	0	0	0	0	926.15	0	0	0	0	0	776472	0	0	77659.1	0	0	148997	0	0	68303.8	0	0	144643	0	0	0	0	0	0	0	0	0
P53	14.8259	377.32	Macrotermes only	(22E)-Ergosta-3,5,7,9(11),22-pentaene		Ergosterol	-	97	0	0	169756	0	0	0	0	0	639.819	0	0	0	0	0	812917	0	0	28449.1	0	0	76288.6	0	0	18168.7	0	0	206836	0	0	0	0	0	0	0	0	0
P54	14.9989	619.491	Macrotermes only	-	-	-	-		0	0	0	0	0	0	0	0	0	0	0	0	0	0	0	0	0	0	0	440694	0	6261.28	619823	0	0	0	0	0	0	0	0	0	0	0	0	0
P55	15.0755	429.373	Both genera	Varninasterol;24S-Stigmasta-4,25-diene-3beta,6beta-diol; (24S)-24-Ethylcholesta-4,25-dien-6beta-hydroxy-3-one;Lanosta-8,24-dien-3beta,23-diol;Saringosterol;6beta-Hydroxystigmast-4-en-3-one;3beta-Hydroxy-24-ethylcholest-5-en-7-one; 3beta-Hydroxystigmast-5-en-7-one;Decortinol; Stigmasta-5-25-diene-3,7-diol;Spatosterol;3beta-28x-Dihydroxy-24-ethylcholesta-5,23Z-diene; (3beta,23E)-Stigmasta-5,23-dien…		-	-		0	108843	0	0	1.02504e+06	0	0	98010.2	0	0	0	0	0	14408.9	0	0	24996.5	0	0	0	0	0	47182.5	0	0	18767.1	0	0	317461	0	0	262466	0	0	560293	0
P56	15.1328	594.416	Macrotermes only	-	-	-	-		0	0	0	0	260692	4.33695e+06	0	0	0	0	0	0	0	0	0	0	0	0	0	0	0	0	0	26336.5	0	0	0	0	0	0	0	0	0	0	0	0
P57	15.3249	576.46	Both genera		Topostin B-553	-	-		0	4253.26	0	0	268082	0	0	42683.4	0	0	284875	0	0	145596	0	0	680076	0	0	79405.6	0	0	184371	0	0	498079	0	0	33162.4	0	0	19265.3	0	0	226040	0
P58	15.3382	686.545	Both genera	-	-	-	-		0	0	443327	0	0	1.49384e+06	0	0	671036	0	0	1.61029e+06	0	0	2.15968e+06	0	0	1.12041e+06	0	0	2.46465e+06	0	0	2.54096e+06	0	0	1.96675e+06	0	0	0	0	0	0	0	0	658976
P59	15.3631	589.492	Both genera	-	-	-	-		0	0	176665	0	0	334509	0	0	326395	0	4052.44	1.25793e+06	0	0	704298	0	0	807547	0	0	678609	0	0	1.05894e+06	0	0	976862	0	0	233558	0	0	114057	0	0	1.38139e+06
P60	15.4383	590.476	Both genera	35-Amino-3beta-methylbacteriohop-11-ene-30,31,32,33,34-pentol;35-Carbamoyl-(22R)-bacteriohopane-32,33,34-triol	Topostin B-567; N-[15-Methyl-3-(13-methyltetradecanoyloxy)hexa- decanoyl]glycine	-	-		0	0	0	0	108317	0	0	28089.1	0	0	169649	0	0	125615	0	0	369597	0	0	75135.7	0	0	101956	0	0	429178	0	0	24033.7	0	0	81928.1	0	0	230040	0
P61	15.4821	525.449	Both genera	-	-	-	-		0	15832.7	0	0	23964.8	0	0	0	0	0	0	0	0	0	0	0	0	0	0	0	0	0	0	0	0	26642.3	0	0	0	0	0	420248	0	0	8700.98	0
P62	15.555	518.455	Both genera	-	-	-	-		0	0	276618	0	7343.52	500066	0	0	439177	0	74981.8	904330	0	5570.72	455704	0	109348	903530	0	7976.25	457815	0	19568.9	621378	0	105404	1.01167e+06	0	24901.1	517941	0	0	52306.8	0	112883	1.30853e+06
P63	15.6319	531.475	Both genera	n-Alkenylhydroquinol dimethyl ether		-	-		0	0	0	0	0	0	0	822547	1.96558e+06	0	48860.9	75548.4	0	0	0	0	0	0	0	0	0	0	0	0	0	0	0	0	0	0	0	0	0	0	26818.1	10459.8
P64	15.6701	1041.95	Both genera	-	-	-	-		0	0	4004.79	0	0	49435	0	0	76762.4	0	0	561225	0	0	151665	0	0	390553	0	0	72259.9	0	0	289603	0	0	292903	0	0	15857.4	0	0	0	0	0	533063
P65	15.6727	532.471	Both genera	-	-	-	-		0	2054.88	1.01825e+06	0	144009	2.03613e+06	0	185298	2.04145e+06	0	400272	2.46666e+06	0	0	1.03266e+06	0	261620	2.32327e+06	0	167838	2.22973e+06	0	320778	2.93123e+06	0	336640	2.74135e+06	0	57556.9	1.41775e+06	0	37158.2	653484	0	655117	3.41169e+06
P66	15.7084	413.378	Both genera	Norcycloartene triterpenoid;Stigmasta-5,7-dien-3beta-ol; 7-Dehydroclionasterol; (24S)24-Ethylcholesta-5,7-dien-3beta-ol; delta5,7-Chondrillastenol;4-Methylfecosterol;Stigmasta-delta5,11-dien-3beta-ol;a-Spinasterol; Stigmasta-delta7,22-dien-3beta-ol;4-Methylepisterol; 24-Methylene-lophenol;Stigmasta-7,24(28)-dien-3beta-ol; delta7-Avenasterol;Stigmasterol; (24R)24-Ethylcholesta-5,22E-dien-3beta-ol;…		-	-		0	347523	268449	0	265344	95286.4	0	17479.5	15168.5	0	10084.3	0	0	26515.3	3.14955	0	95335	945.03	0	496192	187195	0	449417	147441	0	399061	235571	0	375306	195724	0	392354	134692	0	296030	105562

## Sheet: S5b (ESI+ SPE summed)
Feature ID	Retention time (min)	m/z	Mn3_2	Mn132	Mn153	Mn154	Mn160	Mn164	Mn165	Mn166	Mn171	Od127	Od152	Od167
P01	1.97394	185.042	4.28275e+06	1.07339e+06	2.58735e+06	6.44805e+06	1.92275e+06	5.79271e+06	6.10719e+06	3.90817e+06	707290	0	0	0
P02	1.97407	378.025	212718	17958.9	150512	348972	54456.8	325772	349023	237339	13420.9	0	0	0
P03	2.40601	435.081	0	0	0	0	0	0	0	0	0	1.42398e+06	0	0
P04	2.42013	169.047	0	0	0	0	0	0	0	0	0	0	4.48404e+06	1.39388e+06
P05	5.00495	603.269	79861.9	365159	24195.5	99722.8	161690	47792.6	208835	182440	48649	30001.4	45410.6	202898
P06	6.22421	308.222	166.017	0	0	7609.87	268481	13548.1	23830.4	28803.3	0	50841.5	928815	110919
P07	7.30101	353.23	40701.7	66939.5	102773	42294	1.58965e+06	111279	64097.6	36022.6	333850	81259.8	484971	267250
P08	7.81928	309.204	173876	1.2548e+06	225744	1.26886e+06	2.07679e+06	53067.4	166985	192404	43546.9	581387	676554	521405
P09	7.97849	331.191	1.21636e+06	0	3.31795e+06	0	0	0	0	0	2.16862e+06	140695	0	0
P10	7.97872	313.18	165445	0	664097	0	0	0	0	0	471639	0	0	0
P11	7.97943	683.356	11749.6	0	267521	0	0	0	0	0	124712	0	0	0
P12	8.11242	317.211	0	0	0	0	0	0	0	0	920075	0	0	0
P13	8.32357	377.136	0	0	715084	0	0	0	0	0	0	0	0	0
P14	9.51053	335.219	0	49519.5	13073.2	0	1.51937e+06	0	0	0	165283	0	899029	116510
P15	9.51938	264.232	0	0	0	0	0	0	0	0	0	595924	0	6.7977e+06
P16	10.0121	323.258	38216.8	0	0	0	0	0	0	0	517989	73521.4	0	0
P17	10.0212	775.346	0	0	449596	0	0	0	0	0	0	0	0	0
P18	10.4522	455.352	0	0	391456	0	0	0	0	0	0	0	0	0
P19	10.9235	471.347	1.04875e+06	0	2.17344e+06	15301.2	4603.56	0	0	0	0	844273	237103	0
P20	11.2105	361.141	0	0	2.77251e+06	0	25149.8	0	0	0	0	56879.5	0	0
P22	11.2106	339.159	0	0	555967	0	0	0	0	0	0	0	0	0
P21	11.2106	699.294	0	0	1.52023e+06	0	0	0	0	0	0	0	0	0
P23	12.1406	1299.84	0	0	0	0	0	0	0	0	0	13628.4	178599	0
P24	12.1408	661.415	0	480141	0	404005	0	0	0	0	0	5.58335e+06	9.31646e+06	11097.6
P25	12.1408	639.433	0	0	0	0	0	0	0	0	0	177727	581565	0
P26	12.3972	439.357	1.97776e+06	6196.36	3.16789e+06	456322	582846	0	0	0	27938.8	3.68336e+06	1.21572e+06	0
P27	12.4092	675.431	0	14562.6	0	6704.32	0	0	0	0	0	1.55174e+06	3.40018e+06	0
P28	12.4222	455.352	1.38256e+06	0	3.38985e+06	0	0	0	0	0	0	0	0	0
P29	12.4222	477.334	1.12627e+06	0	3.3116e+06	0	0	0	0	0	0	0	0	0
P30	12.4254	931.679	801046	0	2.59064e+06	0	0	0	0	0	0	0	0	0
P31	13.0232	481.293	201311	461593	312023	265971	1.94015e+06	721883	452204	213557	1.38974e+06	846860	2.04582e+06	1.16327e+06
P32	13.3872	595.455	0	0	0	0	0	0	0	0	1.56783e+06	0	0	0
P33	13.4383	535.271	0	2.43242e+06	0	0	0	0	0	0	0	0	0	0
P34	13.4636	479.407	0	0	0	0	0	0	0	0	1.16944e+06	0	0	0
P35	13.4833	549.25	0	1.46351e+06	0	0	0	0	0	0	0	0	0	0
P36	13.7323	521.418	0	0	0	0	0	0	0	0	1.37465e+06	0	0	0
P37	13.8671	395.331	6375.31	15777.1	365312	0	720133	2061.88	278610	0	131421	320140	117632	726808
P38	13.9164	441.357	153854	333213	0	0	0	329.215	0	0	16003.1	0	1.0344e+06	283059
P39	13.9432	623.486	19032.8	0	0	0	0	0	0	0	5.60811e+06	0	0	0
P40	14.0205	338.342	325494	378153	464584	351840	858668	269469	888902	413906	1.13947e+06	453959	3.5887e+06	699320
P41	14.0391	507.439	9710.59	0	0	0	0	0	0	0	3.77331e+06	0	0	0
P42	14.2502	527.467	0	0	0	0	0	0	0	0	922877	0	0	0
P43	14.2502	549.45	77870.5	0	43858.1	0	0	0	0	0	3.96396e+06	0	0	0
P44	14.2699	427.357	131570	618861	490247	209400	252444	484802	731734	645161	369633	684528	759324	1.13935e+06
P45	14.3657	1308.08	17288.1	0	5746.78	0	0	0	0	0	62737.2	213590	0	257839
P46	14.3659	879.72	37412.6	4700.62	22643	0	0	6891.45	7360	2523.77	124903	268982	0	381684
P47	14.3681	429.373	2.86147e+06	2.32108e+06	2.40844e+06	1.59323e+06	1.76582e+06	2.11094e+06	2.11099e+06	1.91897e+06	3.49623e+06	3.76583e+06	2.2064e+06	4.45988e+06
P48	14.404	413.266	0	79447.1	0	829.278	1.29044e+06	13552.1	2751.21	12070.2	57246.7	0	291436	47243.1
P49	14.5225	469.387	175400	142841	0	0	0	2109.63	0	0	39163.4	0	604147	30586.5
P50	14.596	425.36	209584	320963	0	0	0	21265.9	0	0	142741	0	700506	80167.7
P51	14.6154	423.323	15500.4	11686.5	0	0	0	24464.9	1562.34	0	8772.68	216246	503177	647496
P53	14.8259	377.32	169756	0	639.819	0	812917	28449.1	76288.6	18168.7	206836	0	0	0
P52	14.8259	525.345	185470	0	926.15	0	776472	77659.1	148997	68303.8	144643	0	0	0
P54	14.9989	619.491	0	0	0	0	0	0	440694	626084	0	0	0	0
P55	15.0755	429.373	108843	1.02504e+06	98010.2	0	14408.9	24996.5	0	47182.5	18767.1	317461	262466	560293
P56	15.1328	594.416	0	4.59764e+06	0	0	0	0	0	26336.5	0	0	0	0
P57	15.3249	576.46	4253.26	268082	42683.4	284875	145596	680076	79405.6	184371	498079	33162.4	19265.3	226040
P58	15.3382	686.545	443327	1.49384e+06	671036	1.61029e+06	2.15968e+06	1.12041e+06	2.46465e+06	2.54096e+06	1.96675e+06	0	0	658976
P59	15.3631	589.492	176665	334509	326395	1.26198e+06	704298	807547	678609	1.05894e+06	976862	233558	114057	1.38139e+06
P60	15.4383	590.476	0	108317	28089.1	169649	125615	369597	75135.7	101956	429178	24033.7	81928.1	230040
P61	15.4821	525.449	15832.7	23964.8	0	0	0	0	0	0	26642.3	0	420248	8700.98
P62	15.555	518.455	276618	507409	439177	979312	461274	1.01288e+06	465792	640947	1.11707e+06	542842	52306.8	1.42141e+06
P63	15.6319	531.475	0	0	2.78813e+06	124409	0	0	0	0	0	0	0	37277.9
P64	15.6701	1041.95	4004.79	49435	76762.4	561225	151665	390553	72259.9	289603	292903	15857.4	0	533063
P65	15.6727	532.471	1.02031e+06	2.18013e+06	2.22675e+06	2.86694e+06	1.03266e+06	2.58489e+06	2.39757e+06	3.25201e+06	3.07799e+06	1.4753e+06	690642	4.0668e+06
P66	15.7084	413.378	615972	360630	32648.1	10084.3	26518.5	96280.1	683387	596858	634632	571030	527046	401592

## Sheet: S5c (ESI-)
Table S5. Peak lists for LCMS/MS analysis (ESI-) of fungus comb extracted in acetonitrile and fractionated by solid phase extraction (SPE), showing peak areas for detected chemical features (unique combinations of retention time and m/z values). ACN = acetonitrile; ACNAA = 50% aqueous acetonitrile containing 1% acetic acid; ACE = acetone. Peaks areas were also summed across SPE fractions (include…
Feature ID	Retention time (min)	m/z	Detected in	Predicted AntiBase identity based on [M - H]- values of database entries	Predicted identity based on MSMS comparison with custom MSMS database	Average similarity score for MSMS comparison	Mn3_2 80ACN	Mn3_2 100ACN	Mn132 80ACN	Mn132 100ACN	Mn153 80ACN	Mn153 100ACN	Mn154 80ACN	Mn154 100ACN	Mn160 80ACN	Mn160 100ACN	Mn164 80ACN	Mn164 100ACN	Mn165 80ACN	Mn165 100ACN	Mn166 80ACN	Mn166 100ACN	Mn171 80ACN	Mn171 100ACN	Od127 80ACN	Od127 100ACN	Od152 80ACN	Od152 100ACN	Od167 80ACN	Od167 100ACN
N01	1.54392	225.061	Both genera	-	-		0	0	16748.4	0	0	0	0	0	0	0	0	0	0	0	0	0	0	0	115776	0	0	0	88160.5	0
N02	1.54906	179.056	Both genera	Glucose;Fructose; Fructopyranose;Jinggangmycin II;Jinggangmycin III;Mannose; Seminose; Carubinose;myo-Inositol;K-52A;GU-1 (GU-2, GU-3);'Inositol'			58286.7	0	338920	0	118426	0	61939.1	0	181175	0	62524.8	0	146822	0	112677	0	100702	0	748677	18206.3	0	0	630081	4320.05
N03	1.5496	181.072	Both genera	D-Sorbit; D-(-)-Sorbitol; D-Glucitol;Hexitol;Galactitol;Mannitol; Mannit;Iditol;Allitol; Allodulcitol			3.13789e+06	865355	1.9024e+06	23556.8	2.09938e+06	258996	3.9612e+06	1.02278e+06	2.67851e+06	163549	2.23453e+06	275447	2.63634e+06	271677	3.24583e+06	496245	1.50224e+06	0	456477	0	283051	0	324778	0
N04	1.55052	217.048	Macrotermes only	-	-		14864	0	91622.9	0	79977.1	0	0	0	0	0	107506	0	0	11003.8	0	0	59417.4	0	0	0	0	0	0	0
N05	1.55062	227.077	Both genera	-	-		659426	60361.7	253070	0	352725	412.95	974276	98438.7	529870	0	433710	464.987	486411	0	743110	15844.4	156628	0	4065.9	0	0	0	0	0
N06	1.56983	195.051	Both genera	D-Gluconic acid;D-Mannonic acid;D-Galactonic acid			11175.6	0	62391.3	0	47396.3	0	63099.5	0	11664.1	0	40917.8	0	159945	0	116849	0	177254	0	0	0	0	0	8368.73	0
N07	1.57006	266.088	Macrotermes only	-	-		0	0	0	0	16116.3	0	0	0	335378	0	0	0	61200.9	0	0	0	0	0	0	0	0	0	0	0
N08	1.57144	149.045	Both genera	Autoinducer 2; AI-2; R-THMF			20077.7	0	68844.4	0	76253	0	122836	0	52817.3	0	26860.1	0	252442	9707.44	169171	0	222629	0	5152.3	0	0	0	13908.7	0
N09	1.62777	161.009	Macrotermes only	-	-		7361.71	0	0	0	0	0	17439.4	0	0	0	0	0	0	0	0	0	0	0	0	0	0	0	0	0
N10	1.92898	323.098	Macrotermes only	Difructose dianhydride;Compound G; 8-Ribityl-6,7-dimethyl-2,4-dihydroxypteridine			379826	536344	780609	0	110782	157504	1.02804e+06	1.09088e+06	28462	22140.4	3.59837e+06	665792	911760	971196	385965	345274	484525	0	0	0	0	0	0	0
N11	1.93505	345.08	Macrotermes only	-	-		47141.9	101782	118605	0	274550	26924.4	201294	222770	187929	0	217987	167682	175358	217892	74538.7	92173.2	70359.2	0	0	0	0	0	0	0
N12	1.96062	161.046	Both genera	3-Hydroxy-3-methylglutaric acid;Pentonic acid g-lactone;D-Angustose; alpha-L-2-Ketofucose			1.27584e+07	5.79312e+06	7.02557e+06	562182	1.02385e+07	388826	1.55523e+07	7.97636e+06	9.94846e+06	84155.1	1.53393e+07	6.36204e+06	1.51542e+07	7.56792e+06	1.3039e+07	4.63957e+06	5.94651e+06	791874	61824	0	0	0	3685.64	0
N13	1.97198	159.03	Odontotermes only	Cortalcerone;5,6-Dihydro-3,5-dihydroxy-6-hydroxymethyl-2H-pyran-2-one			0	0	0	0	0	0	0	0	0	0	0	0	0	0	0	0	0	0	1090.19	0	42403.3	0	51159.6	0
N14	1.97208	323.098	Macrotermes only	Difructose dianhydride;Compound G; 8-Ribityl-6,7-dimethyl-2,4-dihydroxypteridine			2.35033e+06	371949	552724	0	1.64929e+06	78832.1	3.47033e+06	838608	1.45662e+06	22140.4	4.59982e+06	454979	3.30878e+06	953126	2.54783e+06	172666	329666	0	0	0	0	0	0	0
N15	1.97212	161.046	Both genera	3-Hydroxy-3-methylglutaric acid;Pentonic acid g-lactone;D-Angustose; alpha-L-2-Ketofucose			1.89657e+07	7.15877e+06	9.1618e+06	390602	1.43432e+07	3.17421e+06	2.39143e+07	1.06193e+07	1.38342e+07	2.06217e+06	2.33277e+07	7.99599e+06	2.31176e+07	9.84058e+06	1.93249e+07	5.44562e+06	7.32825e+06	595758	30898.5	0	0	0	3685.64	0
N16	1.97592	345.08	Macrotermes only	-	-		225754	50868.9	83937.8	0	255050	13474.9	363772	157023	165592	0	405813	116784	366767	156708	330004	46093.4	35194.9	0	0	0	0	0	0	0
N17	1.9772	231.015	Macrotermes only	-	-		116256	0	0	0	0	0	224372	0	11255	0	0	0	23483.7	0	0	0	0	0	0	0	0	0	0	0
N18	2.15463	171.03	Macrotermes only	5-Dehydroshikimic acid			76698	0	0	0	0	0	34005	0	0	0	0	0	0	0	0	0	0	0	0	0	0	0	0	0
N19	2.28799	218.103	Macrotermes only	d-Pantothenic acid	Pantothenic Acid	89.9	0	0	87795.6	0	0	0	0	0	0	0	0	0	0	0	0	0	40719.8	0	0	0	0	0	0	0
N20	2.37443	198.004	Both genera	-	-		52302.7	0	17073.9	0	0	0	376297	0	6172.04	0	1446.78	0	104490	0	179899	0	482968	0	19801	0	11980	0	55058.5	0
N21	2.40287	285.059	Odontotermes only	-	-		0	0	0	0	0	0	0	0	0	0	0	0	0	0	0	0	0	0	392821	81319.5	0	0	0	0
N22	2.40936	131.035	Both genera	Dihydroitaconic acid; Methyl succinic acid;Glutaric acid			0	0	2742.9	0	0	0	3.30369e+06	0	0	0	0	0	0	0	0	0	0	0	1.3931e+07	5.30279e+06	86745.3	0	251671	0
N23	2.45065	143.035	Odontotermes only	4-Epipentenomycin I; C-2554B; XB-94;Botryenol;4,5-Dihydroxy-5-hydroxymethyl-2-cyclopenten-1-one; Pentenomycin I; XB 94; C 2554B;Ethyl hydrogen fumarate;2,3-Dihydro-3,6-dihydroxy-2-methyl-4-pyrone;Methylparaconic acid;Z-3-Methylpent-2-en-1,5-dioic acid;Microthecin			0	0	0	0	0	0	0	0	0	0	0	0	0	0	0	0	0	0	0	0	312053	0	218245	0
N24	2.45112	203.056	Odontotermes only	Spinulosin quinol hydrate			0	0	0	0	0	0	0	0	0	0	0	0	0	0	0	0	0	0	27768	0	0	0	12807.6	0
N25	2.5076	198.041	Macrotermes only	(Z)-Clavulanic acid; MM-14151; BRL-14151; 3008-B;(E)-Isoclavulanic acid;Methylenaminomycin C;L-3-(3-Carboxyfuran-4-yl)alanine			0	0	14424.7	0	0	0	0	0	0	0	0	0	0	0	0	0	0	0	0	0	0	0	0	0
N26	2.66142	187.061	Odontotermes only	(3R*,4S*,5S*)-3-Acetoxy-5-hydroxyhexan-4-olide;6-Hydroxy-5-methoxy-3-methyl-3,6-dihydro-2H-pyran-4-carboxylic acid;5-Acetoxy-4-ketohexanoic acid;Cladospolide E;(4R,5S,6R)-4,5,6-Trihydroxy-3-methoxy-5-methyl-cyclohex-2-en-1-one			0	0	0	0	0	0	0	0	0	0	0	0	0	0	0	0	0	0	0	0	57609.3	0	105076	0
N27	2.66142	187.061	Odontotermes only	(3R*,4S*,5S*)-3-Acetoxy-5-hydroxyhexan-4-olide;6-Hydroxy-5-methoxy-3-methyl-3,6-dihydro-2H-pyran-4-carboxylic acid;5-Acetoxy-4-ketohexanoic acid;Cladospolide E;(4R,5S,6R)-4,5,6-Trihydroxy-3-methoxy-5-methyl-cyclohex-2-en-1-one			0	0	0	0	0	0	0	0	0	0	0	0	0	0	0	0	0	0	0	0	74590.2	0	76561.2	0
N28	2.6809	184.061	Odontotermes only	Alaremycin; 5-Acetamido-4-oxo-5-hexenoic acid;MR-566B; 1-(1,2,3-Trihydroxy-3-isocyano-4-cyclopenten-1-yl)ethanol;1-(1-Hydroxy ethyl)-4-isocyano-cyclopent-4-ene-1,2,3-triol;MR-304A;LL-C10037beta; N-(4,5-Dihydroxy-cyclohex-1-ene-2-on)-acetamide			0	0	0	0	0	0	0	0	0	0	0	0	0	0	0	0	0	0	23408.5	0	1.04572e+06	12001.2	360315	0
N29	2.71918	145.051	Odontotermes only	5-Hydroxy-4-ketohexanoic acid;Hexane-1,6-dioic acid;Glutaric acid monomethyl ester;4,5-Dihydroxy-2-hexenoic acid;Gloiosiphone-B;(1S,2S,3R)-4-Hydroxymethylcyclopent-4-ene-1,2,3-triol;Arabenoic acid;Methyl 5-hydroxy-4-oxopentanoate;beta-Acetoxyisobutyric acid			0	0	0	0	0	0	0	0	0	0	0	0	0	0	0	0	0	0	176749	0	258112	0	434794	0
N30	2.90978	198.988	Both genera	-	-		1.30716e+06	84131.6	720488	0	387157	0	1.13668e+06	29803.8	1.41597e+06	0	677679	0	940258	18233.5	843513	0	1.59056e+06	24071.2	360574	0	1.03716e+06	851.786	1.06913e+06	8446.7
N31	2.94878	157.051	Odontotermes only	Gabosine N;3,4,6-Trihydroxy-2-methyl-2-cyclohexen-1-one; 6-Hydroxytoluquinol hydrate; (-)-Terredionol;Butyrolactone Tue 1718 E;;Gabosine-H;Gabosine L;Botrytinone;Gabosine-A;Penicilactone;Streptopyrone;Myrolactone B;Pentenocin B			0	0	0	0	0	0	0	0	0	0	0	0	0	0	0	0	0	0	0	0	95846.4	0	0	0
N32	3.14426	145.051	Both genera	5-Hydroxy-4-ketohexanoic acid;Hexane-1,6-dioic acid;Glutaric acid monomethyl ester;4,5-Dihydroxy-2-hexenoic acid;Gloiosiphone-B;(1S,2S,3R)-4-Hydroxymethylcyclopent-4-ene-1,2,3-triol;Arabenoic acid;Methyl 5-hydroxy-4-oxopentanoate;beta-Acetoxyisobutyric acid			0	0	30612.5	0	0	0	0	0	0	0	0	0	0	0	0	0	0	0	306025	0	1.61835e+06	0	1.70602e+06	22619.7
N33	3.22369	137.025	Macrotermes only	Protocatechualdehyde; 3,4-Dihydroxybenzaldehyde; Rancinamycin IV;Hydroxymethyl-1,4-benzoquinone; Gentisylquinone; Gentisinquinone;3-Hydroxybenzoic acid;2-Methoxybenzoquinone;3-Hydroxytoluquinone;2-Hydroxy-3-methyl-1,4-benzoquinone;Gentisaldehyde;Salicylic acid; Azurechelin;Desoxyneopatulin;Desoxyphyllostin;7-Hydroxytropolone;4-Hydroxybenzoic acid; p-Hydroxybenzoic acid	Salicylic acid	97.4	0	0	7270.22	0	0	0	0	0	33499.2	0	0	0	0	0	0	0	17572.1	0	0	0	0	0	0	0
N34	3.28291	249.004	Macrotermes only	3-Bromomethyl-3-chloro-7-methyl-octa-1,6-diene			3163.04	0	0	0	0	0	0	0	0	0	8585.14	0	219421	0	209092	0	183069	0	0	0	0	0	0	0
N35	3.32754	159.066	Both genera	Catathelasmol D;Gabosine O;1,3-Propanediol diacetate;Malonic acid diethyl ester;Pimelic acid;(2S,3R,4R,6R)-2,3,4-Trihydroxy-6-methylcyclohexanone; Gabosine-B;Gabosine F; ent-Gabosine B			0	0	93941.4	0	0	0	2122.69	0	0	0	0	0	0	0	0	0	0	0	0	0	791705	0	104961	0
N36	3.3896	201.077	Odontotermes only	Butylhydroxyitaconic acid;8,9-Dihydroxy-8,9-deoxyaspyrone;SM-97-A;Catathelasmol C			0	0	0	0	0	0	0	0	0	0	0	0	0	0	0	0	0	0	0	0	368068	0	89979.3	0
N37	3.41885	213.004	Both genera	3,4,6-Trihydroxy-1,2-benzenedicarboxylic acid			457865	0	12040.8	0	0	0	154492	0	200751	0	0	0	28158.1	0	12083.8	0	105167	0	11821.6	0	116159	0	105523	0
N38	3.42886	225.04	Macrotermes only	2,4-Dihydroxy-6-(1-hydroxyacetonyl) benzoic acid; 2-Carboxy-3,5-dihydroxyphenyl acetyl carbinol;Chorismic acid;(S)-Carlic acid;3,4-Dihydro-3-methyl-3,4,6,8-tetrahydroxyisocoumarin; 3,4,6-Trihydroxymellein;Prephenic acid;Viticolin B			17841	0	0	0	0	0	6660.4	0	0	0	0	0	8926.49	0	19988.2	0	20677.6	0	0	0	0	0	0	0
N39	3.44731	165.019	Odontotermes only	Phthalic acid;Octa-2,6-dien-4-ynedioic acid;p-Hydroxybenzoylformic acid; 2-(4'-Hydroxyphenyl)-2-oxoethanoic acid; Pisolithin A;6-Formyl-2-hydroxybenzoic acid			0	0	0	0	0	0	0	0	0	0	0	0	0	0	0	0	0	0	35371.1	0	11605.5	0	522688	0
N40	3.60034	159.066	Odontotermes only	Catathelasmol D;Gabosine O;1,3-Propanediol diacetate;Malonic acid diethyl ester;Pimelic acid;(2S,3R,4R,6R)-2,3,4-Trihydroxy-6-methylcyclohexanone; Gabosine-B;Gabosine F; ent-Gabosine B			0	0	0	0	0	0	0	0	0	0	0	0	0	0	0	0	0	0	0	0	568907	0	135653	0
N41	3.77332	279.015	Macrotermes only	3-Acethyl-2,6,7-trihydroxynaphthazarin; Spinochrome-C; Spinochrome-B2; Spinochrome-F; Spinochrome-F1; Spinochrome-Me; Spinone-A			645073	0	84172.8	0	0	0	920210	0	18609.5	0	622630	0	956653	0	964637	0	294661	0	0	0	0	0	0	0
N42	4.05687	241.994	Both genera	6-[(Methylthio)carbonyl]-2-pyridinecarbo(thioperoxoic) acid O-methyl ester			1.61432e+06	20256.5	1.06984e+06	0	133525	0	1.92105e+06	21620.9	837139	0	766734	0	1.36764e+06	0	2.04074e+06	11319.6	2.13318e+06	0	283947	0	549175	0	1.91528e+06	1888.19
N43	4.09221	121.029	Macrotermes only	Toluquinone; 2-Methyl-1,4-benzoquinone;Salicylaldehyde;4-Hydroxy-benzaldehyde;Tropolone;Benzoic acid; K-82-B2;m-Hydroxybenzaldehyde	Hydroxyphenylpyruvic acid	91.2	0	0	146820	0	0	0	0	0	0	0	0	0	0	0	9674.9	0	14039.9	0	0	0	0	0	0	0
N44	4.13585	173.082	Both genera	6-Hydroxy-4-oxohexyl acetate;a-Methyl pimelic acid;Octane-1,8-dioic acid;Vertimycin			421928	0	1.24813e+06	0	148394	0	750654	40556.2	285429	0	587399	0	586221	10282.4	658843	0	242005	0	126756	0	292963	0	468219	0
N45	4.59665	206.082	Odontotermes only	Mariline C;3-(3-Indolyl)propane-1,2,3-triol; Balansia alkaloid B;3,4-Dimethoxycinnamamide;Isostreptazolin;2-(2-Hydroxypropionyl)acetanilide;Streptazolin; Streptazoline;Lepiotin B;1-[2-(Furan-2-yl)-2-oxoethyl]piperidin-2-one			0	0	0	0	0	0	0	0	0	0	0	0	0	0	0	0	0	0	0	0	0	0	25981.4	0
N46	4.69296	263.02	Macrotermes only	3-Acetyl-2,6,7-trihydroxyjuglone;6-Acetyl-2,3,7-trihydroxyjuglone;3-Acetyl-2,7-dihydroxynaphthazarin; Spinochrome-A; Spinochrome-B3; Spinochrome-M; Spinochrome-M1; Spinochrome-Aka2; Spinochrome-P			166281	0	14693.8	0	0	0	281273	0	15961	0	127108	0	165669	0	263991	0	155257	0	0	0	0	0	0	0
N47	5.0049	187.098	Both genera	Virginiaebutanolide F; Virginiae butanolide F;Azelaic Acid; Nonanedioic acid;4,4-Dimethyl-heptanedioic acid;(3S,5S,6S)-Communiol C;Isoaspinonene;IM-2;3,5-Dihydroxy-4-methyl-oct-6-enoic acid;erythro-2-Butyl-3-methylsuccinic acid;Aspinonene;threo-2-Butyl-3-methylsuccinic acid			3.15699e+06	821472	4.303e+06	196371	2.2441e+06	225255	3.33565e+06	754350	3.35487e+06	279450	2.57023e+06	365231	3.51614e+06	941529	3.74004e+06	700782	2.50361e+06	231437	2.0078e+06	107924	2.66387e+06	233593	3.65052e+06	675835
N48	5.26929	144.046	Both genera	8-Hydroxyquinoline;Indole-3-carbaldehyde			69337	0	183172	0	10387.6	0	231011	0	298812	0	108895	0	247079	0	291839	0	225508	0	32451.4	0	64029.3	0	337968	0
N49	5.38267	145.087	Macrotermes only	1-Methylcyclohexane-1,2,4-triol;3-Hydroxymethyl-2-methylenepentane-1,4-diol;3-Hydroxy-3,4-dimethylpentanoic acid;Ampelomin E;(R)-3-Hydroxyheptanoic acid;Mycosic acids;2-Hydroxy-3-methyl-pentanoic acid methyl ester;Ampelomin F;Ampelomin C;Ampelomin D			12537.6	0	34314.6	0	0	0	24432.5	0	17242.4	0	4236.53	0	47060	0	38923.4	0	0	0	0	0	0	0	0	0
N50	5.90004	241.108	Both genera	Phomolide E;3-Dehydroxy-4-O-acetylcephalosporolide C;Phaeofuran B;Acremine Q;Agistatin-A;Scirpyrane C;Acremine L;Cycloepoxytriol B;Scirpyrane D;MN-054;Cycloepoxytriol A;Acremine H;Phomolide F			45857.7	0	41926.3	0	0	0	17437.7	0	109583	0	0	0	68547	0	137749	0	9507.55	0	0	0	0	0	57489.8	0
N51	7.01003	331.249	Macrotermes only	-	-		0	0	40062.3	0	0	0	0	0	0	0	0	0	0	0	0	0	0	0	0	0	0	0	0	0
N52	7.29854	329.233	Both genera	(9R*,10R*,7E)-6,9,10-Trihydroxyoctadec-7-enoic acid;9,10,11-Trihydroxy-(12Z)-12-octadecenoic acid;Penicitide B			0	0	0	0	37447.2	0	0	0	1.90334e+06	0	6252.86	0	0	0	0	0	186227	0	7591.06	0	422643	0	141400	0
N53	7.39424	287.223	Both genera	-	-		0	0	99616.9	0	0	0	68039.3	0	295005	0	0	0	0	0	0	0	0	0	0	0	7817.5	0	5177.28	0
N54	7.39452	169.087	Both genera	Streptenol II;Prelactone-C;(E)4-Oxonon-2-enoic acid;Dendryphiellic acid B;(3R,5'R)-cis-5-Methyl-3-(2-oxobutyl)-dihydrofuran-2-one;4-Hydroxy-3-methyl-2-oxabicyclo[3.3.1]non-6-one;6-Methyl-5-(10-oxymethylene-isobutylene)-lactone;3-Methoxy-4-methyl-5-propylfuran-2(5H)-one;3-(1-Hydroxy-2-methylproyl)-4-methyl-2(5H)-furanone; Tu99-5.8;Lachnellin D;1,4-Ipomeadiol; 1-(3-Furyl)-1,4-pentanediol;Aspinonedi…			182580	0	253526	0	24840.8	0	141820	0	197932	0	48691.5	0	78466.7	0	268173	0	184441	0	0	0	52223.8	0	165953	0
N55	7.81592	285.207	Macrotermes only	Actinopolysporin B;(3S,4R)-dihydroxy-(6S)-undecyl-alpha-pyranone;Hexadecanedioic acid			0	0	23831.1	0	0	0	28733.3	0	97714.5	0	0	0	0	0	0	0	0	0	0	0	0	0	0	0
N56	7.97634	329.176	Macrotermes only	Scabronine G;Marilone C;Lepistal;Phomactin K;Scabronine F;Solanapyrone J;Libertellenone A;Gibberellin A15;Guanacastepene R;Fujenal;7-Oxoroyleanone;;Libertellenone B;Cyrneine B;Crinipellin B;Crinipellin A;Cyrneine D;Libertellenone F;7-Oxo-15-hydroxydehydroabietic acid			78396.1	0	0	0	885466	0	0	0	0	0	0	0	0	0	0	0	570101	0	0	0	0	0	0	0
N57	7.98817	327.218	Both genera	Malyngic acid;(+)-Aspicillin; Aspicilin;Seimatopolide A;Sch-725674			0	0	0	0	0	0	0	0	190166	0	0	0	0	0	0	0	0	0	0	0	761.521	0	0	0
N58	8.29016	182.989	Macrotermes only	-	-		0	0	0	0	0	0	0	0	0	1623.61	0	0	0	53489.1	49496.8	0	0	120442	0	0	0	0	0	0
N59	11.7071	485.255	Macrotermes only	2'-O-Methylisohyperlatolic acid;TPI H; Ascoclavulinic acid B;2,3-Didehydro-19a-hydroxy-14-epicochlioquinone B;(20E)-Isobongkrekic acid;Andrastin A; APHE-1;(20Z)-Bongkrekic acid;Methyl lucidenate K;Isocochlioquinone B	Andrastin A	90.8	249655	0	0	0	0	0	0	0	0	0	0	0	0	0	0	0	0	0	0	0	0	0	0	0
N60	11.9562	471.275	Macrotermes only	Cystodione E;Eremoxylarin B;Usneidol Z;Cystodione F;Cystodione A;Cylindrol A3;Usneidol E;Methyl lucidenate A;Andrastin C; APHE-3;Cochlioquinone-B;Methyl ganosinensate A;14-Epicochlioquinone-B;Cystodione B	Andrastin C	80.8	927535	0	0	0	0	0	0	0	0	0	0	0	0	0	0	0	0	0	0	0	0	0	0	0
N61	12.0316	337.145	Macrotermes only	Heyneachalcone; 2',4'-Dihydroxy-4-methoxy-3'-(3,3-dimethyl allyl)-chalcone;2-Methylteretifoline B;Panicein B1;Tephrinone; 7-O-Methylglabranine;Cajaninstilbene acid;2,5-Bis(3-indolylmethyl)-pyrazine			0	0	0	0	73303.9	0	0	0	0	0	0	0	0	0	0	0	0	0	0	0	0	0	0	0
N62	12.3777	471.275	Macrotermes only	Cystodione E;Eremoxylarin B;Usneidol Z;Cystodione F;Cystodione A;Cylindrol A3;Usneidol E;Methyl lucidenate A;Andrastin C; APHE-3;Cochlioquinone-B;Methyl ganosinensate A;14-Epicochlioquinone-B;Cystodione B	Andrastin C	77.7	762115	0	0	0	0	0	0	0	0	0	0	0	0	0	0	0	0	0	0	0	0	0	0	0
N63	12.4379	473.327	Both genera	16-O-epi-Desacetylfusidic acid;Xylariacin C;16-O-Deacetylfusidic acid;Daldinin-B2;16-Deacetoxy-7beta-hydroxy-fusidic acid;Daldinin B1b;Trichiol C;24(28)-Dehydro-oogoniol			0	0	117197	0	0	0	0	0	0	0	0	0	0	0	0	0	156181	0	0	0	119672	0	49831.5	0
N64	13.2257	499.161	Macrotermes only	U25; N-Propionyl-desacetyl-mycothiol;Aranciamycin A;Gliocladinin B			5.79035e+06	293318	0	0	411141	0	0	0	0	0	0	0	0	0	0	0	0	0	0	0	0	0	0	0

## Sheet: S5d (ESI- SPE summed)
Feature ID	Retention time (min)	m/z	Mn3_2	Mn132	Mn153	Mn154	Mn160	Mn164	Mn165	Mn166	Mn171	Od127	Od152	Od167
N01	1.54392	225.061	0	16748.4	0	0	0	0	0	0	0	115776	0	88160.5
N02	1.54906	179.056	58286.7	338920	118426	61939.1	181175	62524.8	146822	112677	100702	766883	0	634401
N03	1.5496	181.072	4.00324e+06	1.92596e+06	2.35837e+06	4.98399e+06	2.84206e+06	2.50997e+06	2.90802e+06	3.74207e+06	1.50224e+06	456477	283051	324778
N04	1.55052	217.048	14864	91622.9	79977.1	0	0	107506	11003.8	0	59417.4	0	0	0
N05	1.55062	227.077	719788	253070	353138	1.07271e+06	529870	434175	486411	758954	156628	4065.9	0	0
N06	1.56983	195.051	11175.6	62391.3	47396.3	63099.5	11664.1	40917.8	159945	116849	177254	0	0	8368.73
N07	1.57006	266.088	0	0	16116.3	0	335378	0	61200.9	0	0	0	0	0
N08	1.57144	149.045	20077.7	68844.4	76253	122836	52817.3	26860.1	262150	169171	222629	5152.3	0	13908.7
N09	1.62777	161.009	7361.71	0	0	17439.4	0	0	0	0	0	0	0	0
N10	1.92898	323.098	916170	780609	268286	2.11892e+06	50602.4	4.26416e+06	1.88296e+06	731239	484525	0	0	0
N11	1.93505	345.08	148924	118605	301474	424064	187929	385669	393250	166712	70359.2	0	0	0
N12	1.96062	161.046	1.85515e+07	7.58775e+06	1.06273e+07	2.35287e+07	1.00326e+07	2.17014e+07	2.27221e+07	1.76786e+07	6.73839e+06	61824	0	3685.64
N13	1.97198	159.03	0	0	0	0	0	0	0	0	0	1090.19	42403.3	51159.6
N14	1.97208	323.098	2.72228e+06	552724	1.72812e+06	4.30894e+06	1.47876e+06	5.0548e+06	4.26191e+06	2.7205e+06	329666	0	0	0
N15	1.97212	161.046	2.61244e+07	9.5524e+06	1.75174e+07	3.45336e+07	1.58963e+07	3.13237e+07	3.29582e+07	2.47705e+07	7.92401e+06	30898.5	0	3685.64
N16	1.97592	345.08	276623	83937.8	268525	520796	165592	522597	523475	376098	35194.9	0	0	0
N17	1.9772	231.015	116256	0	0	224372	11255	0	23483.7	0	0	0	0	0
N18	2.15463	171.03	76698	0	0	34005	0	0	0	0	0	0	0	0
N19	2.28799	218.103	0	87795.6	0	0	0	0	0	0	40719.8	0	0	0
N20	2.37443	198.004	52302.7	17073.9	0	376297	6172.04	1446.78	104490	179899	482968	19801	11980	55058.5
N21	2.40287	285.059	0	0	0	0	0	0	0	0	0	474141	0	0
N22	2.40936	131.035	0	2742.9	0	3.30369e+06	0	0	0	0	0	1.92338e+07	86745.3	251671
N23	2.45065	143.035	0	0	0	0	0	0	0	0	0	0	312053	218245
N24	2.45112	203.056	0	0	0	0	0	0	0	0	0	27768	0	12807.6
N25	2.5076	198.041	0	14424.7	0	0	0	0	0	0	0	0	0	0
N26	2.66142	187.061	0	0	0	0	0	0	0	0	0	0	57609.3	105076
N27	2.66142	187.061	0	0	0	0	0	0	0	0	0	0	74590.2	76561.2
N28	2.6809	184.061	0	0	0	0	0	0	0	0	0	23408.5	1.05772e+06	360315
N29	2.71918	145.051	0	0	0	0	0	0	0	0	0	176749	258112	434794
N30	2.90978	198.988	1.39129e+06	720488	387157	1.16649e+06	1.41597e+06	677679	958491	843513	1.61463e+06	360574	1.03801e+06	1.07758e+06
N31	2.94878	157.051	0	0	0	0	0	0	0	0	0	0	95846.4	0
N32	3.14426	145.051	0	30612.5	0	0	0	0	0	0	0	306025	1.61835e+06	1.72864e+06
N33	3.22369	137.025	0	7270.22	0	0	33499.2	0	0	0	17572.1	0	0	0
N34	3.28291	249.004	3163.04	0	0	0	0	8585.14	219421	209092	183069	0	0	0
N35	3.32754	159.066	0	93941.4	0	2122.69	0	0	0	0	0	0	791705	104961
N36	3.3896	201.077	0	0	0	0	0	0	0	0	0	0	368068	89979.3
N37	3.41885	213.004	457865	12040.8	0	154492	200751	0	28158.1	12083.8	105167	11821.6	116159	105523
N38	3.42886	225.04	17841	0	0	6660.4	0	0	8926.49	19988.2	20677.6	0	0	0
N39	3.44731	165.019	0	0	0	0	0	0	0	0	0	35371.1	11605.5	522688
N40	3.60034	159.066	0	0	0	0	0	0	0	0	0	0	568907	135653
N41	3.77332	279.015	645073	84172.8	0	920210	18609.5	622630	956653	964637	294661	0	0	0
N42	4.05687	241.994	1.63458e+06	1.06984e+06	133525	1.94267e+06	837139	766734	1.36764e+06	2.05206e+06	2.13318e+06	283947	549175	1.91717e+06
N43	4.09221	121.029	0	146820	0	0	0	0	0	9674.9	14039.9	0	0	0
N44	4.13585	173.082	421928	1.24813e+06	148394	791210	285429	587399	596504	658843	242005	126756	292963	468219
N45	4.59665	206.082	0	0	0	0	0	0	0	0	0	0	0	25981.4
N46	4.69296	263.02	166281	14693.8	0	281273	15961	127108	165669	263991	155257	0	0	0
N47	5.0049	187.098	3.97846e+06	4.49937e+06	2.46935e+06	4.09e+06	3.63432e+06	2.93547e+06	4.45767e+06	4.44082e+06	2.73504e+06	2.11573e+06	2.89746e+06	4.32636e+06
N48	5.26929	144.046	69337	183172	10387.6	231011	298812	108895	247079	291839	225508	32451.4	64029.3	337968
N49	5.38267	145.087	12537.6	34314.6	0	24432.5	17242.4	4236.53	47060	38923.4	0	0	0	0
N50	5.90004	241.108	45857.7	41926.3	0	17437.7	109583	0	68547	137749	9507.55	0	0	57489.8
N51	7.01003	331.249	0	40062.3	0	0	0	0	0	0	0	0	0	0
N52	7.29854	329.233	0	0	37447.2	0	1.90334e+06	6252.86	0	0	186227	7591.06	422643	141400
N53	7.39424	287.223	0	99616.9	0	68039.3	295005	0	0	0	0	0	7817.5	5177.28
N54	7.39452	169.087	182580	253526	24840.8	141820	197932	48691.5	78466.7	268173	184441	0	52223.8	165953
N55	7.81592	285.207	0	23831.1	0	28733.3	97714.5	0	0	0	0	0	0	0
N56	7.97634	329.176	78396.1	0	885466	0	0	0	0	0	570101	0	0	0
N57	7.98817	327.218	0	0	0	0	190166	0	0	0	0	0	761.521	0
N58	8.29016	182.989	0	0	0	0	1623.61	0	53489.1	49496.8	120442	0	0	0
N59	11.7071	485.255	249655	0	0	0	0	0	0	0	0	0	0	0
N60	11.9562	471.275	927535	0	0	0	0	0	0	0	0	0	0	0
N61	12.0316	337.145	0	0	73303.9	0	0	0	0	0	0	0	0	0
N62	12.3777	471.275	762115	0	0	0	0	0	0	0	0	0	0	0
N63	12.4379	473.327	0	117197	0	0	0	0	0	0	156181	0	119672	49831.5
N64	13.2257	499.161	6.08367e+06	0	411141	0	0	0	0	0	0	0	0	0

## Sheet: S5e (ESI- no MS2 filter)
Feature ID	Retention time (min)	m/z	Predicted AntiBase identity based on [M - H]- values of database entries	Mn3_2 80ACN	Mn3_2 100ACN	Mn132 80ACN	Mn132 100ACN	Mn153 80ACN	Mn153 100ACN	Mn154 80ACN	Mn154 100ACN	Mn160 80ACN	Mn160 100ACN	Mn164 80ACN	Mn164 100ACN	Mn165 80ACN	Mn165 100ACN	Mn166 80ACN	Mn166 100ACN	Mn171 80ACN	Mn171 100ACN	Od127 80ACN	Od127 100ACN	Od152 80ACN	Od152 100ACN	Od167 80ACN	Od167 100ACN
N65	2.41	87.0452		0	0	0	0	0	0	0	0	0	0	0	0	0	0	0	0	0	0	1.10611e+06	83198.3	0	0	0	0
N66	1.57	89.0244		53011.7	0	172135	0	126005	0	158374	0	136933	0	61229.7	0	247203	0	191918	0	290356	0	167088	0	0	0	164495	0
N67	1.55	94.9811		0	0	0	0	0	0	0	0	0	0	0	0	0	0	0	0	0	0	0	0	141071	0	610123	0
N68	1.97	99.0452		109339	0	0	0	45618.9	0	270414	19636	34037.6	0	274962	0	265267	11246.6	111667	0	0	0	0	0	0	0	0	0
N69	2.42	113.024	4-Hydroxy-5-methyl-furan-3-one;4-Hydroxy-5-methyl-2(5H)-furanone; g-Methyltetronic acid	0	0	0	0	0	0	0	0	0	0	0	0	0	0	0	0	0	0	0	0	863850	0	22508.8	0
N70	1.97	117.019	Succinic acid; Butandioic acid	0	0	0	0	0	0	0	0	0	0	0	0	0	0	0	0	0	0	38971.4	0	38247.7	0	103534	0
N71	1.57	119.035		0	0	0	0	0	0	0	0	36824.5	0	0	0	0	0	0	0	0	0	0	0	0	0	0	0
N72	3.34	159.066	Catathelasmol D;Gabosine O;1,3-Propanediol diacetate;Malonic acid diethyl ester;Pimelic acid;(2S,3R,4R,6R)-2,3,4-Trihydroxy-6-methylcyclohexanone; Gabosine-B;Gabosine F; ent-Gabosine B	0	0	93941.4	0	0	0	0	0	0	0	0	0	0	0	0	0	0	0	0	0	791705	0	104961	0
N73	1.86	161.046		0	0	0	0	0	388826	0	0	0	84155.1	0	0	0	0	0	0	0	0	0	0	0	0	0	0
N74	9.06	182.989		0	0	0	0	0	0	0	0	0	0	0	0	0	0	0	0	0	0	0	0	0	0	18717.7	0
N75	8.1	182.989		0	0	0	0	0	0	0	0	0	0	0	0	0	53489.1	0	0	0	0	0	0	0	0	0	0
N76	4.98	182.989		0	0	0	0	0	0	0	0	0	0	0	0	0	0	1.60874e+06	0	0	2.74777e+06	0	0	0	0	0	0
N77	6.21	182.989		0	0	0	0	0	0	0	0	0	0	0	0	0	0	0	0	0	0	0	0	0	0	0	21533.2
N78	2.78	187.061	(3R*,4S*,5S*)-3-Acetoxy-5-hydroxyhexan-4-olide;6-Hydroxy-5-methoxy-3-methyl-3,6-dihydro-2H-pyran-4-carboxylic acid;5-Acetoxy-4-ketohexanoic acid;Cladospolide E;(4R,5S,6R)-4,5,6-Trihydroxy-3-methoxy-5-methyl-cyclohex-2-en-1-one	0	0	0	0	0	0	0	0	0	0	0	0	0	0	0	0	0	0	0	0	0	0	76561.2	0
N79	2.55	187.061	(3R*,4S*,5S*)-3-Acetoxy-5-hydroxyhexan-4-olide;6-Hydroxy-5-methoxy-3-methyl-3,6-dihydro-2H-pyran-4-carboxylic acid;5-Acetoxy-4-ketohexanoic acid;Cladospolide E;(4R,5S,6R)-4,5,6-Trihydroxy-3-methoxy-5-methyl-cyclohex-2-en-1-one	0	0	0	0	0	0	0	0	0	0	0	0	0	0	0	0	0	0	0	0	57609.3	0	0	0
N80	1.57	220.083	3-Acetamido-3-deoxy-beta-D-glucopyranose;Acetyl-glucosamine	0	0	0	0	0	0	0	0	22075.5	0	0	0	0	0	0	0	0	0	0	0	0	0	0	0
N81	1.55	295.064		0	0	0	0	0	0	11421.5	0	0	0	0	0	0	0	0	0	0	0	0	0	0	0	0	0
N82	1.86	323.098	Difructose dianhydride;Compound G; 8-Ribityl-6,7-dimethyl-2,4-dihydroxypteridine	379826	0	0	0	110782	0	1.02804e+06	0	28462	0	0	0	911760	0	385965	0	0	0	0	0	0	0	0	0
N83	1.55	327.093	De-O-Methylmalayamycin A;6-Methyl-7-oxo-N(8)-(D-ribityl)-7,8-dihydro-lumazine	0	0	0	0	0	0	0	0	0	0	0	0	10550.2	0	34491.5	0	0	0	0	0	0	0	0	0
N84	1.86	345.08		47141.9	0	0	0	0	0	201294	0	0	0	217987	0	175358	0	74538.7	0	0	0	0	0	0	0	0	0
